# Supplementary material for: Engineered dual selection for directed evolution of SpCas9 PAM specificity
Source: Nat Commun. 2021 Jan 13;12:349. doi: 10.1038/s41467-020-20650-x (PMC7807044; doi:10.1038/s41467-020-20650-x)
Supplement: Supplementary file 4 — Supplementary Data 1 [file 41467_2020_20650_MOESM4_ESM.xlsx]

## Sheet: PAM bin - Position 2 through 4
Supplementary Data 1. PAM tallies from processed reads and normalized post-depletion PAM frequencies associated with Figure 4
PAM	dCas9[Wt]_Spacer1_Normalized-Frequency	dCas9[Wt]_Spacer2_Normalized-Frequency	Wt_Spacer1_Normalized-Frequency	Wt_Spacer2_Normalized-Frequency	KG_Spacer1_Normalized-Frequency	KG_Spacer2_Normalized-Frequency	VRKG_Spacer1_Normalized-Frequency	VRKG_Spacer2_Normalized-Frequency	dCas9[Wt]_Spacer1_Count	dCas9[Wt]_Spacer2_Count	Wt_Spacer1_Count	Wt_Spacer2_Count	KG_Spacer1_Count	KG_Spacer2_Count	VRKG_Spacer1_Count	VRKG_Spacer2_Count	dCas9[Wt]_Spacer1_Total	dCas9[Wt]_Spacer2_Total	Wt_Spacer1_Total	Wt_Spacer2_Total	KG_Spacer1_Total	KG_Spacer2_Total	VRKG_Spacer1_Total	VRKG_Spacer2_Total	Pre-depletion_Spacer1-oriented_Count	Pre-depletion_Spacer2-oriented_Count	Pre-depletion_Total
NAGT	1.00462	1.02411	0.0604961	0.0261587	0.045163	0.0224593	0.0375384	0.0233836	23368	27625	916	442	900	553	668	510	1664349	1530229	1083404	958527	1425877	1396777	1273277	1237249	22425	28285	1604557
NGTC	1.00683	0.993999	1.11092	1.03836	1.26592	1.27074	1.29143	1.26364	18864	24898	13549	16292	20320	29054	18511	25592	1664349	1530229	1083404	958527	1425877	1396777	1273277	1237249	18063	26265	1604557
NTAG	0.990817	0.994043	1.24542	1.16239	1.18879	1.24076	1.12844	1.16656	23231	25284	19008	18520	23879	28807	20241	23991	1664349	1530229	1083404	958527	1425877	1396777	1273277	1237249	22604	26671	1604557
NGGG	1.04658	1.07159	0.0359515	0.00644707	0.110028	0.0737965	0.155442	0.270164	19230	26535	430	100	1732	1668	2185	5409	1664349	1530229	1083404	958527	1425877	1396777	1273277	1237249	17714	25965	1604557
NCCG	1.01594	1.01124	1.27917	1.34026	1.28286	1.27869	1.33871	1.31915	23860	17744	19556	14731	25812	20480	24053	18715	1664349	1530229	1083404	958527	1425877	1396777	1273277	1237249	22642	18399	1604557
NTTG	0.978453	0.99043	1.24924	1.25352	1.27316	1.27553	1.30027	1.29118	17898	33115	14875	26253	19952	38928	18196	34905	1664349	1530229	1083404	958527	1425877	1396777	1273277	1237249	17635	35059	1604557
NTCG	0.99065	0.997382	1.24933	1.24313	1.26082	1.28804	1.33305	1.29618	18713	23127	15362	18056	20404	27262	19264	24301	1664349	1530229	1083404	958527	1425877	1396777	1273277	1237249	18211	24314	1604557
NTTT	0.980472	0.991021	1.26718	1.34272	1.27953	1.27911	1.34074	1.29819	17580	41861	14790	35527	19655	49318	18391	44337	1664349	1530229	1083404	958527	1425877	1396777	1273277	1237249	17286	44292	1604557
NGAA	0.998733	0.997182	0.233539	0.0659667	1.25164	1.26802	1.23622	1.25125	33571	18220	5110	755	36044	21148	31790	18485	1664349	1530229	1083404	958527	1425877	1396777	1273277	1237249	32406	19159	1604557
NGGC	1.04481	1.0731	0.0641389	0.00545393	0.166363	0.0292239	0.147274	0.179662	21171	22930	846	73	2888	570	2283	3104	1664349	1530229	1083404	958527	1425877	1396777	1273277	1237249	19535	22406	1604557
NTAT	0.993612	0.988759	1.28652	1.36119	1.26303	1.26894	1.2185	1.20088	24523	30879	20669	26628	26706	36173	23007	30323	1664349	1530229	1083404	958527	1425877	1396777	1273277	1237249	23794	32747	1604557
NTTC	0.990456	0.981946	1.27418	1.34442	1.27516	1.26216	1.30842	1.25839	19110	28621	16003	24546	21078	33580	19313	29656	1664349	1530229	1083404	958527	1425877	1396777	1273277	1237249	18601	30563	1604557
NGTT	0.981556	0.994294	1.17396	1.27795	1.27292	1.28558	1.32475	1.29195	16789	35977	13071	28965	18653	42460	17335	37797	1664349	1530229	1083404	958527	1425877	1396777	1273277	1237249	16490	37941	1604557
NTGG	1.00422	1.0043	0.0970666	0.136129	0.503862	0.550628	0.432073	0.539947	18611	28514	1171	2421	8000	14270	6126	12395	1664349	1530229	1083404	958527	1425877	1396777	1273277	1237249	17867	29771	1604557
NTGT	1.00179	0.99558	1.09194	0.94453	0.227183	0.328621	0.186433	0.363586	18859	33084	13381	19661	3664	9968	2685	9769	1664349	1530229	1083404	958527	1425877	1396777	1273277	1237249	18149	34845	1604557
NGAT	0.99565	1.00808	0.419688	0.240943	1.23144	1.27776	1.1835	1.22632	24848	25889	6818	3876	26329	29953	22596	25464	1664349	1530229	1083404	958527	1425877	1396777	1273277	1237249	24060	26929	1604557
NTCT	0.99546	0.986292	1.27991	1.33251	1.29885	1.27109	1.35097	1.27077	19792	30041	16565	25423	22124	35339	20549	31295	1664349	1530229	1083404	958527	1425877	1396777	1273277	1237249	19168	31938	1604557
NTGC	1.00318	0.992267	0.988097	0.753482	0.178977	0.232306	0.145646	0.27065	22166	25447	14212	12104	3388	5438	2462	5612	1664349	1530229	1083404	958527	1425877	1396777	1273277	1237249	21302	26891	1604557
NGTG	1.00833	1.00419	1.09693	1.28874	1.1878	1.26861	1.24875	1.28102	18571	27648	13151	22226	18742	31882	17595	28517	1664349	1530229	1083404	958527	1425877	1396777	1273277	1237249	17756	28870	1604557
NCGG	0.999542	0.99582	0.0825555	0.138716	0.363668	0.483854	0.368129	0.48407	20404	19632	1097	1713	6360	8707	5749	7716	1664349	1530229	1083404	958527	1425877	1396777	1273277	1237249	19680	20672	1604557
NGGT	1.02084	1.08449	0.0374355	0.0120191	0.0907066	0.0392405	0.0939446	0.164624	18181	33275	434	231	1384	1099	1280	4084	1664349	1530229	1083404	958527	1425877	1396777	1273277	1237249	17170	32173	1604557
NATT	0.969197	0.984683	1.26503	1.36167	1.2666	1.27964	1.30813	1.27824	22140	32088	18811	27795	24788	38063	22861	33679	1664349	1530229	1083404	958527	1425877	1396777	1273277	1237249	22023	34170	1604557
NCGC	1.01058	1.01261	1.19089	1.15199	0.155526	0.217866	0.122371	0.202851	22928	18275	17588	13023	3023	3589	2124	2960	1664349	1530229	1083404	958527	1425877	1396777	1273277	1237249	21873	18924	1604557
NCTT	0.971348	0.98924	1.26768	1.3422	1.27295	1.27587	1.32819	1.28948	20835	31111	17700	26441	23392	36626	21795	32789	1664349	1530229	1083404	958527	1425877	1396777	1273277	1237249	20679	32977	1604557
NCTC	1.00026	0.995115	1.28922	1.33586	1.31443	1.29002	1.30731	1.26031	22775	23492	19108	19754	25640	27798	22772	24056	1664349	1530229	1083404	958527	1425877	1396777	1273277	1237249	21951	24754	1604557
NGAC	1.00525	1.01003	0.203365	0.0479777	1.20723	1.24736	1.14709	1.20282	28317	19392	3729	577	29134	21860	24720	18672	1664349	1530229	1083404	958527	1425877	1396777	1273277	1237249	27157	20132	1604557
NTGA	0.990793	0.994989	1.08082	0.977553	0.350117	0.440141	0.333855	0.480244	26181	23285	18591	14330	7926	9402	6749	9087	1664349	1530229	1083404	958527	1425877	1396777	1273277	1237249	25475	24539	1604557
NACG	1.00286	0.985385	1.2644	1.32313	1.19197	1.27143	1.21195	1.27583	27096	19571	22238	16461	27591	23050	25051	20488	1664349	1530229	1083404	958527	1425877	1396777	1273277	1237249	26048	20826	1604557
NACT	0.986514	0.984514	1.27516	1.34322	1.25397	1.26064	1.30295	1.28078	28489	26173	23971	22368	31024	30591	28786	27530	1664349	1530229	1083404	958527	1425877	1396777	1273277	1237249	27841	27876	1604557
NCCT	0.999936	0.998723	1.29224	1.3406	1.30827	1.29154	1.34167	1.29157	26322	22138	22143	18614	29504	26132	27019	23148	1664349	1530229	1083404	958527	1425877	1396777	1273277	1237249	25378	23243	1604557
NTCC	1.00785	0.986084	1.28609	1.33761	1.28974	1.27709	1.34992	1.27794	24383	22029	20254	18718	26732	26042	24985	23083	1664349	1530229	1083404	958527	1425877	1396777	1273277	1237249	23324	23425	1604557
NGCG	1.01704	1.00548	0.920023	0.958499	1.14057	1.26393	1.2163	1.2735	21085	20113	12416	12010	20258	23078	19291	20597	1664349	1530229	1083404	958527	1425877	1396777	1273277	1237249	19987	20975	1604557
NAAT	0.990217	0.99453	1.26177	1.32787	1.21114	1.23045	1.13952	1.15772	32954	23592	27334	19731	34531	26643	29012	22205	1664349	1530229	1083404	958527	1425877	1396777	1273277	1237249	32084	24874	1604557
NCGT	0.993495	1.00354	1.21241	1.20236	0.121136	0.235201	0.140134	0.293403	20295	22797	16122	17109	2120	4877	2190	5389	1664349	1530229	1083404	958527	1425877	1396777	1273277	1237249	19694	23820	1604557
NTTA	0.976619	0.98307	1.28765	1.35097	1.27747	1.27255	1.32525	1.28951	24679	29866	21181	25709	27656	35289	25620	31675	1664349	1530229	1083404	958527	1425877	1396777	1273277	1237249	24362	31856	1604557
NCTG	0.990953	0.990104	1.26987	1.32529	1.27237	1.27495	1.30807	1.28259	22637	24859	18883	20843	24901	29219	22860	26037	1664349	1530229	1083404	958527	1425877	1396777	1273277	1237249	22023	26327	1604557
NAGG	1.01336	1.01852	0.0412421	0.015806	0.0515277	0.0334874	0.036995	0.0256669	23667	23558	627	229	1031	707	661	480	1664349	1530229	1083404	958527	1425877	1396777	1273277	1237249	22516	24253	1604557
NGTA	0.995046	0.99202	1.19008	1.26777	1.27216	1.27246	1.30595	1.29294	24835	26207	19335	20979	27202	30684	24936	27617	1664349	1530229	1083404	958527	1425877	1396777	1273277	1237249	24062	27701	1604557
NCGA	0.999624	0.986993	1.21076	1.23841	0.277728	0.417205	0.263589	0.386972	28682	17230	22614	13542	6827	6648	5786	5462	1664349	1530229	1083404	958527	1425877	1396777	1273277	1237249	27662	18305	1604557
NCAT	0.985567	0.986731	1.26767	1.34222	1.23547	1.23335	1.1654	1.16336	29073	24524	24342	20896	31223	27980	26300	23378	1664349	1530229	1083404	958527	1425877	1396777	1273277	1237249	28439	26061	1604557
NGGA	1.02973	1.07609	0.0229701	0.00690827	0.0696679	0.0654721	0.111184	0.237291	24999	23624	363	95	1449	1312	2065	4212	1664349	1530229	1083404	958527	1425877	1396777	1273277	1237249	23405	23020	1604557
NGAG	1.00965	1.01625	0.0747691	0.0207784	0.692143	1.0406	0.677092	0.98628	24105	21472	1162	275	14157	20069	12367	16849	1664349	1530229	1083404	958527	1425877	1396777	1273277	1237249	23017	22155	1604557
NAGC	1.01454	1.0192	0.0595214	0.0177361	0.0584437	0.0169339	0.0470147	0.0141588	28489	21100	1088	230	1406	320	1010	237	1664349	1530229	1083404	958527	1425877	1396777	1273277	1237249	27072	21708	1604557
NTAC	0.992482	0.982114	1.28223	1.33245	1.26195	1.25213	1.23038	1.21041	28300	21930	23800	18637	30828	25521	26840	21853	1664349	1530229	1083404	958527	1425877	1396777	1273277	1237249	27490	23414	1604557
NTCA	0.997506	0.98553	1.29466	1.33488	1.29973	1.27171	1.34792	1.28365	26615	23324	22486	19789	29710	27472	27514	24563	1664349	1530229	1083404	958527	1425877	1396777	1273277	1237249	25723	24816	1604557
NATC	0.993245	0.989987	1.27852	1.35679	1.24824	1.26773	1.22889	1.22857	26559	24485	22254	21020	28595	28620	25139	24568	1664349	1530229	1083404	958527	1425877	1396777	1273277	1237249	25779	25934	1604557
NGCT	1.01261	1.00823	1.06859	0.971838	1.27371	1.27628	1.3312	1.2931	22366	26791	15364	16176	24102	30956	22494	27782	1664349	1530229	1083404	958527	1425877	1396777	1273277	1237249	21294	27863	1604557
NGCA	1.01321	0.995174	1.04592	1.05958	1.27875	1.28302	1.32311	1.28466	29591	20966	19884	13983	31995	24673	29562	21883	1664349	1530229	1083404	958527	1425877	1396777	1273277	1237249	28156	22091	1604557
NATG	0.980138	0.995713	1.25307	1.33314	1.24602	1.2855	1.27168	1.26145	25628	27012	21328	22654	27912	31832	25438	27669	1664349	1530229	1083404	958527	1425877	1396777	1273277	1237249	25208	28446	1604557
NGCC	1.01883	1.01199	0.811937	0.589674	1.24826	1.30389	1.27664	1.29557	24840	20110	12886	7340	26073	23651	23812	20816	1664349	1530229	1083404	958527	1425877	1396777	1273277	1237249	23505	20837	1604557
NCTA	0.993788	0.995429	1.27288	1.34145	1.28833	1.2775	1.33062	1.29952	28897	22346	24093	18863	32094	26177	29600	23587	1664349	1530229	1083404	958527	1425877	1396777	1273277	1237249	28033	23539	1604557
NCAC	1.00207	0.983738	1.28407	1.34024	1.25877	1.25261	1.21356	1.19022	32200	18253	26859	15577	34653	21215	29833	17856	1664349	1530229	1083404	958527	1425877	1396777	1273277	1237249	30979	19456	1604557
NAGA	1.00411	1.01668	0.0603325	0.024165	0.0464076	0.029005	0.0361251	0.0218299	33135	18202	1296	271	1312	474	912	316	1664349	1530229	1083404	958527	1425877	1396777	1273277	1237249	31814	18773	1604557
NATA	0.986376	0.988491	1.27065	1.36892	1.27066	1.28204	1.30108	1.27791	33571	23790	28151	20637	37050	28164	33877	24867	1664349	1530229	1083404	958527	1425877	1396777	1273277	1237249	32812	25236	1604557
NAAG	0.991113	0.991432	1.18014	1.23367	0.946295	1.09851	0.667948	0.814654	32441	20040	25145	15620	26536	20268	16726	13314	1664349	1530229	1083404	958527	1425877	1396777	1273277	1237249	31556	21195	1604557
NCCC	1.01154	0.987972	1.28498	1.30765	1.32194	1.28983	1.34758	1.27354	29922	17493	24743	14503	33501	20846	30496	18232	1664349	1530229	1083404	958527	1425877	1396777	1273277	1237249	28518	18566	1604557
NCCA	1.00621	0.98351	1.29118	1.34181	1.31181	1.27992	1.34559	1.29559	34555	17021	28864	14546	38595	20219	35352	18129	1664349	1530229	1083404	958527	1425877	1396777	1273277	1237249	33108	18147	1604557
NCAG	1.00952	0.995383	1.22757	1.29934	1.01393	1.15181	1.08602	1.13838	28543	20716	22593	16939	24560	21881	23491	19156	1664349	1530229	1083404	958527	1425877	1396777	1273277	1237249	27258	21823	1604557
NTAA	0.995866	0.983981	1.28322	1.34669	1.30411	1.27067	1.29636	1.23858	34145	22150	28640	18989	38307	26109	34004	22543	1664349	1530229	1083404	958527	1425877	1396777	1273277	1237249	33055	23604	1604557
NACC	1.00601	0.990471	1.27157	1.32398	1.22344	1.24939	1.26338	1.25696	34500	17371	28386	14545	35945	20001	33146	17824	1664349	1530229	1083404	958527	1425877	1396777	1273277	1237249	33062	18390	1604557
NCAA	1.00166	0.988536	1.28447	1.34655	1.27916	1.25174	1.28193	1.23226	41600	18392	34725	15693	45513	21258	40730	18537	1664349	1530229	1083404	958527	1425877	1396777	1273277	1237249	40039	19509	1604557
NAAC	1.00023	0.988745	1.25458	1.29076	1.14447	1.17366	1.00039	1.06852	38208	17485	31196	14298	37454	18945	29235	15278	1664349	1530229	1083404	958527	1425877	1396777	1273277	1237249	36827	18543	1604557
NAAA	1.00086	0.970637	1.26636	1.30996	1.25358	1.24245	1.23346	1.21348	46067	17274	37942	14603	49432	20183	43433	17461	1664349	1530229	1083404	958527	1425877	1396777	1273277	1237249	44374	18661	1604557
NACA	0.99049	0.973713	1.27548	1.32739	1.27131	1.26797	1.29619	1.28169	38360	18236	32155	15572	42181	21676	38404	19408	1664349	1530229	1083404	958527	1425877	1396777	1273277	1237249	37337	19638	1604557

## Sheet: PAM bin - Position 1 through 3
Supplementary Data 1. PAM tallies from processed reads and normalized post-depletion PAM frequencies associated with Figure 4
PAM	dCas9[Wt]_Spacer1_Normalized-Frequency	dCas9[Wt]_Spacer2_Normalized-Frequency	Wt_Spacer1_Normalized-Frequency	Wt_Spacer2_Normalized-Frequency	KG_Spacer1_Normalized-Frequency	KG_Spacer2_Normalized-Frequency	VRKG_Spacer1_Normalized-Frequency	VRKG_Spacer2_Normalized-Frequency	dCas9[Wt]_Spacer1_Count	dCas9[Wt]_Spacer2_Count	Wt_Spacer1_Count	Wt_Spacer2_Count	KG_Spacer1_Count	KG_Spacer2_Count	VRKG_Spacer1_Count	VRKG_Spacer2_Count	dCas9[Wt]_Spacer1_Total	dCas9[Wt]_Spacer2_Total	Wt_Spacer1_Total	Wt_Spacer2_Total	KG_Spacer1_Total	KG_Spacer2_Total	VRKG_Spacer1_Total	VRKG_Spacer2_Total	Pre-depletion_Spacer1-oriented_Count	Pre-depletion_Spacer2-oriented_Count	Pre-depletion_Total
GAGN	1.00617	1.03885	0.0408525	0.0175392	0.0533321	0.0223308	0.0392439	0.01619	23761	22221	628	235	1079	436	709	280	1664349	1530229	1083404	958527	1425877	1396777	1273277	1237249	22767	22429	1604557
TGTN	0.99204	0.98966	1.21893	1.2673	1.26172	1.26251	1.30982	1.28038	18234	36134	14584	28984	19868	42076	18418	37798	1664349	1530229	1083404	958527	1425877	1396777	1273277	1237249	17720	38285	1604557
GTAN	0.99066	0.991452	1.27645	1.29345	1.20617	1.25668	1.07982	1.12035	24110	26591	20222	21730	25149	30765	20105	24295	1664349	1530229	1083404	958527	1425877	1396777	1273277	1237249	23463	28123	1604557
TGGN	1.0307	1.07082	0.0316709	0.00804065	0.123677	0.109379	0.15793	0.428559	18998	33592	380	158	1953	3132	2227	10870	1664349	1530229	1083404	958527	1425877	1396777	1273277	1237249	17770	32894	1604557
GCCN	1.00279	1.00064	1.28564	1.32604	1.29838	1.28732	1.33985	1.29484	25024	20665	20884	17154	27758	24267	25579	21621	1664349	1530229	1083404	958527	1425877	1396777	1273277	1237249	24058	21655	1604557
GTTN	0.977811	0.988366	1.27478	1.32918	1.28686	1.27801	1.32366	1.29142	17013	34966	14438	29455	19182	41270	17619	36940	1664349	1530229	1083404	958527	1425877	1396777	1273277	1237249	16774	37096	1604557
TTCN	0.990401	0.992775	1.28061	1.31974	1.28748	1.28254	1.34492	1.29626	19525	29820	16434	24831	21745	35164	20284	31481	1664349	1530229	1083404	958527	1425877	1396777	1273277	1237249	19006	31496	1604557
CTTN	0.981528	0.977128	1.26104	1.32388	1.26895	1.26296	1.30951	1.27001	21145	27531	17684	23365	23420	32481	21582	28932	1664349	1530229	1083404	958527	1425877	1396777	1273277	1237249	20769	29544	1604557
GTCN	0.996034	0.992794	1.29392	1.32481	1.28771	1.27541	1.34788	1.27469	19136	25737	16182	21513	21195	30180	19811	26718	1664349	1530229	1083404	958527	1425877	1396777	1273277	1237249	18522	27183	1604557
AGAN	0.998168	0.999505	0.268304	0.0694763	1.01584	1.1435	0.976536	1.04483	32908	17294	5758	753	28692	18060	24630	14617	1664349	1530229	1083404	958527	1425877	1396777	1273277	1237249	31784	18143	1604557
TTTN	0.987178	0.992373	1.28143	1.33471	1.28996	1.28077	1.32436	1.29631	17391	41302	14695	34796	19469	48656	17849	43622	1664349	1530229	1083404	958527	1425877	1396777	1273277	1237249	16984	43641	1604557
CGGN	1.03031	1.06612	0.0392797	0.00886333	0.0967276	0.0266104	0.185232	0.280122	20067	21507	498	112	1614	490	2760	4569	1664349	1530229	1083404	958527	1425877	1396777	1273277	1237249	18777	21153	1604557
CTAN	0.994263	0.983346	1.26699	1.33156	1.26273	1.26058	1.28718	1.25495	28259	20337	23441	17250	30747	23797	27988	20985	1664349	1530229	1083404	958527	1425877	1396777	1273277	1237249	27401	21686	1604557
CGTN	0.997994	0.99385	1.20602	1.25205	1.28015	1.28697	1.30793	1.29067	19478	22175	15322	17499	21405	26211	19529	23284	1664349	1530229	1083404	958527	1425877	1396777	1273277	1237249	18816	23396	1604557
TTGN	0.997779	0.988528	1.00693	0.97059	0.783495	0.982534	0.660633	0.971952	18532	34309	12174	21101	12467	31127	9387	27275	1664349	1530229	1083404	958527	1425877	1396777	1273277	1237249	17906	36393	1604557
CTGN	1.00574	0.993872	0.927759	0.868655	0.219737	0.186387	0.363429	0.43959	22572	23075	13554	12633	4225	3950	6240	8252	1664349	1530229	1083404	958527	1425877	1396777	1273277	1237249	21637	24345	1604557
GGAN	1.01765	1.01743	0.144551	0.100578	1.02378	1.25579	0.932903	1.20332	24334	22932	2250	1420	20973	25836	17066	21929	1664349	1530229	1083404	958527	1425877	1396777	1273277	1237249	23053	23634	1604557
GTGN	0.998919	1.00313	0.565789	0.334865	0.0877784	0.0572445	0.066815	0.0364125	18663	28144	6881	5885	1405	1466	955	826	1664349	1530229	1083404	958527	1425877	1396777	1273277	1237249	18012	29419	1604557
TCGN	0.979421	0.990799	1.01289	0.991727	0.578112	0.826582	0.446875	0.737325	18381	23409	12374	14677	9295	17826	6416	14085	1664349	1530229	1083404	958527	1425877	1396777	1273277	1237249	18093	24774	1604557
GGGN	1.06715	1.09634	0.0545532	0.00919296	0.139204	0.0301034	0.112113	0.05081	20044	28368	667	149	2240	711	1611	1063	1664349	1530229	1083404	958527	1425877	1396777	1273277	1237249	18108	27132	1604557
TATN	0.985924	0.99115	1.26526	1.35928	1.27498	1.27604	1.28911	1.26884	24006	33451	20054	28736	26596	39310	24013	34624	1664349	1530229	1083404	958527	1425877	1396777	1273277	1237249	23474	35389	1604557
GCGN	1.02045	0.998975	0.896994	0.876871	0.0985145	0.0545076	0.0905987	0.0571036	21304	19235	12190	10576	1762	958	1447	889	1664349	1530229	1083404	958527	1425877	1396777	1273277	1237249	20127	20190	1604557
ACGN	1.00221	1.00385	0.936802	0.814088	0.0763663	0.0383991	0.0556173	0.0230529	28171	18473	17141	9384	1839	645	1196	343	1664349	1530229	1083404	958527	1425877	1396777	1273277	1237249	27099	19296	1604557
GCTN	0.984575	1.00294	1.28759	1.33273	1.29065	1.28874	1.32669	1.28237	21228	27363	18071	22776	23840	32094	21883	28288	1664349	1530229	1083404	958527	1425877	1396777	1273277	1237249	20786	28608	1604557
CCTN	1.00121	0.987095	1.28579	1.3254	1.30505	1.27873	1.33749	1.29489	26288	20343	21976	17110	29356	24055	26866	21577	1664349	1530229	1083404	958527	1425877	1396777	1273277	1237249	25313	21610	1604557
TCTN	0.985601	0.989172	1.26709	1.33329	1.28026	1.27489	1.32042	1.28424	19505	31273	16323	26404	21706	36791	19991	32828	1664349	1530229	1083404	958527	1425877	1396777	1273277	1237249	19079	33151	1604557
GGTN	1.01256	0.997939	0.965717	1.12967	1.26528	1.27596	1.29468	1.29099	17876	31672	11098	22458	19137	36964	17486	33128	1664349	1530229	1083404	958527	1425877	1396777	1273277	1237249	17020	33279	1604557
TGAN	0.998268	1.00366	0.16597	0.111417	1.20382	1.16855	1.17318	1.14845	25604	26504	2771	1843	26452	28167	23020	24521	1664349	1530229	1083404	958527	1425877	1396777	1273277	1237249	24727	27690	1604557
GACN	0.999476	0.985961	1.27217	1.32904	1.20943	1.24987	1.23335	1.28315	28487	19731	23603	16660	29532	22831	26893	20762	1664349	1530229	1083404	958527	1425877	1396777	1273277	1237249	27478	20984	1604557
TACN	0.989371	0.986742	1.26611	1.33266	1.24128	1.27893	1.28364	1.28862	28669	26316	23882	22263	30815	31134	28456	27787	1664349	1530229	1083404	958527	1425877	1396777	1273277	1237249	27936	27965	1604557
TCCN	1.01335	0.983999	1.29463	1.33205	1.31362	1.2756	1.35389	1.28924	24453	22309	20336	18917	27157	26398	24994	23633	1664349	1530229	1083404	958527	1425877	1396777	1273277	1237249	23264	23773	1604557
CGAN	0.996797	1.01169	0.330383	0.129878	1.22801	1.27385	1.24533	1.26224	27995	18243	6040	1467	29547	20967	26757	18403	1664349	1530229	1083404	958527	1425877	1396777	1273277	1237249	27076	18908	1604557
CGCN	1.0167	1.00206	1.00662	0.880933	1.26376	1.28571	1.30771	1.30313	23513	19022	15154	10475	25039	22278	23137	20001	1664349	1530229	1083404	958527	1425877	1396777	1273277	1237249	22296	19905	1604557
GAAN	1.00027	0.992593	1.19317	1.2553	0.994737	1.1414	0.78476	0.987104	32664	19522	25363	15465	27829	20491	19605	15697	1664349	1530229	1083404	958527	1425877	1396777	1273277	1237249	31482	20623	1604557
AATN	0.981762	0.988692	1.25145	1.35757	1.2542	1.28696	1.27732	1.25313	31750	22752	26345	19569	34749	27033	31602	23316	1664349	1530229	1083404	958527	1425877	1396777	1273277	1237249	31178	24130	1604557
ATCN	1.00463	0.98154	1.27513	1.28249	1.29027	1.26615	1.34227	1.25972	27546	22286	22759	18240	30309	26241	28156	23126	1664349	1530229	1083404	958527	1425877	1396777	1273277	1237249	26434	23808	1604557
TAGN	1.00485	1.005	0.0672098	0.0308241	0.0573698	0.042146	0.0410704	0.0365412	23634	27587	1029	530	1156	1056	739	811	1664349	1530229	1083404	958527	1425877	1396777	1273277	1237249	22675	28783	1604557
CCGN	0.999344	1.0099	0.986686	1.0306	0.259218	0.288949	0.362722	0.461233	24453	16817	15716	10750	5434	4392	6790	6210	1664349	1530229	1083404	958527	1425877	1396777	1273277	1237249	23590	17461	1604557
CAGN	1.01582	1.01893	0.0636322	0.0205368	0.0431982	0.0161065	0.0418168	0.0168674	28546	21069	1164	266	1040	304	899	282	1664349	1530229	1083404	958527	1425877	1396777	1273277	1237249	27092	21682	1604557
AGTN	0.991795	1.0052	1.17509	1.26575	1.20877	1.28278	1.2673	1.27156	23471	24749	18102	19521	24507	28829	22944	25313	1664349	1530229	1083404	958527	1425877	1396777	1273277	1237249	22815	25817	1604557
TCAN	0.989708	0.995368	1.27828	1.3212	1.26119	1.21213	1.26052	1.24271	26178	25499	22009	21201	28579	28344	25507	25740	1664349	1530229	1083404	958527	1425877	1396777	1273277	1237249	25500	26862	1604557
ATGN	0.995093	1.00455	0.865334	0.57528	0.217634	0.112484	0.0719018	0.0255478	26050	24802	14746	8897	4881	2535	1440	510	1664349	1530229	1083404	958527	1425877	1396777	1273277	1237249	25238	25889	1604557
ACTN	0.985629	0.988025	1.26061	1.35498	1.27328	1.2745	1.29587	1.27268	28123	22829	23414	19611	31125	26880	28287	23776	1664349	1530229	1083404	958527	1425877	1396777	1273277	1237249	27508	24228	1604557
GATN	0.969569	0.99013	1.26242	1.35926	1.23428	1.28005	1.23526	1.25239	23649	26785	20044	23033	25792	31608	23050	27393	1664349	1530229	1083404	958527	1425877	1396777	1273277	1237249	23515	28366	1604557
CATN	0.993288	0.987281	1.2907	1.34224	1.26989	1.27414	1.30552	1.27429	28493	24387	24101	20768	31208	28728	28650	25450	1664349	1530229	1083404	958527	1425877	1396777	1273277	1237249	27655	25901	1604557
GGCN	1.02526	1.01044	0.841359	0.880068	1.24654	1.29546	1.29733	1.29438	22655	22019	12102	12013	23598	25768	21931	22806	1664349	1530229	1083404	958527	1425877	1396777	1273277	1237249	21303	22850	1604557
TGCN	1.0087	1.00052	0.973435	1.02923	1.27144	1.28428	1.30834	1.29768	22560	27734	14172	17871	24362	32495	22386	29084	1664349	1530229	1083404	958527	1425877	1396777	1273277	1237249	21562	29066	1604557
CTCN	0.999781	0.985295	1.27191	1.32376	1.28847	1.28051	1.34977	1.29163	23296	20678	19292	17402	25721	24530	24061	21917	1664349	1530229	1083404	958527	1425877	1396777	1273277	1237249	22464	22006	1604557
ATTN	0.978975	0.987801	1.2702	1.29813	1.26566	1.26619	1.32023	1.27999	23718	29664	20032	24419	26270	34708	24470	31079	1664349	1530229	1083404	958527	1425877	1396777	1273277	1237249	23357	31489	1604557
AGGN	1.01829	1.07256	0.0337514	0.00598251	0.0799458	0.0162165	0.0660847	0.017786	24472	22897	528	80	1646	316	1215	307	1664349	1530229	1083404	958527	1425877	1396777	1273277	1237249	23169	22385	1604557
TTAN	1.00043	0.98023	1.29317	1.30927	1.30726	1.26148	1.31213	1.27349	24215	31009	20375	25944	27108	36426	24297	32573	1664349	1530229	1083404	958527	1425877	1396777	1273277	1237249	23335	33171	1604557
CCCN	1.01216	1.00256	1.2875	1.33275	1.32979	1.30273	1.35397	1.31169	29976	15230	24821	12682	33740	18064	30677	16111	1664349	1530229	1083404	958527	1425877	1396777	1273277	1237249	28552	15929	1604557
AGCN	1.01172	1.00967	1.01941	0.767959	1.19207	1.25658	1.25673	1.24759	29154	19205	19122	9150	29429	21817	27705	19187	1664349	1530229	1083404	958527	1425877	1396777	1273277	1237249	27781	19945	1604557
TAAN	0.994681	0.991818	1.26057	1.29283	1.19844	1.19418	1.10538	1.07618	33117	24518	27320	20019	34184	26946	28155	21510	1664349	1530229	1083404	958527	1425877	1396777	1273277	1237249	32098	25921	1604557
ACAN	1.00415	0.988566	1.25983	1.32925	1.15857	1.19372	1.13792	1.04962	42191	18138	34457	15277	41704	19992	36577	15571	1664349	1530229	1083404	958527	1425877	1396777	1273277	1237249	40507	19239	1604557
ACCN	1.00501	0.998853	1.28338	1.34338	1.29142	1.28054	1.331	1.28627	35206	16192	29265	13641	38757	18948	35670	16859	1664349	1530229	1083404	958527	1425877	1396777	1273277	1237249	33772	16998	1604557
GCAN	1.00055	0.989608	1.25393	1.33939	1.14138	1.23695	1.10023	1.13812	28717	21734	23427	18426	28065	24797	24158	20210	1664349	1530229	1083404	958527	1425877	1396777	1273277	1237249	27670	23029	1604557
ATAN	0.98972	0.997164	1.27003	1.2739	1.26182	1.25484	1.22008	1.15318	33615	22306	28079	17850	36716	25622	31702	20857	1664349	1530229	1083404	958527	1425877	1396777	1273277	1237249	32744	23456	1604557
AAGN	1.00798	1.02164	0.0523447	0.0117283	0.0494097	0.0147269	0.0364044	0.010955	32718	19608	1106	141	1374	258	904	170	1664349	1530229	1083404	958527	1425877	1396777	1273277	1237249	31293	20125	1604557
CCAN	1.00178	0.977264	1.28325	1.34162	1.28073	1.24484	1.30114	1.27397	34330	16514	28626	14201	37601	19201	34112	17406	1664349	1530229	1083404	958527	1425877	1396777	1273277	1237249	33038	17719	1604557
CACN	1.00001	0.986203	1.26967	1.33445	1.24792	1.25616	1.30053	1.2817	32169	18168	26587	15399	34392	21123	32006	19091	1664349	1530229	1083404	958527	1425877	1396777	1273277	1237249	31013	19317	1604557
CAAN	0.99101	0.974925	1.25461	1.31748	1.19049	1.20417	1.19261	1.20184	38191	17712	31473	14993	39305	19969	35161	17654	1664349	1530229	1083404	958527	1425877	1396777	1273277	1237249	37153	19050	1604557
AACN	0.996133	0.973156	1.27829	1.32584	1.24839	1.25863	1.26587	1.23689	39120	17136	32678	14624	42002	20230	38032	17610	1664349	1530229	1083404	958527	1425877	1396777	1273277	1237249	37861	18464	1604557
AAAN	0.998828	0.986889	1.25784	1.30432	1.18978	1.21075	1.01382	0.982761	45698	16639	37461	13775	46635	18633	35485	13397	1664349	1530229	1083404	958527	1425877	1396777	1273277	1237249	44108	17679	1604557
