# Supplementary material for: Engineered dual selection for directed evolution of SpCas9 PAM specificity
Source: Nat Commun. 2021 Jan 13;12:349. doi: 10.1038/s41467-020-20650-x (PMC7807044; doi:10.1038/s41467-020-20650-x)
Supplement: Supplementary file 5 — Supplementary Data 2 [file 41467_2020_20650_MOESM5_ESM.xlsx]

## Sheet: PAM bin - Position 1 through 5
Supplementary Data 2. PAM tallies from processed reads and normalized post-depletion PAM frequencies associated with Supplementary Figure S10
PAM	dCas9[Wt]_Spacer1_Normalized-Frequency	dCas9[Wt]_Spacer2_Normalized-Frequency	Wt_Spacer1_Normalized-Frequency	Wt_Spacer2_Normalized-Frequency	KG_Spacer1_Normalized-Frequency	KG_Spacer2_Normalized-Frequency	VRKG_Spacer1_Normalized-Frequency	VRKG_Spacer2_Normalized-Frequency	dCas9[Wt]_Spacer1_Count	dCas9[Wt]_Spacer2_Count	Wt_Spacer1_Count	Wt_Spacer2_Count	KG_Spacer1_Count	KG_Spacer2_Count	VRKG_Spacer1_Count	VRKG_Spacer2_Count	dCas9[Wt]_Spacer1_Total	dCas9[Wt]_Spacer2_Total	Wt_Spacer1_Total	Wt_Spacer2_Total	KG_Spacer1_Total	KG_Spacer2_Total	VRKG_Spacer1_Total	VRKG_Spacer2_Total	Pre-depletion_Spacer1-oriented_Count	Pre-depletion_Spacer2-oriented_Count	Pre-depletion_Total
GAGTT	0.981414	1.01339	0.049279	0.0197777	0.0576824	0.0260588	0.0373974	0.0251285	1132	2045	37	25	57	48	33	41	1664349	1530229	1083404	958527	1425877	1396777	1273277	1237249	1112	2116	1604557
TGTCT	1.00763	0.975475	1.20594	1.18037	1.3027	1.26428	1.33103	1.30675	1041	2322	811	1760	1153	2747	1052	2515	1664349	1530229	1083404	958527	1425877	1396777	1273277	1237249	996	2496	1604557
GTAGT	1.00563	1.00766	1.24129	1.3139	1.00351	1.24645	0.905301	1.12236	1089	1921	875	1569	931	2169	750	1730	1664349	1530229	1083404	958527	1425877	1396777	1273277	1237249	1044	1999	1604557
TGGGG	1.11395	1.07048	0.0310249	0.00556404	0.129033	0.0812748	0.0972575	0.216146	1048	2150	19	7	104	149	70	351	1664349	1530229	1083404	958527	1425877	1396777	1273277	1237249	907	2106	1604557
GCCGC	1.01606	1.03678	1.29328	1.27688	1.2552	1.30968	1.28879	1.33268	1114	967	923	746	1179	1115	1081	1005	1664349	1530229	1083404	958527	1425877	1396777	1273277	1237249	1057	978	1604557
GTTGG	0.971103	1.02585	1.17871	1.00543	1.32768	1.31744	1.35664	1.31007	829	2212	655	1358	971	2593	886	2284	1664349	1530229	1083404	958527	1425877	1396777	1273277	1237249	823	2261	1604557
TTCGG	0.986797	0.952959	1.21508	1.10836	1.28192	1.27038	1.29837	1.32644	912	1794	731	1307	1015	2183	918	2019	1664349	1530229	1083404	958527	1425877	1396777	1273277	1237249	891	1974	1604557
CTTTG	0.963181	0.98767	1.25709	1.31823	1.30486	1.2703	1.28707	1.26885	1077	2092	915	1749	1250	2456	1101	2173	1664349	1530229	1083404	958527	1425877	1396777	1273277	1237249	1078	2221	1604557
GTCGT	0.952812	1.03863	1.23016	1.37802	1.22259	1.29868	1.32054	1.30483	846	1776	711	1476	930	2027	897	1804	1664349	1530229	1083404	958527	1425877	1396777	1273277	1237249	856	1793	1604557
AGAAT	0.970892	1.02163	0.409154	0.0465991	1.23784	1.25822	1.1889	1.2455	1994	910	547	26	2178	1023	1868	897	1664349	1530229	1083404	958527	1425877	1396777	1273277	1237249	1980	934	1604557
TTTGG	1.02079	1.00484	1.26323	1.12171	1.26432	1.29407	1.34024	1.28889	900	2803	725	1960	955	3295	904	2907	1664349	1530229	1083404	958527	1425877	1396777	1273277	1237249	850	2925	1604557
TTCGT	0.949319	1.00031	1.29213	1.38017	1.2832	1.34632	1.36305	1.31787	772	1886	684	1630	894	2317	848	2009	1664349	1530229	1083404	958527	1425877	1396777	1273277	1237249	784	1977	1604557
CGGCC	1.02991	1.17761	0.092113	0.00799991	0.207222	0.0137247	0.239741	0.283546	876	940	51	4	151	10	156	183	1664349	1530229	1083404	958527	1425877	1396777	1273277	1237249	820	837	1604557
GTTGT	0.970153	0.959999	1.22517	1.31708	1.27431	1.23308	1.33805	1.26195	798	2482	656	2133	898	2910	842	2638	1664349	1530229	1083404	958527	1425877	1396777	1273277	1237249	793	2711	1604557
CTATC	1.00006	0.998013	1.31103	1.36399	1.2743	1.28121	1.24953	1.23525	1473	1362	1257	1166	1608	1596	1408	1363	1664349	1530229	1083404	958527	1425877	1396777	1273277	1237249	1420	1431	1604557
GTTCA	1.0028	0.988008	1.29116	1.36626	1.28305	1.25607	1.26449	1.21285	1217	1876	1020	1625	1334	2177	1174	1862	1664349	1530229	1083404	958527	1425877	1396777	1273277	1237249	1170	1991	1604557
CTTGT	0.931881	0.983156	1.23241	1.34706	1.23906	1.29417	1.24539	1.31036	1071	2074	922	1780	1220	2492	1095	2235	1664349	1530229	1083404	958527	1425877	1396777	1273277	1237249	1108	2212	1604557
TGGCG	1.06002	1.07366	0.0382659	0.00737901	0.1163	0.0231488	0.0940612	0.123317	1149	1626	27	7	108	32	78	151	1664349	1530229	1083404	958527	1425877	1396777	1273277	1237249	1045	1588	1604557
CGTTT	1.04615	0.98491	1.28569	1.29136	1.34525	1.30825	1.30853	1.28298	905	2104	724	1728	997	2551	866	2216	1664349	1530229	1083404	958527	1425877	1396777	1273277	1237249	834	2240	1604557
CGTCC	0.979595	1.01768	1.14443	1.15606	1.29901	1.33493	1.33178	1.26105	1073	1054	816	750	1219	1262	1116	1056	1664349	1530229	1083404	958527	1425877	1396777	1273277	1237249	1056	1086	1604557
TTGGT	0.962955	1.00664	0.101488	0.0221231	1.01945	1.1472	0.954282	1.14306	860	2833	59	39	780	2947	652	2601	1664349	1530229	1083404	958527	1425877	1396777	1273277	1237249	861	2951	1604557
CTGTT	0.982356	0.993558	1.15733	1.09372	0.116799	0.0865431	0.267882	0.460013	1021	2113	783	1457	104	168	213	791	1664349	1530229	1083404	958527	1425877	1396777	1273277	1237249	1002	2230	1604557
GGATT	1.05172	1.007	0.261436	0.161928	1.21172	1.2814	1.23793	1.29687	1236	2204	200	222	1220	2560	1113	2295	1664349	1530229	1083404	958527	1425877	1396777	1273277	1237249	1133	2295	1604557
TTTTC	1.01574	0.988491	1.28578	1.33941	1.2809	1.31527	1.39255	1.2982	983	2764	810	2346	1062	3357	1031	2935	1664349	1530229	1083404	958527	1425877	1396777	1273277	1237249	933	2932	1604557
GTGTT	0.993554	1.02909	0.796705	0.563975	0.0879349	0.034475	0.064222	0.0440168	910	2747	475	943	69	84	45	95	1664349	1530229	1083404	958527	1425877	1396777	1273277	1237249	883	2799	1604557
GTCTT	0.969366	0.943674	1.24043	1.33305	1.30072	1.27879	1.31551	1.26431	916	2258	763	1998	1053	2793	951	2446	1664349	1530229	1083404	958527	1425877	1396777	1273277	1237249	911	2509	1604557
TTTTG	1.02363	1.00399	1.28943	1.34704	1.28663	1.27205	1.37474	1.30562	911	3265	747	2744	981	3776	936	3433	1664349	1530229	1083404	958527	1425877	1396777	1273277	1237249	858	3410	1604557
TTGCT	0.942315	1.00145	1.21215	1.35229	0.549956	0.78735	0.489726	0.938614	996	2465	834	2085	498	1769	396	1868	1664349	1530229	1083404	958527	1425877	1396777	1273277	1237249	1019	2581	1604557
CGTGG	1.03211	1.00682	1.17389	1.33639	1.36357	1.32804	1.32996	1.35018	986	1495	730	1243	1116	1800	972	1621	1664349	1530229	1083404	958527	1425877	1396777	1273277	1237249	921	1557	1604557
CGGGC	1.09514	1.07269	0.0477271	0.00366699	0.115591	0.0327138	0.277925	0.394886	1128	934	32	2	102	26	219	278	1664349	1530229	1083404	958527	1425877	1396777	1273277	1237249	993	913	1604557
TCGGC	0.953327	0.97292	0.13539	0.023376	0.780317	0.974082	0.686987	0.889401	887	1196	82	18	622	1093	489	884	1664349	1530229	1083404	958527	1425877	1396777	1273277	1237249	897	1289	1604557
GGGTT	1.02009	1.11864	0.0446792	0.0139025	0.152137	0.0424984	0.139394	0.095956	947	2826	27	22	121	98	99	196	1664349	1530229	1083404	958527	1425877	1396777	1273277	1237249	895	2649	1604557
TATTG	0.912182	1.01314	1.24561	1.4282	1.2351	1.35323	1.26654	1.3071	1125	2573	1000	2272	1305	3137	1195	2684	1664349	1530229	1083404	958527	1425877	1396777	1273277	1237249	1189	2663	1604557
CTATT	1.00212	1.00537	1.2753	1.38461	1.24966	1.27575	1.30593	1.26625	1317	1908	1091	1646	1407	2210	1313	1943	1664349	1530229	1083404	958527	1425877	1396777	1273277	1237249	1267	1990	1604557
GCGGT	1.03608	1.02909	0.0860351	0.171064	0.135411	0.0747035	0.16079	0.145436	1036	1479	56	154	116	98	123	169	1664349	1530229	1083404	958527	1425877	1396777	1273277	1237249	964	1507	1604557
ACGCG	0.990959	0.993083	1.14487	1.0218	0.0401376	0.0125776	0.0392274	0.0189325	1585	1038	1192	669	55	12	48	16	1664349	1530229	1083404	958527	1425877	1396777	1273277	1237249	1542	1096	1604557
GCTTA	0.996211	0.989882	1.2642	1.34019	1.31581	1.27678	1.38867	1.29817	1581	1889	1306	1602	1789	2224	1686	2003	1664349	1530229	1083404	958527	1425877	1396777	1273277	1237249	1530	2001	1604557
CCTCT	1.0119	0.973891	1.30423	1.30667	1.34514	1.28595	1.31293	1.30247	1354	1291	1136	1085	1542	1556	1344	1396	1664349	1530229	1083404	958527	1425877	1396777	1273277	1237249	1290	1390	1604557
TCTTG	0.904904	1.02172	1.18796	1.35756	1.192	1.27858	1.24951	1.32587	887	2397	758	1995	1001	2738	937	2515	1664349	1530229	1083404	958527	1425877	1396777	1273277	1237249	945	2460	1604557
GGTCG	1.02568	0.978709	0.984201	0.982083	1.25714	1.25781	1.26823	1.24717	999	1583	624	995	1049	1857	945	1631	1664349	1530229	1083404	958527	1425877	1396777	1273277	1237249	939	1696	1604557
GGTGC	0.977599	1.02745	1.10855	1.20987	1.06893	1.30596	1.1036	1.32914	1012	1654	747	1220	948	1919	874	1730	1664349	1530229	1083404	958527	1425877	1396777	1273277	1237249	998	1688	1604557
GTTTT	0.991518	0.996144	1.30507	1.34095	1.28965	1.30505	1.4099	1.30848	831	3610	712	3044	926	4317	904	3834	1664349	1530229	1083404	958527	1425877	1396777	1273277	1237249	808	3800	1604557
TGACT	0.99561	0.996909	0.202678	0.0976279	1.2425	1.25387	1.31065	1.26884	1547	1891	205	116	1654	2171	1558	1946	1664349	1530229	1083404	958527	1425877	1396777	1273277	1237249	1498	1989	1604557
GTGAT	0.951016	0.968773	0.759988	0.613199	0.0950463	0.0856759	0.0773178	0.0710616	1238	1821	644	722	106	147	77	108	1664349	1530229	1083404	958527	1425877	1396777	1273277	1237249	1255	1971	1604557
TTGTG	1.04532	0.973898	1.23641	1.34256	0.713119	0.944448	0.566373	0.955974	965	2491	743	2151	564	2205	400	1977	1664349	1530229	1083404	958527	1425877	1396777	1273277	1237249	890	2682	1604557
GACGG	0.997968	1.00688	1.25309	1.33542	1.28092	1.33244	1.25821	1.28679	1325	1111	1083	923	1457	1342	1278	1148	1664349	1530229	1083404	958527	1425877	1396777	1273277	1237249	1280	1157	1604557
TACTC	0.949705	1.00221	1.25928	1.32761	1.23052	1.22039	1.28921	1.3079	1454	1686	1255	1399	1614	1874	1510	1779	1664349	1530229	1083404	958527	1425877	1396777	1273277	1237249	1476	1764	1604557
TTTTT	0.982167	0.980295	1.27258	1.33123	1.29879	1.28044	1.36998	1.31421	760	3776	641	3212	861	4502	811	4093	1664349	1530229	1083404	958527	1425877	1396777	1273277	1237249	746	4039	1604557
TCCTT	0.990653	0.979431	1.29544	1.29916	1.27855	1.24794	1.32966	1.2292	1230	1969	1047	1636	1360	2290	1263	1998	1664349	1530229	1083404	958527	1425877	1396777	1273277	1237249	1197	2108	1604557
TGTTG	0.948846	1.00884	1.2201	1.33194	1.247	1.30265	1.35971	1.32539	810	2844	678	2352	912	3352	888	3021	1664349	1530229	1083404	958527	1425877	1396777	1273277	1237249	823	2956	1604557
TTCCC	0.988628	0.992777	1.28467	1.32997	1.26018	1.30052	1.35174	1.36668	1369	1548	1158	1299	1495	1851	1432	1723	1664349	1530229	1083404	958527	1425877	1396777	1273277	1237249	1335	1635	1604557
CGATC	0.988226	1.01091	1.10601	0.983281	1.27236	1.26702	1.29857	1.30101	1514	1208	1103	736	1670	1382	1522	1257	1664349	1530229	1083404	958527	1425877	1396777	1273277	1237249	1477	1253	1604557
TGGGT	1.06094	1.07203	0.0402645	0.00748985	0.159619	0.169187	0.285998	0.687605	931	2742	23	12	120	395	192	1422	1664349	1530229	1083404	958527	1425877	1396777	1273277	1237249	846	2682	1604557
CGCGG	0.98886	0.976019	1.0425	1.08933	1.30688	1.25852	1.29928	1.2723	1157	1130	794	790	1310	1330	1163	1191	1664349	1530229	1083404	958527	1425877	1396777	1273277	1237249	1128	1214	1604557
CGTGC	1.01865	1.0293	1.26586	1.32436	1.31959	1.31095	1.33389	1.36188	1120	1175	906	947	1243	1366	1122	1257	1664349	1530229	1083404	958527	1425877	1396777	1273277	1237249	1060	1197	1604557
GAATT	1.00252	0.983268	1.26978	1.26581	1.17709	1.20478	1.23505	1.15362	1356	1596	1118	1287	1364	1785	1278	1514	1664349	1530229	1083404	958527	1425877	1396777	1273277	1237249	1304	1702	1604557
GCGTC	0.96586	1.04857	1.06415	0.989423	0.071895	0.0294797	0.063009	0.0322072	1082	1208	776	714	69	31	54	30	1664349	1530229	1083404	958527	1425877	1396777	1273277	1237249	1080	1208	1604557
GTGGA	0.987879	0.998421	0.0339567	0.12115	0.147859	0.234957	0.0755663	0.0807996	1162	1513	26	115	149	325	68	99	1664349	1530229	1083404	958527	1425877	1396777	1273277	1237249	1134	1589	1604557
GCTTT	0.991515	0.995462	1.31101	1.35073	1.28973	1.29584	1.37137	1.30782	1084	2699	933	2294	1208	3207	1147	2867	1664349	1530229	1083404	958527	1425877	1396777	1273277	1237249	1054	2843	1604557
TCGTT	1.07797	0.97235	1.33434	1.33774	0.467313	0.792208	0.529335	0.937769	937	1939	755	1671	348	1442	352	1512	1664349	1530229	1083404	958527	1425877	1396777	1273277	1237249	838	2091	1604557
TTTGT	0.950432	1.02436	1.25224	1.37683	1.27394	1.30652	1.226	1.31671	836	3258	717	2743	960	3793	825	3386	1664349	1530229	1083404	958527	1425877	1396777	1273277	1237249	848	3335	1604557
GGTGT	1.02059	0.990736	1.04858	1.21866	1.13039	1.29241	1.12521	1.31599	939	2244	628	1729	891	2672	792	2410	1664349	1530229	1083404	958527	1425877	1396777	1273277	1237249	887	2375	1604557
GGTTG	0.947575	1.01378	0.825612	1.15759	1.27939	1.30029	1.3218	1.26819	804	2360	456	1688	930	2763	858	2387	1664349	1530229	1083404	958527	1425877	1396777	1273277	1237249	818	2441	1604557
GTCGG	1.01228	1.01393	1.25371	0.901866	1.29803	1.32538	1.41843	1.31088	903	1522	728	848	992	1816	968	1591	1664349	1530229	1083404	958527	1425877	1396777	1273277	1237249	860	1574	1604557
GTTAG	0.993262	0.993509	1.26907	1.39298	1.31218	1.29828	1.35498	1.2928	1123	2111	934	1854	1271	2518	1172	2221	1664349	1530229	1083404	958527	1425877	1396777	1273277	1237249	1090	2228	1604557
AATTC	0.998395	0.961806	1.25097	1.38257	1.2989	1.27161	1.29824	1.2827	960	1175	783	1058	1070	1418	955	1267	1664349	1530229	1083404	958527	1425877	1396777	1273277	1237249	927	1281	1604557
GTTGC	0.993692	0.992751	1.30532	1.33849	1.3232	1.27466	1.33494	1.26371	973	1814	832	1532	1110	2126	1000	1867	1664349	1530229	1083404	958527	1425877	1396777	1273277	1237249	944	1916	1604557
CGGTT	1.04905	1.06334	0.0310815	0.0178862	0.0850184	0.0290118	0.200994	0.375395	1037	2088	20	22	72	52	152	596	1664349	1530229	1083404	958527	1425877	1396777	1273277	1237249	953	2059	1604557
TCTGT	0.996054	0.962395	1.24262	1.32115	1.26255	1.19845	1.31427	1.23874	1059	2334	860	2007	1150	2653	1069	2429	1664349	1530229	1083404	958527	1425877	1396777	1273277	1237249	1025	2543	1604557
TTTAG	0.945696	1.00894	1.27954	1.326	1.27841	1.25097	1.31369	1.2933	1132	2444	997	2012	1311	2766	1203	2533	1664349	1530229	1083404	958527	1425877	1396777	1273277	1237249	1154	2540	1604557
ATCGT	0.982281	1.00986	1.22805	1.37882	1.22867	1.29281	1.32075	1.27624	1187	1513	966	1294	1272	1768	1221	1546	1664349	1530229	1083404	958527	1425877	1396777	1273277	1237249	1165	1571	1604557
TTTCG	0.996396	0.996329	1.23277	1.35144	1.29183	1.2769	1.33302	1.27858	894	2155	720	1831	993	2521	915	2236	1664349	1530229	1083404	958527	1425877	1396777	1273277	1237249	865	2268	1604557
TTGTA	1.01777	0.993363	1.30129	1.32894	0.700631	0.931665	0.444153	0.855408	1270	2321	1057	1945	749	1987	424	1616	1664349	1530229	1083404	958527	1425877	1396777	1273277	1237249	1203	2450	1604557
GTTCG	0.950302	0.977581	1.28573	1.31971	1.22548	1.25015	1.24633	1.23444	897	1859	790	1572	991	2170	900	1898	1664349	1530229	1083404	958527	1425877	1396777	1273277	1237249	910	1994	1604557
TTGGC	1.03216	1.01655	0.104597	0.0137943	1.03202	1.14263	0.966094	1.12463	1046	2000	69	17	896	2052	749	1789	1664349	1530229	1083404	958527	1425877	1396777	1273277	1237249	977	2063	1604557
TAGGT	0.986657	1.02033	0.0480335	0.00872623	0.0983381	0.0673684	0.0590354	0.058027	1136	2240	36	12	97	135	52	103	1664349	1530229	1083404	958527	1425877	1396777	1273277	1237249	1110	2302	1604557
CGGCT	1.03415	1.04584	0.0669229	0.00545982	0.142599	0.0217312	0.225297	0.375611	1092	1529	46	5	129	29	182	444	1664349	1530229	1083404	958527	1425877	1396777	1273277	1237249	1018	1533	1604557
CCGGC	0.992853	1.00439	0.119832	0.122151	0.48354	0.524201	0.616725	0.673095	1311	932	103	71	547	444	623	505	1664349	1530229	1083404	958527	1425877	1396777	1273277	1237249	1273	973	1604557
ACGGC	1.02062	1.05645	0.07222	0.0110027	0.108953	0.048539	0.0863868	0.0280076	1498	1073	69	7	137	45	97	23	1664349	1530229	1083404	958527	1425877	1396777	1273277	1237249	1415	1065	1604557
TCGTG	0.961856	0.987515	1.28674	1.33879	0.327623	0.656627	0.226223	0.656528	867	1585	755	1346	253	962	156	852	1664349	1530229	1083404	958527	1425877	1396777	1273277	1237249	869	1683	1604557
GTTTC	0.94463	0.990413	1.22948	1.40082	1.26986	1.30482	1.34045	1.30417	923	2350	782	2082	1063	2826	1002	2502	1664349	1530229	1083404	958527	1425877	1396777	1273277	1237249	942	2488	1604557
GGTTT	0.98885	0.98142	0.830702	1.23188	1.27996	1.29016	1.27285	1.30907	918	3186	502	2505	1018	3823	904	3436	1664349	1530229	1083404	958527	1425877	1396777	1273277	1237249	895	3404	1604557
GCTTG	0.927429	0.992956	1.24719	1.32418	1.24486	1.27377	1.31791	1.27316	987	2071	864	1730	1135	2425	1073	2147	1664349	1530229	1083404	958527	1425877	1396777	1273277	1237249	1026	2187	1604557
CAGTT	0.970516	1.02179	0.0813634	0.0189104	0.0501253	0.0191836	0.0458417	0.022931	1356	1984	74	23	60	34	49	36	1664349	1530229	1083404	958527	1425877	1396777	1273277	1237249	1347	2036	1604557
TTTCT	1.00721	0.983574	1.24216	1.33048	1.31267	1.28176	1.32706	1.28856	1004	2633	806	2231	1121	3132	1012	2789	1664349	1530229	1083404	958527	1425877	1396777	1273277	1237249	961	2807	1604557
CGTAT	0.991037	0.962533	1.27617	1.30045	1.31924	1.24302	1.35257	1.21266	1360	1555	1140	1316	1551	1833	1420	1584	1664349	1530229	1083404	958527	1425877	1396777	1273277	1237249	1323	1694	1604557
TCGAG	0.982025	0.98932	1.26617	1.29029	0.633807	0.919735	0.343152	0.671081	1313	1486	1102	1214	726	1261	351	815	1664349	1530229	1083404	958527	1425877	1396777	1273277	1237249	1289	1575	1604557
TATTT	0.968605	0.998907	1.30843	1.38309	1.2755	1.2603	1.33953	1.28536	1069	3218	940	2791	1206	3706	1131	3348	1664349	1530229	1083404	958527	1425877	1396777	1273277	1237249	1064	3378	1604557
GCTCG	0.965915	1.00864	1.35526	1.33877	1.35295	1.2793	1.28182	1.19093	1050	1566	959	1302	1260	1813	1066	1495	1664349	1530229	1083404	958527	1425877	1396777	1273277	1237249	1048	1628	1604557
TCGCG	0.955819	1.01989	1.24852	1.35461	0.222707	0.448255	0.0779369	0.29224	1042	1351	886	1124	208	542	65	313	1664349	1530229	1083404	958527	1425877	1396777	1273277	1237249	1051	1389	1604557
TTGTT	1.00351	0.987371	1.28412	1.32422	0.788997	1.04961	0.766132	1.08429	916	3033	763	2548	617	2943	535	2693	1664349	1530229	1083404	958527	1425877	1396777	1273277	1237249	880	3221	1604557
AGTGG	0.996399	1.00064	0.129109	1.2616	1.18285	1.27348	1.31933	1.29687	1233	1503	104	1187	1254	1746	1249	1575	1664349	1530229	1083404	958527	1425877	1396777	1273277	1237249	1193	1575	1604557
TCGGG	0.965063	1.00613	0.0667679	0.0190586	0.69179	0.988178	0.448035	0.751383	977	1517	44	18	600	1360	347	916	1664349	1530229	1083404	958527	1425877	1396777	1273277	1237249	976	1581	1604557
TGTTT	1.02357	0.997578	1.29823	1.32414	1.30279	1.26079	1.40564	1.31222	929	3619	767	3009	1013	4175	976	3849	1664349	1530229	1083404	958527	1425877	1396777	1273277	1237249	875	3804	1604557
TCATT	0.977924	0.996786	1.30728	1.35883	1.28068	1.27871	1.34768	1.3018	1271	2252	1106	1923	1426	2637	1340	2378	1664349	1530229	1083404	958527	1425877	1396777	1273277	1237249	1253	2369	1604557
ATGGG	0.99865	0.979676	0.0321158	0.00771865	0.347261	0.171486	0.0735718	0.018687	1242	1621	26	8	370	259	70	25	1664349	1530229	1083404	958527	1425877	1396777	1273277	1237249	1199	1735	1604557
TTCTC	0.988897	0.986287	1.30563	1.32965	1.28988	1.2638	1.33156	1.29305	996	1916	856	1618	1113	2241	1026	2031	1664349	1530229	1083404	958527	1425877	1396777	1273277	1237249	971	2037	1604557
GACTC	1.00424	0.93901	1.23733	1.3359	1.23737	1.23656	1.23793	1.20957	1475	1277	1183	1138	1557	1535	1391	1330	1664349	1530229	1083404	958527	1425877	1396777	1273277	1237249	1416	1426	1604557
CCGCC	0.987049	1.08147	1.18692	1.28667	0.195663	0.145659	0.236909	0.271242	1160	789	908	588	197	97	213	160	1664349	1530229	1083404	958527	1425877	1396777	1273277	1237249	1133	765	1604557
TGGAA	1.00589	1.04147	0.0140799	0.00412565	0.131052	0.273918	0.167724	0.556146	1756	1612	16	4	196	387	224	696	1664349	1530229	1083404	958527	1425877	1396777	1273277	1237249	1683	1623	1604557
TTCCG	1.00963	1.03111	1.26473	1.34611	1.27999	1.26885	1.30781	1.29166	1219	1712	994	1400	1324	1923	1208	1734	1664349	1530229	1083404	958527	1425877	1396777	1273277	1237249	1164	1741	1604557
TCGGA	0.981691	0.984809	0.0442834	0.0113107	0.950534	1.1278	0.840468	1.00157	1226	1390	36	10	1017	1453	803	1143	1664349	1530229	1083404	958527	1425877	1396777	1273277	1237249	1204	1480	1604557
ATGTC	0.97364	1.00717	1.06748	0.767447	0.098096	0.0223388	0.0357244	0.0137559	1425	1630	1017	778	123	33	40	18	1664349	1530229	1083404	958527	1425877	1396777	1273277	1237249	1411	1697	1604557
CCTTG	0.942402	0.990036	1.2319	1.33472	1.27186	1.26377	1.24553	1.30632	1261	1556	1073	1314	1458	1813	1275	1660	1664349	1530229	1083404	958527	1425877	1396777	1273277	1237249	1290	1648	1604557
ACTTG	0.960469	0.994607	1.22515	1.36735	1.2625	1.3007	1.2762	1.28252	1332	1714	1106	1476	1500	2046	1354	1787	1664349	1530229	1083404	958527	1425877	1396777	1273277	1237249	1337	1807	1604557
GATTG	0.899019	0.978506	1.21734	1.41453	1.25523	1.29109	1.22637	1.27882	1147	2011	1011	1821	1372	2422	1197	2125	1664349	1530229	1083404	958527	1425877	1396777	1273277	1237249	1230	2155	1604557
TTGAG	0.983782	0.987471	1.28364	1.26809	0.870438	1.07614	0.703763	0.97922	1248	1907	1060	1534	946	1897	683	1529	1664349	1530229	1083404	958527	1425877	1396777	1273277	1237249	1223	2025	1604557
TAGTT	0.978225	1.03298	0.117381	0.0904691	0.0594588	0.0466669	0.048089	0.0625623	1037	2716	81	149	54	112	39	133	1664349	1530229	1083404	958527	1425877	1396777	1273277	1237249	1022	2757	1604557
GGTCT	1.01162	1.02939	1.13223	1.19367	1.30986	1.31023	1.37361	1.33102	851	2200	620	1598	944	2556	884	2300	1664349	1530229	1083404	958527	1425877	1396777	1273277	1237249	811	2241	1604557
CGATT	0.968109	1.00057	0.621745	0.191128	1.22968	1.26978	1.23557	1.26254	1440	1730	602	207	1567	2004	1406	1765	1664349	1530229	1083404	958527	1425877	1396777	1273277	1237249	1434	1813	1604557
CTAGG	0.976425	0.950381	1.29576	1.20028	1.27541	1.22571	1.30481	1.22596	1344	1326	1161	1049	1504	1561	1374	1383	1664349	1530229	1083404	958527	1425877	1396777	1273277	1237249	1327	1463	1604557
GTGAG	0.998801	1.0066	0.688439	0.532912	0.0530808	0.0304166	0.0399885	0.0247556	1208	1559	542	517	55	43	37	31	1664349	1530229	1083404	958527	1425877	1396777	1273277	1237249	1166	1624	1604557
CATTC	0.982425	1.01066	1.34442	1.37787	1.32385	1.25629	1.34136	1.25334	1392	1493	1240	1275	1607	1694	1454	1497	1664349	1530229	1083404	958527	1425877	1396777	1273277	1237249	1366	1549	1604557
GAGGT	1.01397	1.04682	0.032851	0.0233535	0.036401	0.0224367	0.0314462	0.0137503	1138	1789	24	25	35	35	27	19	1664349	1530229	1083404	958527	1425877	1396777	1273277	1237249	1082	1792	1604557
GTATT	1.03462	0.977922	1.30711	1.3504	1.26966	1.26126	1.22261	1.21045	1188	2533	977	2191	1249	2982	1074	2535	1664349	1530229	1083404	958527	1425877	1396777	1273277	1237249	1107	2716	1604557
CTTTT	1.00157	0.963697	1.22322	1.29289	1.2889	1.24639	1.29052	1.26363	1122	2725	892	2290	1237	3217	1106	2889	1664349	1530229	1083404	958527	1425877	1396777	1273277	1237249	1080	2965	1604557
TGAGT	0.994075	0.990794	0.0847016	0.024063	1.07326	0.808588	0.967656	0.773029	1226	1972	68	30	1134	1469	913	1244	1664349	1530229	1083404	958527	1425877	1396777	1273277	1237249	1189	2087	1604557
TTTAT	0.998477	0.993008	1.33381	1.39813	1.3347	1.27247	1.39508	1.31771	1219	2770	1060	2443	1396	3240	1303	2972	1664349	1530229	1083404	958527	1425877	1396777	1273277	1237249	1177	2925	1604557
TGTTC	0.985813	0.986215	1.25061	1.28782	1.27121	1.26363	1.36105	1.28214	907	2483	749	2031	1002	2904	958	2610	1664349	1530229	1083404	958527	1425877	1396777	1273277	1237249	887	2640	1604557
TAGCC	1.00551	0.984644	0.0683992	0.0188586	0.0519708	0.0258832	0.0452662	0.0266422	1626	1417	72	17	72	34	56	31	1664349	1530229	1083404	958527	1425877	1396777	1273277	1237249	1559	1509	1604557
GTACC	0.992254	0.986314	1.30143	1.32218	1.25338	1.30133	1.15281	1.16313	1655	1204	1413	1011	1791	1450	1471	1148	1664349	1530229	1083404	958527	1425877	1396777	1273277	1237249	1608	1280	1604557
TGGGA	1.0061	1.02166	0.0297945	0.00182849	0.177333	0.311814	0.280979	0.631793	1245	1784	24	2	188	497	266	892	1664349	1530229	1083404	958527	1425877	1396777	1273277	1237249	1193	1831	1604557
GTCAA	0.987099	0.968627	1.31325	1.34579	1.2652	1.24651	1.39214	1.24126	1672	1357	1448	1181	1836	1594	1804	1406	1664349	1530229	1083404	958527	1425877	1396777	1273277	1237249	1633	1469	1604557
GTATG	0.974891	0.995341	1.32484	1.36995	1.23641	1.25433	1.0613	1.08631	1352	2169	1196	1870	1469	2495	1126	1914	1664349	1530229	1083404	958527	1425877	1396777	1273277	1237249	1337	2285	1604557
CGGGG	1.03495	1.07298	0.036293	0.0121744	0.111365	0.0267347	0.11996	0.128273	1139	1407	26	10	105	32	101	136	1664349	1530229	1083404	958527	1425877	1396777	1273277	1237249	1061	1375	1604557
GGCGG	1.03838	0.990446	0.486935	1.07717	1.30646	1.33356	1.37944	1.33353	1104	869	337	592	1190	1068	1122	946	1664349	1530229	1083404	958527	1425877	1396777	1273277	1237249	1025	920	1604557
TATCG	1.02257	1.01733	1.2977	1.35149	1.30558	1.29763	1.28261	1.26146	1311	1954	1083	1626	1434	2275	1258	1959	1664349	1530229	1083404	958527	1425877	1396777	1273277	1237249	1236	2014	1604557
GTCAT	1.01825	0.994446	1.29131	1.40797	1.31038	1.2627	1.38307	1.30803	1278	1874	1055	1662	1409	2172	1328	1993	1664349	1530229	1083404	958527	1425877	1396777	1273277	1237249	1210	1976	1604557
ATCTT	0.992206	0.995054	1.23926	1.36624	1.28417	1.26874	1.36254	1.30178	1305	2008	1061	1727	1447	2337	1371	2124	1664349	1530229	1083404	958527	1425877	1396777	1273277	1237249	1268	2116	1604557
CGCTT	1.0276	1.00233	1.14011	1.05293	1.32428	1.30961	1.34636	1.30259	1278	1734	923	1141	1411	2068	1281	1822	1664349	1530229	1083404	958527	1425877	1396777	1273277	1237249	1199	1814	1604557
GGCAT	1.02301	0.978271	0.932903	1.07858	1.3257	1.2917	1.32968	1.32635	1597	1642	948	1134	1773	1979	1588	1800	1664349	1530229	1083404	958527	1425877	1396777	1273277	1237249	1505	1760	1604557
TATTC	0.991294	0.987919	1.2868	1.33875	1.29544	1.26051	1.31183	1.2821	1129	2150	954	1825	1264	2504	1143	2256	1664349	1530229	1083404	958527	1425877	1396777	1273277	1237249	1098	2282	1604557
TCTGG	1.00112	0.990662	1.20963	1.30645	1.27498	1.26576	1.33964	1.29746	1054	2087	829	1724	1150	2434	1079	2210	1664349	1530229	1083404	958527	1425877	1396777	1273277	1237249	1015	2209	1604557
CGTTC	0.959514	1.01531	1.17838	1.28735	1.2371	1.29964	1.28402	1.3265	1052	1526	841	1212	1162	1783	1077	1612	1664349	1530229	1083404	958527	1425877	1396777	1273277	1237249	1057	1576	1604557
GCTGC	1.01861	1.02092	1.36347	1.29695	1.24647	1.33298	1.29237	1.30982	1158	1366	1009	1087	1214	1628	1124	1417	1664349	1530229	1083404	958527	1425877	1396777	1273277	1237249	1096	1403	1604557
TAGGG	1.02263	1.01079	0.0240715	0.00786728	0.0529446	0.0335929	0.0355739	0.0203166	1240	1846	19	9	55	56	33	30	1664349	1530229	1083404	958527	1425877	1396777	1273277	1237249	1169	1915	1604557
TGCGC	1.00728	0.995514	0.951349	1.09693	1.16882	1.29044	1.1727	1.26981	1189	1501	731	1036	1182	1776	1059	1548	1664349	1530229	1083404	958527	1425877	1396777	1273277	1237249	1138	1581	1604557
TCCGC	0.991892	1.01035	1.25149	1.30784	1.29694	1.2839	1.33186	1.33985	1248	1163	1025	943	1398	1349	1282	1247	1664349	1530229	1083404	958527	1425877	1396777	1273277	1237249	1213	1207	1604557
GTCGC	0.965115	0.989122	1.28292	1.30146	1.29769	1.28553	1.30232	1.30239	928	1331	803	1097	1069	1579	958	1417	1664349	1530229	1083404	958527	1425877	1396777	1273277	1237249	927	1411	1604557
GGGGC	1.09932	1.05277	0.0533453	0.0067004	0.090665	0.0199251	0.0752524	0.0311458	1203	1505	38	6	85	26	63	36	1664349	1530229	1083404	958527	1425877	1396777	1273277	1237249	1055	1499	1604557
TGTGT	0.956423	1.02769	1.29129	1.36574	1.24014	1.27198	1.26589	1.27241	875	2805	769	2335	972	3169	886	2808	1664349	1530229	1083404	958527	1425877	1396777	1273277	1237249	882	2862	1604557
CGTCG	0.985453	1.01688	1.12759	1.19531	1.23701	1.2764	1.27216	1.33714	968	1187	721	874	1041	1360	956	1262	1664349	1530229	1083404	958527	1425877	1396777	1273277	1237249	947	1224	1604557
CTCTT	0.974563	0.982275	1.22591	1.34884	1.25794	1.28008	1.32987	1.27064	1115	1852	913	1593	1233	2203	1164	1937	1664349	1530229	1083404	958527	1425877	1396777	1273277	1237249	1103	1977	1604557
GTCTC	1.00462	1.03606	1.25678	1.35081	1.30872	1.29952	1.43774	1.29898	991	1822	807	1488	1106	2086	1085	1847	1664349	1530229	1083404	958527	1425877	1396777	1273277	1237249	951	1844	1604557
TATGG	1.01049	0.987855	1.15139	1.19344	1.29051	1.23792	1.31488	1.23882	1328	2294	985	1736	1453	2624	1322	2326	1664349	1530229	1083404	958527	1425877	1396777	1273277	1237249	1267	2435	1604557
CGTGT	0.973735	1.006	1.20204	1.29918	1.2065	1.2667	1.26776	1.29913	1008	1654	810	1338	1070	1901	1004	1727	1664349	1530229	1083404	958527	1425877	1396777	1273277	1237249	998	1724	1604557
TGCTC	1.01701	0.988579	1.03179	0.933192	1.32282	1.28486	1.27833	1.32117	1172	1862	774	1101	1306	2209	1127	2012	1664349	1530229	1083404	958527	1425877	1396777	1273277	1237249	1111	1975	1604557
CTGGC	1.02975	0.965652	0.137017	0.306877	0.482682	0.454217	0.675134	0.788753	1270	1281	110	255	510	550	637	846	1664349	1530229	1083404	958527	1425877	1396777	1273277	1237249	1189	1391	1604557
CTAGA	0.960805	1.02669	1.27759	1.39144	1.26462	1.2874	1.28867	1.31806	1763	1079	1526	916	1988	1235	1809	1120	1664349	1530229	1083404	958527	1425877	1396777	1273277	1237249	1769	1102	1604557
TGCTT	0.981928	0.984603	1.09295	1.11291	1.26806	1.23404	1.33952	1.274	1100	2555	797	1809	1217	2923	1148	2673	1664349	1530229	1083404	958527	1425877	1396777	1273277	1237249	1080	2721	1604557
TGCCG	1.02884	1.02298	1.04906	0.842098	1.36358	1.31075	1.36305	1.30743	1255	1439	833	742	1425	1683	1272	1487	1664349	1530229	1083404	958527	1425877	1396777	1273277	1237249	1176	1475	1604557
GTTCC	1.06675	0.982783	1.30459	1.31335	1.29086	1.23805	1.34321	1.26375	1226	1688	976	1413	1271	1941	1181	1755	1664349	1530229	1083404	958527	1425877	1396777	1273277	1237249	1108	1801	1604557
TTCTT	0.957449	0.991251	1.22826	1.33974	1.28773	1.26325	1.33524	1.28261	867	2836	724	2401	999	3299	925	2967	1664349	1530229	1083404	958527	1425877	1396777	1273277	1237249	873	3000	1604557
ATTCT	0.992695	0.990442	1.22603	1.35845	1.27421	1.2737	1.30935	1.27702	1214	1789	976	1537	1335	2100	1225	1865	1664349	1530229	1083404	958527	1425877	1396777	1273277	1237249	1179	1894	1604557
ATGTG	1.01742	0.978809	1.17735	0.916303	0.0860695	0.0225814	0.038964	0.015688	1297	1852	977	1086	94	39	38	24	1664349	1530229	1083404	958527	1425877	1396777	1273277	1237249	1229	1984	1604557
TGTGG	1.04317	0.984968	1.1625	1.30408	1.24258	1.2478	1.34121	1.24293	976	2168	708	1798	996	2507	960	2212	1664349	1530229	1083404	958527	1425877	1396777	1273277	1237249	902	2308	1604557
GATGG	0.986093	1.01441	1.20681	1.37868	1.24096	1.30687	1.25298	1.25753	1254	1722	999	1466	1352	2025	1219	1726	1664349	1530229	1083404	958527	1425877	1396777	1273277	1237249	1226	1780	1604557
TGGTC	1.00484	1.05767	0.0360082	0.0130723	0.0939743	0.038375	0.09458	0.225054	986	2325	23	18	79	77	71	400	1664349	1530229	1083404	958527	1425877	1396777	1273277	1237249	946	2305	1604557
CATGT	1.00957	0.986127	1.26623	1.31842	1.31898	1.2394	1.34501	1.24346	1509	1895	1232	1587	1689	2174	1538	1932	1664349	1530229	1083404	958527	1425877	1396777	1273277	1237249	1441	2015	1604557
CGTTG	0.939973	0.977617	1.18791	1.35158	1.20502	1.31419	1.30219	1.28487	936	1612	770	1396	1028	1978	992	1713	1664349	1530229	1083404	958527	1425877	1396777	1273277	1237249	960	1729	1604557
GGTTC	1.00111	0.98943	1.16239	1.20331	1.31554	1.25594	1.36946	1.27708	946	2225	715	1695	1065	2578	990	2322	1664349	1530229	1083404	958527	1425877	1396777	1273277	1237249	911	2358	1604557
TAGTC	1.03685	0.968372	0.0929571	0.0224928	0.0448598	0.0184039	0.0448919	0.0234577	1268	1787	74	26	47	31	42	35	1664349	1530229	1083404	958527	1425877	1396777	1273277	1237249	1179	1935	1604557
TTTGC	0.986261	1.00542	1.30752	1.3899	1.34896	1.31983	1.27336	1.31943	978	2260	844	1957	1146	2708	966	2398	1664349	1530229	1083404	958527	1425877	1396777	1273277	1237249	956	2357	1604557
TTCGC	0.987154	0.990902	1.31988	1.29524	1.32123	1.32251	1.31503	1.30417	941	1512	819	1238	1079	1842	959	1609	1664349	1530229	1083404	958527	1425877	1396777	1273277	1237249	919	1600	1604557
TGATT	0.984418	1.02331	0.279902	0.173216	1.28327	1.27987	1.29371	1.29892	1113	2471	206	262	1243	2821	1119	2536	1664349	1530229	1083404	958527	1425877	1396777	1273277	1237249	1090	2532	1604557
CGCCT	1.0033	0.992182	0.977313	0.706819	1.24984	1.31489	1.2571	1.29876	1279	1302	811	581	1365	1575	1226	1378	1664349	1530229	1083404	958527	1425877	1396777	1273277	1237249	1229	1376	1604557
AGGTG	1.00987	1.07134	0.0194075	0.00934605	0.0497681	0.0178157	0.0330268	0.0209173	1279	1647	16	9	54	25	32	26	1664349	1530229	1083404	958527	1425877	1396777	1273277	1237249	1221	1612	1604557
TTAGG	0.992634	0.982061	1.28161	0.984863	1.28492	1.22016	1.33031	1.24443	1147	2200	964	1382	1272	2495	1176	2254	1664349	1530229	1083404	958527	1425877	1396777	1273277	1237249	1114	2349	1604557
GTACT	1.015	0.984352	1.27567	1.34009	1.26567	1.23157	1.24816	1.20479	1435	1732	1174	1477	1533	1978	1350	1714	1664349	1530229	1083404	958527	1425877	1396777	1273277	1237249	1363	1845	1604557
TCTGA	0.955199	0.982334	1.2314	1.35375	1.2345	1.29595	1.27089	1.29146	1399	1572	1174	1357	1549	1893	1424	1671	1664349	1530229	1083404	958527	1425877	1396777	1273277	1237249	1412	1678	1604557
TCTTT	0.980143	0.987617	1.26217	1.31238	1.27535	1.25604	1.37079	1.29234	915	2965	767	2468	1020	3442	979	3137	1664349	1530229	1083404	958527	1425877	1396777	1273277	1237249	900	3148	1604557
TTGAT	0.987412	0.987256	1.26716	1.33102	0.901753	1.12121	0.865716	1.15229	1227	2238	1025	1890	960	2320	823	2112	1664349	1530229	1083404	958527	1425877	1396777	1273277	1237249	1198	2377	1604557
TCTTC	0.979819	0.99612	1.32027	1.32444	1.26908	1.27423	1.31829	1.2689	1058	2070	928	1724	1174	2417	1089	2132	1664349	1530229	1083404	958527	1425877	1396777	1273277	1237249	1041	2179	1604557
CCCTC	1.01054	1.01332	1.28195	1.36524	1.31019	1.37167	1.36626	1.32802	1544	1006	1275	849	1715	1243	1597	1066	1664349	1530229	1083404	958527	1425877	1396777	1273277	1237249	1473	1041	1604557
TCGTA	0.946222	0.995473	1.23295	1.34817	0.331531	0.687572	0.229123	0.544387	1166	1556	989	1320	350	981	216	688	1664349	1530229	1083404	958527	1425877	1396777	1273277	1237249	1188	1639	1604557
TAGGA	0.984988	0.988711	0.0235595	0.00840142	0.069976	0.120353	0.0273358	0.0992589	1413	1503	22	8	86	167	30	122	1664349	1530229	1083404	958527	1425877	1396777	1273277	1237249	1383	1594	1604557
TGAGA	1.03427	1.011	0.0464987	0.0196298	1.02759	0.945199	0.819074	0.728278	1606	1480	47	18	1367	1263	973	862	1664349	1530229	1083404	958527	1425877	1396777	1273277	1237249	1497	1535	1604557
GTGGT	0.951787	1.01404	0.0532005	0.0797134	0.135611	0.102759	0.116818	0.0571387	852	2173	31	107	104	201	80	99	1664349	1530229	1083404	958527	1425877	1396777	1273277	1237249	863	2247	1604557
GGGGT	0.990432	1.09289	0.0436056	0.0112564	0.106496	0.0303466	0.129861	0.102778	977	2170	28	14	90	55	98	165	1664349	1530229	1083404	958527	1425877	1396777	1273277	1237249	951	2082	1604557
GATCG	0.946604	0.993514	1.25656	1.35852	1.13458	1.22918	1.13458	1.17581	1192	1624	1030	1391	1224	1834	1093	1554	1664349	1530229	1083404	958527	1425877	1396777	1273277	1237249	1214	1714	1604557
TCTAG	0.964858	1.00166	1.26447	1.33791	1.30357	1.24966	1.30727	1.31881	1232	1751	1051	1465	1426	1994	1277	1864	1664349	1530229	1083404	958527	1425877	1396777	1273277	1237249	1231	1833	1604557
CTGGT	1.03645	1.02361	0.166042	0.416835	0.424667	0.383489	0.660995	0.791891	1074	1968	112	502	377	673	524	1231	1664349	1530229	1083404	958527	1425877	1396777	1273277	1237249	999	2016	1604557
GGAGT	1.06164	1.04263	0.0708498	0.0180406	0.248459	1.19763	0.270121	1.2292	1197	1753	52	19	240	1838	233	1671	1664349	1530229	1083404	958527	1425877	1396777	1273277	1237249	1087	1763	1604557
GCTCT	0.981664	0.994507	1.28545	1.34118	1.30912	1.28203	1.29084	1.22422	1172	1913	999	1616	1339	2251	1179	1904	1664349	1530229	1083404	958527	1425877	1396777	1273277	1237249	1151	2017	1604557
GGCCG	1.0293	1.02455	0.94572	0.830086	1.26402	1.34039	1.28354	1.30401	1152	1066	689	541	1212	1273	1099	1097	1664349	1530229	1083404	958527	1425877	1396777	1273277	1237249	1079	1091	1604557
CTTGA	0.90804	0.956299	1.19893	1.29695	1.22224	1.21097	1.25577	1.24899	1345	1482	1156	1259	1551	1713	1423	1565	1664349	1530229	1083404	958527	1425877	1396777	1273277	1237249	1428	1625	1604557
ATTGG	0.998861	0.981855	1.07515	0.538917	1.27999	1.2393	1.26234	1.25993	1206	1972	845	678	1324	2272	1166	2046	1664349	1530229	1083404	958527	1425877	1396777	1273277	1237249	1164	2106	1604557
GGGCT	1.08261	1.0723	0.0930704	0.0085214	0.232647	0.0246905	0.199701	0.0652839	1233	1808	69	9	227	38	174	89	1664349	1530229	1083404	958527	1425877	1396777	1273277	1237249	1098	1768	1604557
AGGGG	1.02467	1.0695	0.00942583	0.00921669	0.0662475	0.0158122	0.0541366	0.0142808	1336	1482	8	8	74	20	54	16	1664349	1530229	1083404	958527	1425877	1396777	1273277	1237249	1257	1453	1604557
CCGCG	1.00145	1.04087	1.17873	1.17161	0.0756737	0.0373677	0.0638065	0.0789284	1313	946	1006	667	85	31	64	58	1664349	1530229	1083404	958527	1425877	1396777	1273277	1237249	1264	953	1604557
TGGAG	1.03948	1.06614	0.0112105	0.00841197	0.0530004	0.0634991	0.0604123	0.220128	1282	1821	9	9	56	99	57	304	1664349	1530229	1083404	958527	1425877	1396777	1273277	1237249	1189	1791	1604557
CGGTC	0.980143	1.06103	0.0570815	0.0210564	0.0867428	0.0248857	0.118142	0.136847	976	1448	37	18	74	31	90	151	1664349	1530229	1083404	958527	1425877	1396777	1273277	1237249	960	1431	1604557
GTATC	0.989136	0.984771	1.3126	1.35956	1.15822	1.24054	0.981732	0.959276	1263	1775	1091	1535	1267	2041	959	1398	1664349	1530229	1083404	958527	1425877	1396777	1273277	1237249	1231	1890	1604557
GTTTA	0.947132	0.992044	1.24417	1.32762	1.29539	1.28396	1.30004	1.32642	1118	2492	956	2089	1310	2944	1174	2694	1664349	1530229	1083404	958527	1425877	1396777	1273277	1237249	1138	2634	1604557
TCTTA	0.98925	0.973195	1.26036	1.39269	1.28953	1.29393	1.29696	1.26837	1336	2027	1108	1817	1492	2460	1340	2136	1664349	1530229	1083404	958527	1425877	1396777	1273277	1237249	1302	2184	1604557
TCCGG	0.982049	0.96812	1.24256	1.37857	1.3046	1.25893	1.36484	1.30517	1202	1444	990	1288	1368	1714	1278	1574	1664349	1530229	1083404	958527	1425877	1396777	1273277	1237249	1180	1564	1604557
GTGTC	0.988278	0.953397	0.796288	0.417627	0.0682721	0.0250248	0.0461363	0.0275788	980	1753	514	481	58	42	35	41	1664349	1530229	1083404	958527	1425877	1396777	1273277	1237249	956	1928	1604557
TGGTT	1.01988	1.08513	0.0255351	0.0184012	0.105325	0.10968	0.203305	0.604855	859	3295	14	35	76	304	131	1485	1664349	1530229	1083404	958527	1425877	1396777	1273277	1237249	812	3184	1604557
CTAGC	1.01656	0.989989	1.24683	1.32021	1.24565	1.26224	1.21281	1.25277	1627	1166	1299	974	1708	1357	1485	1193	1664349	1530229	1083404	958527	1425877	1396777	1273277	1237249	1543	1235	1604557
ATGAT	1.00289	1.02023	1.13886	0.957296	0.242264	0.15806	0.0955795	0.0477964	1783	1584	1318	931	369	224	130	60	1664349	1530229	1083404	958527	1425877	1396777	1273277	1237249	1714	1628	1604557
GGCTT	0.981355	1.02806	1.02974	1.01005	1.26969	1.28054	1.41948	1.28996	1079	2205	737	1357	1196	2507	1194	2237	1664349	1530229	1083404	958527	1425877	1396777	1273277	1237249	1060	2249	1604557
TGTCG	0.968379	1.00125	1.16202	1.16296	1.27351	1.27284	1.26159	1.27846	900	1883	703	1370	1014	2185	897	1944	1664349	1530229	1083404	958527	1425877	1396777	1273277	1237249	896	1972	1604557
TGGCC	1.01257	1.08656	0.0517667	0.00313676	0.165967	0.0731875	0.218087	0.550017	1232	1659	41	3	173	102	203	679	1664349	1530229	1083404	958527	1425877	1396777	1273277	1237249	1173	1601	1604557
ATGGT	0.971587	1.01871	0.0448798	0.0104028	0.396539	0.265921	0.150567	0.0470125	1164	1876	35	12	407	447	138	70	1664349	1530229	1083404	958527	1425877	1396777	1273277	1237249	1155	1931	1604557
GATGA	0.979954	1.01183	1.32944	1.38562	1.23122	1.33826	1.24609	1.27794	1728	1322	1526	1134	1860	1596	1681	1350	1664349	1530229	1083404	958527	1425877	1396777	1273277	1237249	1700	1370	1604557
AGGCG	1.01793	1.07462	0.0675845	0.00594137	0.167336	0.0152896	0.106089	0.017261	1342	1155	58	4	189	15	107	15	1664349	1530229	1083404	958527	1425877	1396777	1273277	1237249	1271	1127	1604557
GGATC	0.99011	1.0222	0.732033	0.708618	1.25055	1.3038	1.18799	1.20538	1255	1589	604	690	1358	1850	1152	1515	1664349	1530229	1083404	958527	1425877	1396777	1273277	1237249	1222	1630	1604557
GCTGT	1.00463	1.01118	1.33825	1.35028	1.29199	1.29819	1.2911	1.29883	1189	1920	1031	1606	1310	2250	1169	1994	1664349	1530229	1083404	958527	1425877	1396777	1273277	1237249	1141	1991	1604557
AATCT	0.981088	0.986531	1.26585	1.34546	1.27425	1.26787	1.24461	1.24673	1730	1606	1453	1372	1925	1884	1679	1641	1664349	1530229	1083404	958527	1425877	1396777	1273277	1237249	1700	1707	1604557
AGTTG	0.924394	1.00845	1.17624	1.29747	1.18216	1.28062	1.22599	1.27475	1025	1860	849	1499	1123	2156	1040	1901	1664349	1530229	1083404	958527	1425877	1396777	1273277	1237249	1069	1934	1604557
TGGCT	0.982331	1.0527	0.0721152	0.00511921	0.200912	0.050186	0.220446	0.603962	1130	2298	54	7	198	100	194	1066	1664349	1530229	1083404	958527	1425877	1396777	1273277	1237249	1109	2289	1604557
GTTAT	0.968465	0.967699	1.32187	1.32799	1.34361	1.26704	1.35314	1.27914	1103	2429	980	2088	1311	2903	1179	2596	1664349	1530229	1083404	958527	1425877	1396777	1273277	1237249	1098	2632	1604557
CTCAT	1.05243	0.9905	1.36641	1.33439	1.31783	1.24669	1.38594	1.28316	1608	1518	1359	1281	1725	1744	1620	1590	1664349	1530229	1083404	958527	1425877	1396777	1273277	1237249	1473	1607	1604557
GTGGC	1.01925	0.996245	0.0609662	0.0610473	0.0971655	0.094076	0.068323	0.0340191	1053	1485	41	57	86	128	54	41	1664349	1530229	1083404	958527	1425877	1396777	1273277	1237249	996	1563	1604557
GCCGT	1.02356	1.02417	1.25767	1.39774	1.24103	1.32212	1.34981	1.31974	1239	1385	991	1184	1287	1632	1250	1443	1664349	1530229	1083404	958527	1425877	1396777	1273277	1237249	1167	1418	1604557
GTTCT	0.964075	0.972038	1.25331	1.34885	1.25048	1.2326	1.31377	1.27976	917	2248	776	1954	1019	2602	956	2393	1664349	1530229	1083404	958527	1425877	1396777	1273277	1237249	917	2425	1604557
TCGCT	0.967642	0.984952	1.23168	1.33636	0.448668	0.676992	0.418505	0.789782	1085	1672	899	1421	431	1049	359	1084	1664349	1530229	1083404	958527	1425877	1396777	1273277	1237249	1081	1780	1604557
CTTTC	1.0008	0.957711	1.26433	1.34802	1.30069	1.2832	1.32673	1.29429	1199	1834	986	1617	1335	2243	1216	2004	1664349	1530229	1083404	958527	1425877	1396777	1273277	1237249	1155	2008	1604557
AGCTA	1.00922	1.02382	1.15262	0.800656	1.29126	1.27474	1.32665	1.26922	1945	1282	1446	628	2132	1457	1956	1285	1664349	1530229	1083404	958527	1425877	1396777	1273277	1237249	1858	1313	1604557
GGCTG	1.04523	1.03086	0.983615	1.03832	1.29108	1.27454	1.35777	1.29083	1288	1688	789	1065	1363	1905	1280	1709	1664349	1530229	1083404	958527	1425877	1396777	1273277	1237249	1188	1717	1604557
ACGGG	0.993948	0.998716	0.0500631	0.0151606	0.0697377	0.0398814	0.0319482	0.0117453	1464	1262	48	12	88	46	36	12	1664349	1530229	1083404	958527	1425877	1396777	1273277	1237249	1420	1325	1604557
TTCTA	0.985792	0.995164	1.28801	1.30711	1.34349	1.28027	1.36663	1.25142	1271	2031	1081	1671	1484	2385	1348	2065	1664349	1530229	1083404	958527	1425877	1396777	1273277	1237249	1243	2140	1604557
TCCTA	1.0103	1.01643	1.29696	1.39116	1.30565	1.28889	1.35241	1.28757	1661	1486	1388	1274	1839	1720	1701	1522	1664349	1530229	1083404	958527	1425877	1396777	1273277	1237249	1585	1533	1604557
GCCGA	1.01254	0.992959	1.27158	1.23329	1.26334	1.21412	1.29819	1.27311	1567	982	1281	764	1675	1096	1537	1018	1664349	1530229	1083404	958527	1425877	1396777	1273277	1237249	1492	1037	1604557
GGTCA	1.05103	0.995738	0.834927	0.612681	1.28147	1.21173	1.27767	1.2344	1257	1715	650	661	1313	1905	1169	1719	1664349	1530229	1083404	958527	1425877	1396777	1273277	1237249	1153	1806	1604557
GATTT	0.987399	0.968093	1.19305	1.35557	1.26346	1.294	1.33809	1.27668	1143	2490	899	2184	1253	3038	1185	2655	1664349	1530229	1083404	958527	1425877	1396777	1273277	1237249	1116	2697	1604557
GGTGG	1.07763	1.0154	0.373311	1.15911	1.31088	1.28163	1.32549	1.28275	949	1867	214	1335	989	2151	893	1907	1664349	1530229	1083404	958527	1425877	1396777	1273277	1237249	849	1928	1604557
CATTT	0.989784	0.976243	1.32196	1.30688	1.23284	1.27655	1.34326	1.29636	1386	2335	1205	1958	1479	2787	1439	2507	1664349	1530229	1083404	958527	1425877	1396777	1273277	1237249	1350	2508	1604557
CCTTC	1.00307	1.00125	1.31906	1.36232	1.3293	1.22653	1.34419	1.2923	1389	1354	1189	1154	1577	1514	1424	1413	1664349	1530229	1083404	958527	1425877	1396777	1273277	1237249	1335	1418	1604557
TCGTC	0.963054	1.00376	1.28492	1.31189	0.308746	0.580043	0.192231	0.453608	943	1456	819	1192	259	768	144	532	1664349	1530229	1083404	958527	1425877	1396777	1273277	1237249	944	1521	1604557
ATCGG	1.02335	0.976744	1.03768	0.552993	1.28555	1.22745	1.32747	1.22962	1312	1455	866	516	1412	1669	1302	1481	1664349	1530229	1083404	958527	1425877	1396777	1273277	1237249	1236	1562	1604557
GTGCG	1.09651	1.02806	0.554854	0.147343	0.0972893	0.020363	0.0568957	0.0174396	1184	1604	390	144	90	29	47	22	1664349	1530229	1083404	958527	1425877	1396777	1273277	1237249	1041	1636	1604557
AGTCT	0.952893	0.992918	1.15955	1.23635	1.26143	1.28043	1.27793	1.26246	1193	1677	945	1308	1353	1974	1224	1724	1664349	1530229	1083404	958527	1425877	1396777	1273277	1237249	1207	1771	1604557
TGTGC	1.02852	1.00932	1.23826	1.33052	1.2397	1.24749	1.27864	1.24294	1165	2083	913	1720	1203	2350	1108	2074	1664349	1530229	1083404	958527	1425877	1396777	1273277	1237249	1092	2164	1604557
CGCCC	1.10373	1.00165	0.964748	0.648098	1.25152	1.37784	1.26607	1.4142	1225	982	697	398	1190	1233	1075	1121	1664349	1530229	1083404	958527	1425877	1396777	1273277	1237249	1070	1028	1604557
ATTTG	0.944984	0.99677	1.22808	1.37971	1.23859	1.30577	1.30801	1.28726	1188	2309	1005	2002	1334	2761	1258	2411	1664349	1530229	1083404	958527	1425877	1396777	1273277	1237249	1212	2429	1604557
CTGTG	0.97394	0.987897	1.09803	1.09655	0.0376849	0.0503388	0.169978	0.308918	1086	1677	797	1166	36	78	145	424	1664349	1530229	1083404	958527	1425877	1396777	1273277	1237249	1075	1780	1604557
TGGTG	1.00704	1.1117	0.0370258	0.0114363	0.0905143	0.0446357	0.0657485	0.201564	961	2483	23	16	74	91	48	364	1664349	1530229	1083404	958527	1425877	1396777	1273277	1237249	920	2342	1604557
CTCTG	0.980629	0.986999	1.2897	1.27789	1.27897	1.27044	1.41062	1.27149	1244	1635	1065	1326	1390	1921	1369	1703	1664349	1530229	1083404	958527	1425877	1396777	1273277	1237249	1223	1737	1604557
CTTCG	0.983591	0.992695	1.20821	1.35791	1.26313	1.23416	1.29844	1.2491	1008	1439	806	1233	1109	1633	1018	1464	1664349	1530229	1083404	958527	1425877	1396777	1273277	1237249	988	1520	1604557
GCGAG	1.01602	1.00977	1.1278	1.16977	0.06629	0.0444871	0.0633711	0.0267857	1467	1119	1060	812	82	45	70	24	1664349	1530229	1083404	958527	1425877	1396777	1273277	1237249	1392	1162	1604557
CGCGC	1.04233	1.05169	1.04363	0.838652	1.2633	1.31628	1.19162	1.30588	1252	1011	816	505	1300	1155	1095	1015	1664349	1530229	1083404	958527	1425877	1396777	1273277	1237249	1158	1008	1604557
GTTTG	0.944165	1.00327	1.28464	1.37523	1.26108	1.28259	1.31771	1.31111	901	2702	798	2320	1031	3153	962	2855	1664349	1530229	1083404	958527	1425877	1396777	1273277	1237249	920	2824	1604557
GCTTC	0.967645	1.00108	1.23557	1.30341	1.22742	1.28497	1.36286	1.25926	1084	1876	901	1530	1178	2198	1168	1908	1664349	1530229	1083404	958527	1425877	1396777	1273277	1237249	1080	1965	1604557
TTGAC	1.01728	0.976364	1.25087	1.23553	0.894856	1.08385	0.852932	1.06254	1453	1582	1163	1254	1095	1603	932	1392	1664349	1530229	1083404	958527	1425877	1396777	1273277	1237249	1377	1699	1604557
TTTCC	0.940581	0.982252	1.25288	1.34352	1.22619	1.27701	1.26018	1.26518	1121	1955	972	1675	1252	2320	1149	2036	1664349	1530229	1083404	958527	1425877	1396777	1273277	1237249	1149	2087	1604557
TTGCC	1.00797	0.992449	1.22789	1.33067	0.760395	0.982561	0.558626	0.989666	1309	1786	1038	1500	846	1614	555	1440	1664349	1530229	1083404	958527	1425877	1396777	1273277	1237249	1252	1887	1604557
GTGCC	1.01711	0.978286	0.796367	0.392733	0.0788817	0.0133576	0.0570267	0.0257246	1189	1364	606	343	79	17	51	29	1664349	1530229	1083404	958527	1425877	1396777	1273277	1237249	1127	1462	1604557
CGACC	0.992097	1.01506	0.434143	0.0554172	1.23457	1.29301	1.282	1.32204	1664	848	474	29	1774	986	1645	893	1664349	1530229	1083404	958527	1425877	1396777	1273277	1237249	1617	876	1604557
TGCGT	1.03691	1.03144	0.976068	1.06424	1.21368	1.25585	1.21759	1.29812	1082	2047	663	1323	1085	2275	972	2083	1664349	1530229	1083404	958527	1425877	1396777	1273277	1237249	1006	2081	1604557
GAGTG	1.01263	1.05771	0.0519427	0.0166773	0.0425028	0.0185976	0.0430637	0.0258406	1168	1620	39	16	42	26	38	32	1664349	1530229	1083404	958527	1425877	1396777	1273277	1237249	1112	1606	1604557
GGGCG	1.06479	1.12593	0.0885975	0.0104159	0.255205	0.0285913	0.175525	0.0276667	1237	1208	67	7	254	28	156	24	1664349	1530229	1083404	958527	1425877	1396777	1273277	1237249	1120	1125	1604557
CTCGT	0.99795	0.97669	1.27709	1.30128	1.33584	1.27664	1.30446	1.30095	1090	1481	908	1236	1250	1767	1090	1595	1664349	1530229	1083404	958527	1425877	1396777	1273277	1237249	1053	1590	1604557
GTGGG	1.0348	1.03273	0.0518194	0.127378	0.0787465	0.0681939	0.0597376	0.0328943	951	1825	31	141	62	110	42	47	1664349	1530229	1083404	958527	1425877	1396777	1273277	1237249	886	1853	1604557
TTGAA	0.981238	0.976549	1.24465	1.32489	0.938796	1.14378	0.849402	1.13156	1658	1505	1369	1279	1359	1609	1098	1410	1664349	1530229	1083404	958527	1425877	1396777	1273277	1237249	1629	1616	1604557
CGTCT	1.02971	0.973864	1.21004	1.17052	1.27974	1.29941	1.33391	1.25599	1004	1473	768	1109	1069	1794	995	1536	1664349	1530229	1083404	958527	1425877	1396777	1273277	1237249	940	1586	1604557
ATTGT	0.990025	0.99402	1.25272	1.39058	1.24831	1.2918	1.30746	1.31678	1259	2223	1037	1948	1360	2637	1272	2381	1664349	1530229	1083404	958527	1425877	1396777	1273277	1237249	1226	2345	1604557
TACGT	1.00243	0.986738	1.24767	1.29	1.17535	1.25382	1.2592	1.26577	1333	1883	1080	1542	1339	2184	1281	1953	1664349	1530229	1083404	958527	1425877	1396777	1273277	1237249	1282	2001	1604557
TCTCT	0.998932	0.957587	1.23866	1.34218	1.34481	1.28117	1.32852	1.30074	1089	2147	879	1885	1256	2622	1108	2358	1664349	1530229	1083404	958527	1425877	1396777	1273277	1237249	1051	2351	1604557
GATCT	0.918942	0.98812	1.21961	1.33662	1.18577	1.26129	1.19345	1.2585	1242	1847	1073	1565	1373	2152	1234	1902	1664349	1530229	1083404	958527	1425877	1396777	1273277	1237249	1303	1960	1604557
GGAGG	1.00749	1.03471	0.0272249	0.0244632	0.562656	1.24469	0.369483	1.12089	1137	1418	20	21	544	1557	319	1242	1664349	1530229	1083404	958527	1425877	1396777	1273277	1237249	1088	1437	1604557
TTGCG	0.99874	0.982046	1.21908	1.26468	0.372917	0.577462	0.215541	0.607613	1066	1919	847	1548	341	1030	176	960	1664349	1530229	1083404	958527	1425877	1396777	1273277	1237249	1029	2049	1604557
TCACG	0.957328	0.956152	1.25924	1.28017	1.30565	1.22618	1.26459	1.23552	1419	1407	1215	1180	1658	1647	1434	1470	1664349	1530229	1083404	958527	1425877	1396777	1273277	1237249	1429	1543	1604557
GATTC	0.977988	1.00851	1.28113	1.36331	1.30968	1.27981	1.25162	1.23953	1195	1762	1019	1492	1371	2041	1170	1751	1664349	1530229	1083404	958527	1425877	1396777	1273277	1237249	1178	1832	1604557
TTTTA	0.995684	1.00383	1.29085	1.34309	1.26675	1.26363	1.3738	1.29255	1134	2872	957	2407	1236	3300	1197	2990	1664349	1530229	1083404	958527	1425877	1396777	1273277	1237249	1098	3000	1604557
AGGTA	1.01209	1.11285	0.0363866	0.00534477	0.0508109	0.0139377	0.0485328	0.00910959	1581	1662	37	5	68	19	58	11	1664349	1530229	1083404	958527	1425877	1396777	1273277	1237249	1506	1566	1604557
TAGAA	1.01026	1.02281	0.100509	0.0517883	0.0623302	0.100346	0.0326993	0.0578224	2100	1072	136	34	111	96	52	49	1664349	1530229	1083404	958527	1425877	1396777	1273277	1237249	2004	1099	1604557
AGTGT	0.999872	1.03283	1.29356	1.35583	1.05884	1.25346	1.19106	1.26531	1229	1902	1035	1564	1115	2107	1120	1884	1664349	1530229	1083404	958527	1425877	1396777	1273277	1237249	1185	1931	1604557
CGCTG	1.03426	1.01492	1.13388	1.08892	1.26125	1.26429	1.39225	1.3052	1341	1357	957	912	1401	1543	1381	1411	1664349	1530229	1083404	958527	1425877	1396777	1273277	1237249	1250	1402	1604557
AGATG	0.983714	0.9948	0.224506	0.0113619	1.20892	1.21027	1.08123	1.04161	1703	1258	253	9	1793	1397	1432	1065	1664349	1530229	1083404	958527	1425877	1396777	1273277	1237249	1669	1326	1604557
CCGGG	1.0331	0.98982	0.170843	0.617484	0.301695	0.42285	0.33284	0.416817	1347	1213	145	474	337	473	332	413	1664349	1530229	1083404	958527	1425877	1396777	1273277	1237249	1257	1285	1604557
CGCCG	1.05204	1.02284	1.00132	0.783728	1.28446	1.28347	1.34526	1.23439	1196	1073	741	515	1251	1229	1170	1047	1664349	1530229	1083404	958527	1425877	1396777	1273277	1237249	1096	1100	1604557
GCGTA	1.03364	0.998641	1.12697	0.999148	0.0803795	0.0284754	0.0661318	0.0406066	1471	1460	1044	915	98	38	72	48	1664349	1530229	1083404	958527	1425877	1396777	1273277	1237249	1372	1533	1604557
GTTAA	0.952253	0.947189	1.26855	1.37442	1.26399	1.29665	1.33435	1.29133	1611	1691	1397	1537	1832	2113	1727	1864	1664349	1530229	1083404	958527	1425877	1396777	1273277	1237249	1631	1872	1604557
TATAG	0.994547	0.974715	1.25196	1.36924	1.2865	1.30603	1.30255	1.27114	1534	1874	1257	1649	1700	2292	1537	1976	1664349	1530229	1083404	958527	1425877	1396777	1273277	1237249	1487	2016	1604557
TAAGG	0.986333	0.99439	1.18209	1.11566	1.13274	1.07253	0.924353	0.721924	1551	1615	1210	1135	1526	1590	1112	948	1664349	1530229	1083404	958527	1425877	1396777	1273277	1237249	1516	1703	1604557
AGGGC	1.035	1.03892	0.0327943	0.00280164	0.0643036	0.0173034	0.0594084	0.00759676	1503	1184	31	2	80	18	66	7	1664349	1530229	1083404	958527	1425877	1396777	1273277	1237249	1400	1195	1604557
TTATT	1.00538	0.993182	1.34738	1.37682	1.37458	1.31211	1.36127	1.31241	1144	3084	998	2678	1340	3719	1185	3295	1664349	1530229	1083404	958527	1425877	1396777	1273277	1237249	1097	3256	1604557
GGGGG	1.11947	1.1122	0.0357267	0.00609459	0.140664	0.0355501	0.0953425	0.0291167	1059	1748	22	6	114	51	69	37	1664349	1530229	1083404	958527	1425877	1396777	1273277	1237249	912	1648	1604557
TCCTC	1.01916	0.971563	1.27568	1.3326	1.32201	1.26552	1.35231	1.29262	1258	1413	1025	1214	1398	1680	1277	1520	1664349	1530229	1083404	958527	1425877	1396777	1273277	1237249	1190	1525	1604557
GCCTC	0.942683	1.04505	1.23456	1.36778	1.24017	1.34498	1.26298	1.32478	1322	1482	1127	1215	1490	1741	1355	1519	1664349	1530229	1083404	958527	1425877	1396777	1273277	1237249	1352	1487	1604557
TCTCC	0.978721	0.998231	1.29574	1.34088	1.28823	1.28228	1.30523	1.28213	1136	1507	979	1268	1281	1767	1159	1565	1664349	1530229	1083404	958527	1425877	1396777	1273277	1237249	1119	1583	1604557
AGGGA	1.01767	1.07419	0.0203299	0.0039574	0.0679667	0.0217259	0.0544896	0.0224833	1538	1300	20	3	88	24	63	22	1664349	1530229	1083404	958527	1425877	1396777	1273277	1237249	1457	1269	1604557
ACATT	0.964075	0.980492	1.27812	1.36927	1.25232	1.232	1.20527	1.17358	1905	1613	1644	1411	2120	1850	1822	1561	1664349	1530229	1083404	958527	1425877	1396777	1273277	1237249	1905	1725	1604557
CTGCG	1.04986	0.938156	1.05434	0.749471	0.0386671	0.0160724	0.0632865	0.0381996	1236	1215	808	608	39	19	57	40	1664349	1530229	1083404	958527	1425877	1396777	1273277	1237249	1135	1358	1604557
TGCGG	1.02182	0.998496	1.02244	1.21966	1.29439	1.26183	1.30624	1.28403	1044	1635	680	1251	1133	1886	1021	1700	1664349	1530229	1083404	958527	1425877	1396777	1273277	1237249	985	1717	1604557
AGTTT	0.959005	1.03731	1.26816	1.35437	1.2121	1.32696	1.33418	1.30926	1135	2487	977	2034	1229	2904	1208	2538	1664349	1530229	1083404	958527	1425877	1396777	1273277	1237249	1141	2514	1604557
TAATT	0.93572	1.00558	1.23774	1.34948	1.22541	1.28902	1.20232	1.26509	1353	2152	1165	1809	1518	2518	1330	2189	1664349	1530229	1083404	958527	1425877	1396777	1273277	1237249	1394	2244	1604557
CTGAT	1.01495	0.980247	1.22466	1.12211	0.276621	0.3009	0.580623	0.72123	1636	1449	1285	1039	382	406	716	862	1664349	1530229	1083404	958527	1425877	1396777	1273277	1237249	1554	1550	1604557
TAGAT	0.987469	1.02692	0.128621	0.0700525	0.0661103	0.071173	0.0498921	0.0570907	1604	1802	136	77	92	114	62	81	1664349	1530229	1083404	958527	1425877	1396777	1273277	1237249	1566	1840	1604557
GGAAT	0.978877	1.03785	0.167086	0.0887799	1.28457	1.3007	1.22905	1.27947	1521	1549	169	83	1710	1772	1461	1544	1664349	1530229	1083404	958527	1425877	1396777	1273277	1237249	1498	1565	1604557
CGAAT	0.977141	1.00412	0.518405	0.151674	1.26324	1.28531	1.2884	1.3152	1720	1152	594	109	1905	1346	1735	1220	1664349	1530229	1083404	958527	1425877	1396777	1273277	1237249	1697	1203	1604557
ACGTG	1.00369	0.994879	1.20153	1.08252	0.0344803	0.0142859	0.0219391	0.018974	1495	1297	1165	884	44	17	25	20	1664349	1530229	1083404	958527	1425877	1396777	1273277	1237249	1436	1367	1604557
GAGCG	1.00208	1.02087	0.0673707	0.0143075	0.0665461	0.0196369	0.0410824	0.0120921	1371	1253	60	11	78	22	43	12	1664349	1530229	1083404	958527	1425877	1396777	1273277	1237249	1319	1287	1604557
TGTCC	1.00549	0.98637	1.22783	1.19342	1.29353	1.25524	1.33705	1.29413	1214	1776	965	1346	1338	2063	1235	1884	1664349	1530229	1083404	958527	1425877	1396777	1273277	1237249	1164	1888	1604557
GTCAG	0.960273	1.01835	1.32802	1.34706	1.35694	1.27444	1.34465	1.30755	1263	1651	1137	1368	1529	1886	1353	1714	1664349	1530229	1083404	958527	1425877	1396777	1273277	1237249	1268	1700	1604557
GCCTT	0.964812	0.988609	1.30326	1.31902	1.29222	1.29003	1.29968	1.30016	1309	1863	1151	1557	1502	2219	1349	1981	1664349	1530229	1083404	958527	1425877	1396777	1273277	1237249	1308	1976	1604557
TGTTA	1.01818	0.95116	1.27072	1.29342	1.31095	1.28541	1.34591	1.28806	1242	2402	1009	2046	1370	2963	1256	2630	1664349	1530229	1083404	958527	1425877	1396777	1273277	1237249	1176	2648	1604557
TCCGT	1.00611	0.996953	1.30106	1.33641	1.24432	1.25982	1.3537	1.28688	1125	1603	947	1346	1192	1849	1158	1673	1664349	1530229	1083404	958527	1425877	1396777	1273277	1237249	1078	1686	1604557
TTGGG	1.03901	0.999353	0.0962156	0.016838	0.96474	1.13816	0.843531	1.04467	929	2274	56	24	739	2364	577	1922	1664349	1530229	1083404	958527	1425877	1396777	1273277	1237249	862	2386	1604557
AGGTC	1.0354	1.10406	0.0430891	0.0056061	0.0589316	0.0146191	0.0544716	0.0182414	1292	1572	35	5	63	19	52	21	1664349	1530229	1083404	958527	1425877	1396777	1273277	1237249	1203	1493	1604557
GGCAG	1.00983	1.02898	0.924656	1.21858	1.29381	1.33163	1.36211	1.31723	1567	1313	934	974	1720	1551	1617	1359	1664349	1530229	1083404	958527	1425877	1396777	1273277	1237249	1496	1338	1604557
GGCTC	1.02812	1.01555	0.888095	0.681354	1.22499	1.29557	1.30483	1.2144	1204	1599	677	672	1229	1862	1169	1546	1664349	1530229	1083404	958527	1425877	1396777	1273277	1237249	1129	1651	1604557
GTTGA	0.973039	1.01688	1.27947	1.35599	1.27656	1.29382	1.30811	1.35426	1194	1797	1022	1501	1342	2087	1228	1935	1664349	1530229	1083404	958527	1425877	1396777	1273277	1237249	1183	1853	1604557
GGTAT	0.977346	1.01817	1.04812	1.20555	1.25561	1.2728	1.33161	1.32793	1252	2311	874	1714	1378	2637	1305	2437	1664349	1530229	1083404	958527	1425877	1396777	1273277	1237249	1235	2380	1604557
GTCTG	1.03922	0.994958	1.2866	1.31495	1.28574	1.25532	1.33514	1.22059	1051	2097	847	1736	1114	2415	1033	2080	1664349	1530229	1083404	958527	1425877	1396777	1273277	1237249	975	2210	1604557
AATCG	1.02488	0.981065	1.27969	1.39987	1.28312	1.2822	1.2486	1.15258	1736	1337	1411	1195	1862	1595	1618	1270	1664349	1530229	1083404	958527	1425877	1396777	1273277	1237249	1633	1429	1604557
CCGTC	1.01349	1.02747	1.26572	1.33274	0.0747056	0.0412065	0.126018	0.197425	1251	1120	1017	910	79	41	119	174	1664349	1530229	1083404	958527	1425877	1396777	1273277	1237249	1190	1143	1604557
CCTGC	1.02976	0.971738	1.30775	1.29589	1.32513	1.26165	1.32349	1.28681	1552	1075	1283	898	1711	1274	1526	1151	1664349	1530229	1083404	958527	1425877	1396777	1273277	1237249	1453	1160	1604557
AGTCC	0.997821	1.00522	1.23606	1.23002	1.25121	1.34141	1.27056	1.23719	1508	1229	1216	942	1620	1497	1469	1223	1664349	1530229	1083404	958527	1425877	1396777	1273277	1237249	1457	1282	1604557
TTACC	0.996292	0.975186	1.29053	1.31618	1.3332	1.27334	1.33487	1.26171	1639	1475	1382	1247	1879	1758	1680	1543	1664349	1530229	1083404	958527	1425877	1396777	1273277	1237249	1586	1586	1604557
ATTGA	0.981031	0.959031	1.25311	1.34471	1.27517	1.2022	1.3053	1.23501	1620	1553	1347	1364	1804	1777	1649	1617	1664349	1530229	1083404	958527	1425877	1396777	1273277	1237249	1592	1698	1604557
GACGA	0.970335	1.00763	1.25984	1.32324	1.21233	1.29974	1.1605	1.28205	1705	1009	1441	830	1825	1188	1560	1038	1664349	1530229	1083404	958527	1425877	1396777	1273277	1237249	1694	1050	1604557
TTAGT	0.964994	0.990732	1.30314	1.31716	1.29588	1.20896	1.30823	1.233	1050	2398	923	1997	1208	2671	1089	2413	1664349	1530229	1083404	958527	1425877	1396777	1273277	1237249	1049	2538	1604557
TCCCT	0.980543	0.989098	1.27232	1.288	1.29511	1.29182	1.33014	1.2585	1429	1530	1207	1248	1617	1824	1483	1574	1664349	1530229	1083404	958527	1425877	1396777	1273277	1237249	1405	1622	1604557
ACCGG	1.00872	1.04563	1.24049	1.35923	1.32772	1.26374	1.38112	1.34661	1559	1066	1248	868	1758	1176	1633	1110	1664349	1530229	1083404	958527	1425877	1396777	1273277	1237249	1490	1069	1604557
GCCAG	0.972719	0.987427	1.25618	1.38905	1.31432	1.33071	1.35584	1.35513	1688	1195	1419	1053	1954	1470	1800	1326	1664349	1530229	1083404	958527	1425877	1396777	1273277	1237249	1673	1269	1604557
TATGC	0.98341	1.01572	1.24136	1.38264	1.21092	1.25215	1.23055	1.23626	1475	1948	1212	1661	1556	2192	1412	1917	1664349	1530229	1083404	958527	1425877	1396777	1273277	1237249	1446	2011	1604557
GGCTA	0.982714	0.998334	0.887632	0.876064	1.28211	1.28565	1.34587	1.33272	1529	1550	899	852	1709	1822	1602	1673	1664349	1530229	1083404	958527	1425877	1396777	1273277	1237249	1500	1628	1604557
TGATA	0.967572	1.0177	0.0680523	0.0264035	1.23417	1.29733	1.15199	1.25392	1660	1846	76	30	1814	2148	1512	1839	1664349	1530229	1083404	958527	1425877	1396777	1273277	1237249	1654	1902	1604557
CTTCT	0.982518	0.992104	1.23763	1.34812	1.21534	1.26284	1.33908	1.24305	1172	1915	961	1630	1242	2225	1222	1940	1664349	1530229	1083404	958527	1425877	1396777	1273277	1237249	1150	2024	1604557
CCGCT	1.026	1.01146	1.2661	1.197	0.132075	0.0865216	0.259831	0.367173	1342	1063	1078	788	148	83	260	312	1664349	1530229	1083404	958527	1425877	1396777	1273277	1237249	1261	1102	1604557
GAGGC	1.00548	1.04857	0.0180028	0.00790858	0.0410365	0.0253269	0.0194031	0.0122539	1287	1270	15	6	45	28	19	12	1664349	1530229	1083404	958527	1425877	1396777	1273277	1237249	1234	1270	1604557
GCGCC	1.03294	1.05278	1.16239	1.01581	0.122022	0.0334142	0.0932663	0.0312187	1245	1001	912	605	126	29	86	24	1664349	1530229	1083404	958527	1425877	1396777	1273277	1237249	1162	997	1604557
CGGTG	1.01693	1.10845	0.0279968	0.0125179	0.103171	0.0281137	0.0857589	0.125191	1116	1555	20	11	97	36	72	142	1664349	1530229	1083404	958527	1425877	1396777	1273277	1237249	1058	1471	1604557
TATGT	0.994202	0.993365	1.23135	1.37999	1.2669	1.27268	1.27262	1.24005	1254	2573	1011	2239	1369	3009	1228	2597	1664349	1530229	1083404	958527	1425877	1396777	1273277	1237249	1216	2716	1604557
TCGGT	0.981477	0.996909	0.0748536	0.017674	0.782708	0.99917	0.86135	1.0641	846	1891	42	21	578	1730	568	1632	1664349	1530229	1083404	958527	1425877	1396777	1273277	1237249	831	1989	1604557
CTGCT	1.00818	0.992102	1.0539	0.82845	0.103889	0.0240952	0.213119	0.191885	1280	1669	871	873	113	37	207	261	1664349	1530229	1083404	958527	1425877	1396777	1273277	1237249	1224	1764	1604557
ATTCG	0.983467	1.00779	1.27959	1.3863	1.27406	1.28281	1.33019	1.28037	1065	1359	902	1171	1182	1579	1102	1396	1664349	1530229	1083404	958527	1425877	1396777	1273277	1237249	1044	1414	1604557
TTGTC	0.943137	0.990044	1.28074	1.30526	0.71429	0.943569	0.42545	0.839154	991	2199	876	1816	643	1913	342	1507	1664349	1530229	1083404	958527	1425877	1396777	1273277	1237249	1013	2329	1604557
AGGCC	1.05951	1.08912	0.0498664	0.0075269	0.124277	0.0113636	0.0865578	0.0233251	1632	1155	50	5	164	11	102	20	1664349	1530229	1083404	958527	1425877	1396777	1273277	1237249	1485	1112	1604557
TTCGA	0.968655	1.02117	1.21954	1.41252	1.18768	1.27886	1.35197	1.33319	1269	1565	1040	1356	1333	1789	1355	1652	1664349	1530229	1083404	958527	1425877	1396777	1273277	1237249	1263	1607	1604557
CTTCA	0.936092	0.976035	1.23129	1.40339	1.2303	1.27858	1.20967	1.24624	1405	1359	1203	1224	1582	1625	1389	1403	1664349	1530229	1083404	958527	1425877	1396777	1273277	1237249	1447	1460	1604557
AGCTG	1.01485	1.05766	1.19103	1.02084	1.29324	1.29816	1.32825	1.34373	1559	1396	1191	844	1702	1564	1561	1434	1664349	1530229	1083404	958527	1425877	1396777	1273277	1237249	1481	1384	1604557
CGTCA	1.02889	1.00759	0.947678	0.566053	1.2575	1.25124	1.29621	1.26272	1381	1131	828	398	1446	1282	1331	1146	1664349	1530229	1083404	958527	1425877	1396777	1273277	1237249	1294	1177	1604557
GCAGC	0.98416	1.00211	1.17049	1.38893	0.657945	1.26952	0.733411	1.09857	1519	1100	1176	955	870	1272	866	975	1664349	1530229	1083404	958527	1425877	1396777	1273277	1237249	1488	1151	1604557
ATGCC	1.001	1.01998	1.1209	0.790069	0.150498	0.0234973	0.0880976	0.0108073	1708	1284	1245	623	220	27	115	11	1664349	1530229	1083404	958527	1425877	1396777	1273277	1237249	1645	1320	1604557
TGCTG	1.01025	1.03618	1.06659	1.1982	1.27567	1.31175	1.28983	1.29511	1247	2173	857	1574	1349	2511	1218	2196	1664349	1530229	1083404	958527	1425877	1396777	1273277	1237249	1190	2199	1604557
CTGGG	0.989327	1.00939	0.429486	0.724484	0.317909	0.292902	0.42674	0.532352	1097	1597	310	718	302	423	362	681	1664349	1530229	1083404	958527	1425877	1396777	1273277	1237249	1069	1659	1604557
TCTCG	0.959372	1.01596	1.24262	1.31716	1.2845	1.33738	1.3155	1.27439	1020	1900	860	1543	1170	2283	1070	1927	1664349	1530229	1083404	958527	1425877	1396777	1273277	1237249	1025	1961	1604557
TGAGC	1.00266	1.05055	0.0696834	0.0126021	0.936443	0.678876	0.800001	0.664709	1481	1597	67	12	1185	942	904	817	1664349	1530229	1083404	958527	1425877	1396777	1273277	1237249	1424	1594	1604557
CCGAA	0.986916	1.07231	1.29433	1.31813	0.458777	0.60689	0.513761	0.590527	2290	813	1955	626	912	420	912	362	1664349	1530229	1083404	958527	1425877	1396777	1273277	1237249	2237	795	1604557
AGTTC	0.995494	0.981941	1.23843	1.27835	1.23437	1.2653	1.25694	1.26073	1204	1680	975	1370	1279	1976	1163	1744	1664349	1530229	1083404	958527	1425877	1396777	1273277	1237249	1166	1794	1604557
GTGCT	0.974341	0.978501	0.584958	0.199759	0.132902	0.0202883	0.118332	0.0216662	1044	1955	408	250	122	37	97	35	1664349	1530229	1083404	958527	1425877	1396777	1273277	1237249	1033	2095	1604557
CGATG	0.936927	1.00678	0.248294	0.0503365	1.17764	1.33433	1.21231	1.26695	1484	1373	256	43	1598	1661	1469	1397	1664349	1530229	1083404	958527	1425877	1396777	1273277	1237249	1527	1430	1604557
GCGGG	1.02594	0.966609	0.106728	0.430152	0.0999784	0.0588312	0.0709084	0.039617	1078	1026	73	286	90	57	57	34	1664349	1530229	1083404	958527	1425877	1396777	1273277	1237249	1013	1113	1604557
TCGCC	1.00881	1.02375	1.28889	1.3701	0.617004	0.904861	0.325785	0.662256	1105	1237	919	1037	579	998	273	647	1664349	1530229	1083404	958527	1425877	1396777	1273277	1237249	1056	1267	1604557
GGCCT	1.02578	1.01664	0.938382	0.771967	1.23244	1.34866	1.3005	1.3275	1330	1560	792	742	1369	1889	1290	1647	1664349	1530229	1083404	958527	1425877	1396777	1273277	1237249	1250	1609	1604557
GTAGC	0.981617	1.00759	1.19631	1.40026	0.941025	1.30666	0.721811	0.985963	1287	1475	1021	1284	1057	1746	724	1167	1664349	1530229	1083404	958527	1425877	1396777	1273277	1237249	1264	1535	1604557
TCCCC	1.04115	0.976458	1.30343	1.32198	1.39139	1.33401	1.41215	1.31738	1594	1178	1299	999	1825	1469	1654	1285	1664349	1530229	1083404	958527	1425877	1396777	1273277	1237249	1476	1265	1604557
TTATG	1.02236	1.00504	1.30445	1.36818	1.29066	1.2873	1.34059	1.29585	1263	2424	1049	2067	1366	2834	1267	2527	1664349	1530229	1083404	958527	1425877	1396777	1273277	1237249	1191	2529	1604557
CCTGT	0.963364	0.979436	1.25276	1.27337	1.33361	1.26518	1.39307	1.25887	1355	1530	1147	1246	1607	1804	1499	1590	1664349	1530229	1083404	958527	1425877	1396777	1273277	1237249	1356	1638	1604557
GGCGT	1.02911	0.982363	0.847774	0.889267	1.1108	1.28279	1.17767	1.31379	1076	1365	577	774	995	1627	942	1476	1664349	1530229	1083404	958527	1425877	1396777	1273277	1237249	1008	1457	1604557
GTCCG	0.968375	0.993205	1.30796	1.37389	1.28392	1.26184	1.31077	1.27236	1126	1453	990	1259	1279	1685	1166	1505	1664349	1530229	1083404	958527	1425877	1396777	1273277	1237249	1121	1534	1604557
TTTGA	0.962306	0.991955	1.25412	1.34063	1.25746	1.27629	1.30527	1.28791	1088	2190	923	1854	1218	2572	1129	2299	1664349	1530229	1083404	958527	1425877	1396777	1273277	1237249	1090	2315	1604557
TTGGA	1.00519	0.978081	0.0430064	0.0109411	1.01196	1.16163	0.981156	1.11766	1149	1998	32	14	991	2166	858	1846	1664349	1530229	1083404	958527	1425877	1396777	1273277	1237249	1102	2142	1604557
CCGTT	1.00093	0.996078	1.24447	1.29845	0.124291	0.175444	0.421844	0.637753	1222	1499	989	1224	130	241	394	776	1664349	1530229	1083404	958527	1425877	1396777	1273277	1237249	1177	1578	1604557
AGCGT	0.983529	1.00663	1.06262	0.73777	0.778804	1.18218	1.14998	1.22331	1365	1320	960	606	926	1415	1221	1297	1664349	1530229	1083404	958527	1425877	1396777	1273277	1237249	1338	1375	1604557
GCCAT	0.999318	0.958388	1.3125	1.32156	1.30048	1.25788	1.33597	1.24027	1758	1424	1503	1230	1960	1706	1798	1490	1664349	1530229	1083404	958527	1425877	1396777	1273277	1237249	1696	1558	1604557
GTGTG	0.996447	1.02664	0.829876	0.470086	0.0779335	0.0362981	0.0568601	0.0265493	985	2200	534	631	66	71	43	46	1664349	1530229	1083404	958527	1425877	1396777	1273277	1237249	953	2247	1604557
GCGTG	1.01211	1.00986	1.08533	1.05058	0.0647731	0.0275285	0.0541314	0.0419972	1222	1487	853	969	67	37	50	50	1664349	1530229	1083404	958527	1425877	1396777	1273277	1237249	1164	1544	1604557
ATGCG	0.960047	1.02743	1.01589	0.526175	0.035264	0.0175749	0.028082	0.0162335	1430	1409	985	452	45	22	32	18	1664349	1530229	1083404	958527	1425877	1396777	1273277	1237249	1436	1438	1604557
ACTAG	0.984036	1.00696	1.21499	1.38532	1.27456	1.26148	1.29191	1.29781	1824	1331	1466	1147	2024	1522	1832	1387	1664349	1530229	1083404	958527	1425877	1396777	1273277	1237249	1787	1386	1604557
ATTTC	0.96175	1.02682	1.30721	1.36632	1.27819	1.29394	1.39086	1.32628	1241	2030	1098	1692	1413	2335	1373	2120	1664349	1530229	1083404	958527	1425877	1396777	1273277	1237249	1244	2073	1604557
CTGTA	1.04747	0.994001	1.15818	0.989454	0.0560709	0.036299	0.122093	0.173559	1570	1530	1130	954	72	51	140	216	1664349	1530229	1083404	958527	1425877	1396777	1273277	1237249	1445	1614	1604557
ACGCA	1.03931	0.990159	1.18898	1.01815	0.0468004	0.0199328	0.0317989	0.00947488	2307	1034	1718	666	89	19	54	8	1664349	1530229	1083404	958527	1425877	1396777	1273277	1237249	2140	1095	1604557
GTGAA	0.962312	1.01166	0.772556	0.524322	0.0747465	0.0866519	0.0598988	0.0493781	1638	1343	856	436	109	105	78	53	1664349	1530229	1083404	958527	1425877	1396777	1273277	1237249	1641	1392	1604557
GCGTT	0.974575	0.974523	1.06605	1.06666	0.0869053	0.047065	0.0985685	0.0692133	1021	1724	727	1182	78	76	79	99	1664349	1530229	1083404	958527	1425877	1396777	1273277	1237249	1010	1855	1604557
GGACT	1.00433	0.961449	0.254976	0.131196	1.19704	1.24014	1.22417	1.2579	1422	1556	235	133	1452	1832	1326	1646	1664349	1530229	1083404	958527	1425877	1396777	1273277	1237249	1365	1697	1604557
GGGTC	1.04941	1.06242	0.0608644	0.0127525	0.137551	0.0320882	0.0995927	0.0309564	1033	1995	39	15	116	55	75	47	1664349	1530229	1083404	958527	1425877	1396777	1273277	1237249	949	1969	1604557
CGGTA	1.01947	1.03151	0.026526	0.00523774	0.0613043	0.0172529	0.082758	0.111995	1417	1572	24	5	73	24	88	138	1664349	1530229	1083404	958527	1425877	1396777	1273277	1237249	1340	1598	1604557
GGGTG	1.06458	1.11725	0.0425403	0.0125549	0.138868	0.0396321	0.115293	0.0415	1038	2131	27	15	116	69	86	64	1664349	1530229	1083404	958527	1425877	1396777	1273277	1237249	940	2000	1604557
AGGTT	0.944533	1.0618	0.0250174	0.00860056	0.063679	0.0214621	0.0755682	0.0193835	1160	2168	20	11	67	40	71	32	1664349	1530229	1083404	958527	1425877	1396777	1273277	1237249	1184	2141	1604557
CCCGT	0.995438	0.97225	1.28098	1.35552	1.27254	1.25328	1.33504	1.32262	1460	1121	1223	979	1599	1319	1498	1233	1664349	1530229	1083404	958527	1425877	1396777	1273277	1237249	1414	1209	1604557
CGAGG	0.963392	1.00873	0.155236	0.0338315	1.19146	1.35028	1.20842	1.23502	1411	1190	148	25	1495	1454	1354	1178	1664349	1530229	1083404	958527	1425877	1396777	1273277	1237249	1412	1237	1604557
GAATC	1.00712	1.00191	1.22077	1.28168	1.07378	1.12479	0.825933	0.92621	1825	1374	1440	1101	1667	1408	1145	1027	1664349	1530229	1083404	958527	1425877	1396777	1273277	1237249	1747	1438	1604557
ATTGC	0.994636	0.983072	1.31351	1.35313	1.26071	1.23953	1.31193	1.28787	1432	1756	1231	1514	1555	2021	1445	1860	1664349	1530229	1083404	958527	1425877	1396777	1273277	1237249	1388	1873	1604557
GCTGA	0.971568	0.996037	1.25178	1.27531	1.2565	1.27491	1.27813	1.304	1556	1384	1305	1110	1724	1617	1566	1465	1664349	1530229	1083404	958527	1425877	1396777	1273277	1237249	1544	1457	1604557
GAGGA	0.993912	1.05933	0.0346321	0.0157383	0.0526281	0.0225824	0.0268676	0.0155182	1499	1182	34	11	68	23	31	14	1664349	1530229	1083404	958527	1425877	1396777	1273277	1237249	1454	1170	1604557
TAGTG	1.02327	1.011	0.0532652	0.035991	0.0325748	0.0257963	0.0232138	0.0322205	1210	2018	41	45	33	47	21	52	1664349	1530229	1083404	958527	1425877	1396777	1273277	1237249	1140	2093	1604557
TGATG	0.992607	0.996219	0.0818951	0.0262679	1.26992	1.26675	1.19835	1.22411	1322	1998	71	33	1449	2319	1221	1985	1664349	1530229	1083404	958527	1425877	1396777	1273277	1237249	1284	2103	1604557
TCTAC	1.0049	0.994243	1.32216	1.34114	1.31511	1.26408	1.37135	1.29351	1477	1464	1265	1237	1656	1699	1542	1540	1664349	1530229	1083404	958527	1425877	1396777	1273277	1237249	1417	1544	1604557
ATGTT	0.992077	1.00611	1.1455	0.942825	0.157824	0.0821219	0.0637933	0.0278667	1240	2322	932	1363	169	173	61	52	1664349	1530229	1083404	958527	1425877	1396777	1273277	1237249	1205	2420	1604557
TACTT	0.996306	1.00064	1.29618	1.35273	1.26744	1.28427	1.35006	1.27994	1391	4530	1178	3836	1516	5307	1442	4685	1664349	1530229	1083404	958527	1425877	1396777	1273277	1237249	1346	4747	1604557
TGAGG	0.998121	1.03086	0.062507	0.0237185	1.10108	1.04671	1.01704	1.00075	1202	1804	49	26	1136	1672	937	1416	1664349	1530229	1083404	958527	1425877	1396777	1273277	1237249	1161	1835	1604557
ATTAG	0.968155	1.00687	1.28404	1.35325	1.23757	1.26588	1.36532	1.2947	1661	1714	1434	1443	1819	1967	1792	1782	1664349	1530229	1083404	958527	1425877	1396777	1273277	1237249	1654	1785	1604557
GTAAG	0.962835	0.98942	1.30388	1.40758	1.28235	1.28655	1.26261	1.19445	1553	1589	1369	1416	1772	1886	1558	1551	1664349	1530229	1083404	958527	1425877	1396777	1273277	1237249	1555	1684	1604557
ACTTT	0.947477	0.963923	1.28236	1.37028	1.26981	1.25097	1.32798	1.27042	1370	2118	1207	1886	1573	2509	1469	2257	1664349	1530229	1083404	958527	1425877	1396777	1273277	1237249	1394	2304	1604557
TCCTG	1.01402	0.977207	1.28457	1.34834	1.32582	1.2885	1.36503	1.30938	1340	1739	1105	1503	1501	2093	1380	1884	1664349	1530229	1083404	958527	1425877	1396777	1273277	1237249	1274	1866	1604557
CTACG	1.03818	0.988885	1.30864	1.28897	1.29831	1.25303	1.3183	1.27094	1471	1226	1207	1001	1576	1418	1429	1274	1664349	1530229	1083404	958527	1425877	1396777	1273277	1237249	1366	1300	1604557
ACTTC	0.964075	0.99544	1.20813	1.34593	1.27598	1.31286	1.30279	1.30638	1449	1555	1182	1317	1643	1872	1498	1650	1664349	1530229	1083404	958527	1425877	1396777	1273277	1237249	1449	1638	1604557
CTCTC	0.989732	0.972831	1.26366	1.28904	1.24238	1.30253	1.30083	1.27023	1273	1400	1058	1162	1369	1711	1280	1478	1664349	1530229	1083404	958527	1425877	1396777	1273277	1237249	1240	1509	1604557
CGGCG	1.05	1.088	0.0869302	0.0017012	0.183475	0.0350231	0.134236	0.0632622	1002	1021	54	1	150	30	98	48	1664349	1530229	1083404	958527	1425877	1396777	1273277	1237249	920	984	1604557
CAGTC	1.03442	1.02894	0.0561479	0.0139305	0.0394423	0.0151362	0.0225354	0.0197859	1500	1415	53	12	49	19	25	22	1664349	1530229	1083404	958527	1425877	1396777	1273277	1237249	1398	1442	1604557
AGCGC	1.01924	1.00063	1.00115	0.598154	0.843048	1.18669	1.04554	1.15412	1589	1127	1016	422	1126	1220	1247	1051	1664349	1530229	1083404	958527	1425877	1396777	1273277	1237249	1503	1181	1604557
CTTGG	1.02515	0.988187	1.2775	1.21179	1.30957	1.27241	1.29334	1.27663	1091	1751	885	1345	1194	2058	1053	1829	1664349	1530229	1083404	958527	1425877	1396777	1273277	1237249	1026	1858	1604557
GCTGG	0.976705	1.01081	1.23269	1.35875	1.2403	1.31897	1.31631	1.31908	1160	1633	953	1375	1262	1945	1196	1723	1664349	1530229	1083404	958527	1425877	1396777	1273277	1237249	1145	1694	1604557
CGTTA	0.967157	1.01434	1.22887	1.31565	1.3331	1.27856	1.33271	1.28059	1255	1541	1038	1252	1482	1773	1323	1573	1664349	1530229	1083404	958527	1425877	1396777	1273277	1237249	1251	1593	1604557
TCTAT	1.04054	1.00165	1.2818	1.33919	1.24957	1.33445	1.27488	1.29391	1388	2092	1113	1752	1428	2544	1301	2185	1664349	1530229	1083404	958527	1425877	1396777	1273277	1237249	1286	2190	1604557
ACGTT	0.982306	1.02131	1.23569	1.17199	0.0451146	0.0187524	0.0581474	0.0329315	1347	1611	1103	1158	53	27	61	42	1664349	1530229	1083404	958527	1425877	1396777	1273277	1237249	1322	1654	1604557
CGCGT	1.03179	1.02292	1.08964	0.923701	1.32686	1.28677	1.30112	1.27915	1219	1356	838	767	1343	1557	1176	1371	1664349	1530229	1083404	958527	1425877	1396777	1273277	1237249	1139	1390	1604557
GATTA	0.988426	0.946114	1.24602	1.31552	1.30388	1.25742	1.31894	1.27868	1583	1736	1299	1512	1789	2106	1616	1897	1664349	1530229	1083404	958527	1425877	1396777	1273277	1237249	1544	1924	1604557
GGGGA	1.11265	1.10069	0.0525735	0.003328	0.113993	0.0327346	0.0861941	0.0653164	1333	1584	41	3	117	43	79	76	1664349	1530229	1083404	958527	1425877	1396777	1273277	1237249	1155	1509	1604557
ATATG	0.992794	0.991194	1.2786	1.35248	1.24363	1.23997	1.25503	1.15355	1763	1762	1478	1506	1892	2012	1705	1658	1664349	1530229	1083404	958527	1425877	1396777	1273277	1237249	1712	1864	1604557
GCAGG	1.01605	1.00026	1.22508	1.31248	1.08293	1.23566	1.0517	1.09708	1427	1387	1120	1140	1303	1564	1130	1230	1664349	1530229	1083404	958527	1425877	1396777	1273277	1237249	1354	1454	1604557
TTAGC	1.01132	0.995887	1.27351	1.27171	1.27696	1.19895	1.21	1.2565	1370	1739	1123	1391	1482	1911	1254	1774	1664349	1530229	1083404	958527	1425877	1396777	1273277	1237249	1306	1831	1604557
GAGTA	0.992319	1.03335	0.0433896	0.0169089	0.0476206	0.0239324	0.0508666	0.0196496	1581	1561	45	16	65	33	62	24	1664349	1530229	1083404	958527	1425877	1396777	1273277	1237249	1536	1584	1604557
GGGAT	1.04852	1.07521	0.0310801	0.00723884	0.0770059	0.0198704	0.106931	0.0757094	1192	1897	23	8	75	32	93	108	1664349	1530229	1083404	958527	1425877	1396777	1273277	1237249	1096	1850	1604557
GAAGG	1.00819	0.976539	1.09632	1.26497	0.801955	1.17479	0.281547	0.941428	1554	1315	1100	1067	1059	1444	332	1025	1664349	1530229	1083404	958527	1425877	1396777	1273277	1237249	1486	1412	1604557
CCTCG	1.02493	1.03049	1.25301	1.32764	1.28471	1.32341	1.27085	1.36802	1381	1254	1099	1012	1483	1470	1310	1346	1664349	1530229	1083404	958527	1425877	1396777	1273277	1237249	1299	1276	1604557
TGCAG	1.00922	1.00056	1.15114	1.25621	1.29166	1.30526	1.33099	1.28277	1565	1667	1162	1311	1716	1985	1579	1728	1664349	1530229	1083404	958527	1425877	1396777	1273277	1237249	1495	1747	1604557
TGCAC	1.00576	0.967094	0.906549	1.13665	1.22054	1.28057	1.28197	1.27521	1689	1270	991	935	1756	1535	1647	1354	1664349	1530229	1083404	958527	1425877	1396777	1273277	1237249	1619	1377	1604557
TGCTA	1.0378	0.988016	1.11428	1.06867	1.31464	1.27846	1.40979	1.29822	1478	1811	1033	1227	1604	2139	1536	1924	1664349	1530229	1083404	958527	1425877	1396777	1273277	1237249	1373	1922	1604557
GCTCA	0.967261	1.04076	1.28624	1.37264	1.27258	1.31134	1.21853	1.21718	1518	1599	1314	1321	1711	1839	1463	1512	1664349	1530229	1083404	958527	1425877	1396777	1273277	1237249	1513	1611	1604557
TTGCA	1.00427	0.952657	1.25957	1.26046	0.358385	0.42032	0.169413	0.410845	1449	1758	1183	1457	443	708	187	613	1664349	1530229	1083404	958527	1425877	1396777	1273277	1237249	1391	1935	1604557
GTCCA	1.017	0.981068	1.31745	1.33511	1.23695	1.22518	1.35186	1.18741	1595	1308	1345	1115	1662	1491	1622	1280	1664349	1530229	1083404	958527	1425877	1396777	1273277	1237249	1512	1398	1604557
TATAA	0.969465	1.01577	1.24598	1.37817	1.28503	1.24593	1.31004	1.27584	2338	1672	1956	1421	2655	1872	2417	1698	1664349	1530229	1083404	958527	1425877	1396777	1273277	1237249	2325	1726	1604557
GACGT	1.00956	0.970671	1.23758	1.30859	1.1039	1.23108	1.13263	1.29176	1376	1408	1098	1189	1289	1630	1181	1515	1664349	1530229	1083404	958527	1425877	1396777	1273277	1237249	1314	1521	1604557
TGGAT	1.01486	1.09741	0.0102317	0.00882592	0.124387	0.185235	0.215471	0.651856	1219	2382	8	12	128	367	198	1144	1664349	1530229	1083404	958527	1425877	1396777	1273277	1237249	1158	2276	1604557
TCAGG	1.01455	0.994337	1.31068	1.27604	1.23833	1.15656	1.29479	1.20201	1226	1815	1031	1459	1282	1927	1197	1774	1664349	1530229	1083404	958527	1425877	1396777	1273277	1237249	1165	1914	1604557
CTCCG	1.01092	0.968715	1.27524	1.34002	1.31329	1.24195	1.34151	1.26467	1381	1116	1134	967	1537	1306	1402	1178	1664349	1530229	1083404	958527	1425877	1396777	1273277	1237249	1317	1208	1604557
GAGTC	1.00987	1.03661	0.0424539	0.0190949	0.0534546	0.0232954	0.0402514	0.0139714	1279	1560	35	18	58	32	39	17	1664349	1530229	1083404	958527	1425877	1396777	1273277	1237249	1221	1578	1604557
AAGTC	0.983893	1.01958	0.0573072	0.0162644	0.0415018	0.0111613	0.0342854	0.0126004	1688	1301	64	13	61	13	45	13	1664349	1530229	1083404	958527	1425877	1396777	1273277	1237249	1654	1338	1604557
CGAGC	0.984489	1.01266	0.125443	0.0207058	1.20679	1.25915	1.16033	1.21543	1495	1015	124	13	1570	1152	1348	985	1664349	1530229	1083404	958527	1425877	1396777	1273277	1237249	1464	1051	1604557
CCGGT	0.98786	1.01691	0.115706	0.227487	0.421992	0.519582	0.749268	0.89989	1246	1413	95	198	456	659	723	1011	1664349	1530229	1083404	958527	1425877	1396777	1273277	1237249	1216	1457	1604557
GACCT	0.971757	1.01445	1.26271	1.3387	1.19576	1.22601	1.26233	1.30531	1771	1338	1498	1106	1867	1476	1760	1392	1664349	1530229	1083404	958527	1425877	1396777	1273277	1237249	1757	1383	1604557
TGTAT	0.977239	0.989865	1.2455	1.38164	1.23197	1.30295	1.29459	1.33005	1262	2546	1047	2226	1363	3059	1279	2766	1664349	1530229	1083404	958527	1425877	1396777	1273277	1237249	1245	2697	1604557
CCGTG	1.01612	1.02741	1.28422	1.35816	0.0598173	0.0820541	0.185259	0.302067	1269	1262	1044	1045	64	92	177	300	1664349	1530229	1083404	958527	1425877	1396777	1273277	1237249	1204	1288	1604557
TCATG	0.969126	1.00683	1.26486	1.36006	1.23902	1.26336	1.16774	1.22472	1343	2002	1141	1694	1471	2293	1238	1969	1664349	1530229	1083404	958527	1425877	1396777	1273277	1237249	1336	2085	1604557
GTATA	0.987649	0.971619	1.2523	1.35403	1.23321	1.25854	1.00312	1.06955	1592	1755	1314	1532	1703	2075	1237	1562	1664349	1530229	1083404	958527	1425877	1396777	1273277	1237249	1554	1894	1604557
ATAGA	0.990093	1.01722	1.27101	1.30137	1.17777	1.26993	1.08828	1.08037	2093	1168	1749	936	2133	1331	1760	1003	1664349	1530229	1083404	958527	1425877	1396777	1273277	1237249	2038	1204	1604557
ACTGT	0.998331	0.988224	1.28986	1.36642	1.16775	1.27145	1.27663	1.28396	1428	1703	1201	1475	1431	2000	1397	1789	1664349	1530229	1083404	958527	1425877	1396777	1273277	1237249	1379	1807	1604557
GCCGG	1.07259	0.993851	1.29254	1.3194	1.37766	1.28276	1.41293	1.29687	1285	1235	1008	1027	1414	1455	1295	1303	1664349	1530229	1083404	958527	1425877	1396777	1273277	1237249	1155	1303	1604557
GTTAC	1.00341	1.01018	1.31343	1.35948	1.30117	1.30321	1.29219	1.35604	1352	1605	1152	1353	1502	1890	1332	1742	1664349	1530229	1083404	958527	1425877	1396777	1273277	1237249	1299	1666	1604557
GAGGG	1.04146	1.05373	0.0307674	0.009411	0.0563187	0.0266402	0.0261794	0.0109364	1144	1430	22	8	53	33	22	12	1664349	1530229	1083404	958527	1425877	1396777	1273277	1237249	1059	1423	1604557
CCAGG	1.02238	1.00106	1.30552	1.35029	1.3061	1.28445	1.35487	1.31786	1736	1180	1443	997	1900	1382	1760	1256	1664349	1530229	1083404	958527	1425877	1396777	1273277	1237249	1637	1236	1604557
TAGCG	1.01277	1.00909	0.0420814	0.0237664	0.041744	0.0226915	0.0377954	0.0160108	1331	1559	36	23	47	32	38	20	1664349	1530229	1083404	958527	1425877	1396777	1273277	1237249	1267	1620	1604557
CTCGC	0.99353	1.01288	1.33917	1.29957	1.26005	1.25395	1.36528	1.28111	1248	1192	1095	958	1356	1347	1312	1219	1664349	1530229	1083404	958527	1425877	1396777	1273277	1237249	1211	1234	1604557
CGCTC	1.01299	1.00112	0.995448	0.814638	1.24742	1.28766	1.28871	1.32766	1346	1287	861	656	1420	1511	1310	1380	1664349	1530229	1083404	958527	1425877	1396777	1273277	1237249	1281	1348	1604557
CTCCA	0.966236	0.98025	1.26519	1.34222	1.27355	1.25584	1.32587	1.27458	1788	1033	1524	886	2019	1208	1877	1086	1664349	1530229	1083404	958527	1425877	1396777	1273277	1237249	1784	1105	1604557
ATTTT	0.984957	0.977922	1.28989	1.31622	1.2675	1.24472	1.36368	1.26406	1132	3059	965	2579	1248	3554	1199	3197	1664349	1530229	1083404	958527	1425877	1396777	1273277	1237249	1108	3280	1604557
TCCAT	0.992079	0.999362	1.30071	1.3416	1.30336	1.30427	1.29289	1.30156	1665	1584	1421	1332	1874	1887	1660	1668	1664349	1530229	1083404	958527	1425877	1396777	1273277	1237249	1618	1662	1604557
TACGG	0.97915	1.0183	1.17556	1.31307	1.21413	1.27083	1.24986	1.2921	1364	1581	1066	1277	1449	1801	1332	1622	1664349	1530229	1083404	958527	1425877	1396777	1273277	1237249	1343	1628	1604557
GGATA	1.03504	0.998453	0.074837	0.0326374	1.19481	1.24846	1.00783	1.14516	1721	1514	81	31	1702	1728	1282	1404	1664349	1530229	1083404	958527	1425877	1396777	1273277	1237249	1603	1590	1604557
GCGCT	1.01141	0.995887	1.10532	0.993927	0.112347	0.0288597	0.119624	0.0294022	1282	1550	912	969	122	41	116	37	1664349	1530229	1083404	958527	1425877	1396777	1273277	1237249	1222	1632	1604557
CTGAA	0.99511	0.992572	1.18135	1.11907	0.358812	0.35859	0.54992	0.65202	2020	1028	1561	726	624	339	854	546	1664349	1530229	1083404	958527	1425877	1396777	1273277	1237249	1957	1086	1604557
TCAGT	1.01945	0.984573	1.21023	1.24404	1.1153	1.01975	1.23877	1.15376	1307	1923	1010	1522	1225	1818	1215	1822	1664349	1530229	1083404	958527	1425877	1396777	1273277	1237249	1236	2048	1604557
ATCGC	1.02125	0.996144	1.2933	1.35314	1.22208	1.29931	1.31529	1.28901	1429	1254	1178	1067	1465	1493	1408	1312	1664349	1530229	1083404	958527	1425877	1396777	1273277	1237249	1349	1320	1604557
GATGT	0.956555	1.00645	1.25229	1.34872	1.1929	1.26465	1.28377	1.26114	1272	2055	1084	1725	1359	2357	1306	2082	1664349	1530229	1083404	958527	1425877	1396777	1273277	1237249	1282	2141	1604557
CAGTG	1.0486	1.06537	0.0458975	0.0203752	0.0391265	0.0169259	0.0409582	0.0116312	1439	1586	41	19	46	23	43	14	1664349	1530229	1083404	958527	1425877	1396777	1273277	1237249	1323	1561	1604557
TGCAT	0.989394	1.0049	1.06614	1.21103	1.32688	1.25304	1.35013	1.28413	1524	2048	1069	1546	1751	2331	1591	2116	1664349	1530229	1083404	958527	1425877	1396777	1273277	1237249	1485	2137	1604557
TTCTG	1.05091	1.01151	1.33854	1.35405	1.37871	1.28804	1.41496	1.28408	1065	2347	883	1968	1197	2728	1097	2409	1664349	1530229	1083404	958527	1425877	1396777	1273277	1237249	977	2433	1604557
AGTGC	1.01999	0.997733	1.24072	1.31213	0.999727	1.28258	1.1584	1.24797	1441	1413	1141	1164	1210	1658	1252	1429	1664349	1530229	1083404	958527	1425877	1396777	1273277	1237249	1362	1485	1604557
TGGGC	1.01809	1.06214	0.0225038	0.0108316	0.138927	0.137851	0.180709	0.527904	1112	1722	16	11	130	204	151	692	1664349	1530229	1083404	958527	1425877	1396777	1273277	1237249	1053	1700	1604557
GGGCC	1.07525	1.06967	0.0853973	0.00601287	0.203001	0.0264082	0.15363	0.0316765	1354	1420	70	5	219	32	148	34	1664349	1530229	1083404	958527	1425877	1396777	1273277	1237249	1214	1392	1604557
TGAAT	0.988576	0.963428	0.214452	0.119171	1.31952	1.2644	1.30114	1.26225	1735	1652	245	128	1984	1979	1747	1750	1664349	1530229	1083404	958527	1425877	1396777	1273277	1237249	1692	1798	1604557
CTGTC	0.995503	0.979182	1.1522	1.05239	0.0862574	0.0485688	0.121022	0.169261	1172	1524	883	1026	87	69	109	213	1664349	1530229	1083404	958527	1425877	1396777	1273277	1237249	1135	1632	1604557
ACGCC	1.05427	1.00877	1.22499	1.1355	0.0839216	0.0218046	0.0700574	0.0129558	1613	963	1220	679	110	19	82	10	1664349	1530229	1083404	958527	1425877	1396777	1273277	1237249	1475	1001	1604557
GGACG	1.00026	1.01122	0.0951122	0.026351	1.15253	1.20776	0.972198	1.10347	1244	1164	77	19	1228	1269	925	1027	1664349	1530229	1083404	958527	1425877	1396777	1273277	1237249	1199	1207	1604557
AGGGT	1.04311	1.09558	0.0426964	0.00577235	0.0922553	0.0184857	0.110124	0.0283226	1201	1818	32	6	91	28	97	38	1664349	1530229	1083404	958527	1425877	1396777	1273277	1237249	1110	1740	1604557
GCGGC	1.02445	0.993946	0.132289	0.0787006	0.137487	0.0802816	0.128088	0.0461404	1035	746	87	37	119	55	99	28	1664349	1530229	1083404	958527	1425877	1396777	1273277	1237249	974	787	1604557
TCATC	1.02558	1.02065	1.27188	1.32591	1.30036	1.26135	1.19062	1.2594	1484	1718	1198	1398	1612	1938	1318	1714	1664349	1530229	1083404	958527	1425877	1396777	1273277	1237249	1395	1765	1604557
TCTCA	1.02189	0.991612	1.30768	1.32491	1.28468	1.25276	1.35305	1.24915	1467	1619	1222	1355	1580	1867	1486	1649	1664349	1530229	1083404	958527	1425877	1396777	1273277	1237249	1384	1712	1604557
GCAGT	0.979541	1.0107	1.17668	1.3707	0.73674	1.22493	0.925158	1.18861	1330	1628	1040	1383	857	1801	961	1548	1664349	1530229	1083404	958527	1425877	1396777	1273277	1237249	1309	1689	1604557
GAAGT	0.971173	1.02246	1.09541	1.28832	0.644757	1.18309	0.29691	0.981943	1505	1566	1105	1236	856	1654	352	1216	1664349	1530229	1083404	958527	1425877	1396777	1273277	1237249	1494	1606	1604557
CTCCT	1.05658	1.01042	1.24379	1.3828	1.30111	1.34022	1.35212	1.34973	1382	1324	1059	1135	1458	1603	1353	1430	1664349	1530229	1083404	958527	1425877	1396777	1273277	1237249	1261	1374	1604557
CGCAT	0.999028	0.94351	1.08466	1.06556	1.26477	1.28718	1.31168	1.26375	1572	1374	1111	972	1705	1711	1579	1488	1664349	1530229	1083404	958527	1425877	1396777	1273277	1237249	1517	1527	1604557
ACAGC	1.01117	0.994102	1.07587	1.19425	0.584921	1.05526	0.753522	0.883671	2147	1095	1487	824	1064	1061	1224	787	1664349	1530229	1083404	958527	1425877	1396777	1273277	1237249	2047	1155	1604557
TCCGA	1.07609	1.01162	1.32732	1.36131	1.31556	1.28134	1.38603	1.32887	1710	1095	1373	923	1791	1266	1685	1163	1664349	1530229	1083404	958527	1425877	1396777	1273277	1237249	1532	1135	1604557
CGGGT	1.01682	1.0786	0.0330119	0.00383501	0.118574	0.0342127	0.302596	0.531823	1041	1796	22	4	104	52	237	716	1664349	1530229	1083404	958527	1425877	1396777	1273277	1237249	987	1746	1604557
GACCG	0.985753	1.005	1.3173	1.29594	1.20333	1.23074	1.22082	1.27813	1637	1061	1424	857	1712	1186	1551	1091	1664349	1530229	1083404	958527	1425877	1396777	1273277	1237249	1601	1107	1604557
CCTTT	0.96764	0.961148	1.27071	1.33969	1.23851	1.29672	1.29467	1.27227	1357	1836	1160	1603	1488	2261	1389	1965	1664349	1530229	1083404	958527	1425877	1396777	1273277	1237249	1352	2003	1604557
TTAAT	1.0022	0.987216	1.2765	1.36477	1.33582	1.3148	1.36302	1.30933	1656	2156	1373	1867	1891	2621	1723	2312	1664349	1530229	1083404	958527	1425877	1396777	1273277	1237249	1593	2290	1604557
TCGAC	0.994286	0.980257	1.27064	1.32524	0.750731	1.00516	0.549354	0.830196	1481	1234	1232	1045	958	1155	626	845	1664349	1530229	1083404	958527	1425877	1396777	1273277	1237249	1436	1320	1604557
GTCGA	0.9938	1.02329	1.26875	1.39772	1.21628	1.28467	1.29588	1.27049	1237	1295	1028	1108	1297	1484	1234	1300	1664349	1530229	1083404	958527	1425877	1396777	1273277	1237249	1200	1327	1604557
CTCGA	1.00884	0.965791	1.25878	1.31275	1.27298	1.29386	1.3577	1.29574	1555	1050	1263	894	1681	1284	1601	1139	1664349	1530229	1083404	958527	1425877	1396777	1273277	1237249	1486	1140	1604557
ACGGT	0.959142	0.995733	0.0476356	0.0153375	0.100357	0.0541299	0.109621	0.0449832	1361	1451	44	14	122	72	119	53	1664349	1530229	1083404	958527	1425877	1396777	1273277	1237249	1368	1528	1604557
TATCT	1.05664	1.01288	1.32611	1.3959	1.32648	1.29812	1.35659	1.30219	1404	2355	1147	2033	1510	2755	1379	2448	1664349	1530229	1083404	958527	1425877	1396777	1273277	1237249	1281	2438	1604557
CCCGG	0.996933	1.09209	1.29633	1.42676	1.37374	1.37163	1.3246	1.43332	1335	1079	1130	883	1576	1237	1357	1145	1664349	1530229	1083404	958527	1425877	1396777	1273277	1237249	1291	1036	1604557
GGTTA	1.01146	1.00535	0.957651	1.15471	1.32558	1.28098	1.42678	1.29423	1238	2349	763	1690	1390	2732	1336	2445	1664349	1530229	1083404	958527	1425877	1396777	1273277	1237249	1180	2450	1604557
TATGA	0.978654	0.978516	1.29065	1.36937	1.31038	1.26482	1.25938	1.2539	1611	1718	1383	1506	1848	2027	1586	1780	1664349	1530229	1083404	958527	1425877	1396777	1273277	1237249	1587	1841	1604557
TTCCT	0.996237	0.979405	1.23761	1.29747	1.22786	1.26874	1.38425	1.28024	1270	2039	1027	1692	1341	2411	1350	2155	1664349	1530229	1083404	958527	1425877	1396777	1273277	1237249	1229	2183	1604557
CTCGG	1.01992	0.987549	1.22873	1.22133	1.28443	1.24822	1.35571	1.29964	1242	1327	974	1028	1340	1531	1263	1412	1664349	1530229	1083404	958527	1425877	1396777	1273277	1237249	1174	1409	1604557
AGTAG	0.997447	0.987455	1.26078	1.36011	1.21837	1.2738	1.32965	1.30689	1614	1341	1328	1157	1689	1579	1646	1435	1664349	1530229	1083404	958527	1425877	1396777	1273277	1237249	1560	1424	1604557
CATTA	0.960877	1.00013	1.27226	1.33824	1.24413	1.26137	1.31103	1.2713	1803	1693	1554	1419	2000	1949	1882	1740	1664349	1530229	1083404	958527	1425877	1396777	1273277	1237249	1809	1775	1604557
GGACA	1.0053	1.00411	0.0599506	0.0133919	1.13044	1.17173	0.894483	1.08004	1829	1197	71	10	1762	1275	1245	1041	1664349	1530229	1083404	958527	1425877	1396777	1273277	1237249	1754	1250	1604557
TGGTA	1.04412	1.08511	0.0297288	0.00583269	0.0595512	0.0480316	0.0655385	0.206732	1187	2376	22	8	58	96	57	366	1664349	1530229	1083404	958527	1425877	1396777	1273277	1237249	1096	2296	1604557
TTCAT	1.01914	1.00773	1.28982	1.32051	1.29261	1.27385	1.33118	1.29515	1351	2171	1113	1782	1468	2505	1350	2256	1664349	1530229	1083404	958527	1425877	1396777	1273277	1237249	1278	2259	1604557
CTTGC	1.01323	0.934857	1.31296	1.33096	1.24377	1.28986	1.3607	1.28833	1278	1488	1078	1327	1344	1874	1313	1658	1664349	1530229	1083404	958527	1425877	1396777	1273277	1237249	1216	1669	1604557
GGCGC	1.03132	1.01567	0.873326	0.820663	1.09575	1.32024	1.08211	1.27378	1181	1142	651	578	1075	1355	948	1158	1664349	1530229	1083404	958527	1425877	1396777	1273277	1237249	1104	1179	1604557
CGGGA	1.00538	1.04168	0.0516264	0.005502	0.114411	0.0453084	0.329459	0.559457	1436	1209	48	4	140	48	360	525	1664349	1530229	1083404	958527	1425877	1396777	1273277	1237249	1377	1217	1604557
TCTAA	0.965632	0.985849	1.27447	1.29468	1.2859	1.29036	1.34365	1.31333	1860	1556	1598	1280	2122	1859	1980	1676	1664349	1530229	1083404	958527	1425877	1396777	1273277	1237249	1857	1655	1604557
AGCTT	0.993133	0.981497	1.19931	1.00311	1.24289	1.25302	1.28719	1.26993	1538	1712	1209	1096	1649	1995	1525	1791	1664349	1530229	1083404	958527	1425877	1396777	1273277	1237249	1493	1829	1604557
GCGGA	0.977074	0.973389	0.0510318	0.254458	0.139926	0.206469	0.113275	0.151261	1353	971	46	159	166	188	120	122	1664349	1530229	1083404	958527	1425877	1396777	1273277	1237249	1335	1046	1604557
TGCCT	0.997041	0.992474	0.98698	0.854568	1.29719	1.3205	1.28986	1.3066	1361	1893	877	1021	1517	2299	1347	2015	1664349	1530229	1083404	958527	1425877	1396777	1273277	1237249	1316	2000	1604557
GGTAG	1.01828	1.00034	0.817639	1.05182	1.28918	1.24604	1.30083	1.2962	1146	1825	599	1202	1243	2075	1120	1912	1664349	1530229	1083404	958527	1425877	1396777	1273277	1237249	1085	1913	1604557
ATAGG	1.02007	0.99132	1.16493	0.278312	1.271	1.23615	1.21697	1.09876	1512	1541	1124	271	1614	1754	1380	1381	1664349	1530229	1083404	958527	1425877	1396777	1273277	1237249	1429	1630	1604557
GCCCG	1.01677	0.985705	1.24959	1.27128	1.3159	1.2712	1.32809	1.22584	1370	1270	1096	1026	1519	1495	1369	1277	1664349	1530229	1083404	958527	1425877	1396777	1273277	1237249	1299	1351	1604557
AGTTA	0.98806	0.95781	1.28759	1.31219	1.28552	1.26549	1.30634	1.25504	1483	1699	1258	1458	1653	2049	1500	1800	1664349	1530229	1083404	958527	1425877	1396777	1273277	1237249	1447	1860	1604557
CGTGA	1.02534	0.968529	1.29604	1.39002	1.2519	1.28809	1.26294	1.32217	1456	1089	1198	979	1523	1322	1372	1202	1664349	1530229	1083404	958527	1425877	1396777	1273277	1237249	1369	1179	1604557
TGTAA	0.967545	0.964968	1.25981	1.28993	1.27045	1.23444	1.28286	1.25952	1673	1789	1418	1498	1882	2089	1697	1888	1664349	1530229	1083404	958527	1425877	1396777	1273277	1237249	1667	1944	1604557
TCGCA	0.948239	0.988873	1.24749	1.31353	0.258777	0.457826	0.0943892	0.197844	1497	1292	1282	1075	350	546	114	209	1664349	1530229	1083404	958527	1425877	1396777	1273277	1237249	1522	1370	1604557
ATCGA	0.966699	1.00492	1.26416	1.37062	1.2368	1.28098	1.32398	1.26617	1842	1174	1568	1003	2019	1366	1930	1196	1664349	1530229	1083404	958527	1425877	1396777	1273277	1237249	1837	1225	1604557
GGGAA	1.04178	1.10058	0.046632	0.00732596	0.0864535	0.0226232	0.0611044	0.0529723	1716	1439	50	6	122	27	77	56	1664349	1530229	1083404	958527	1425877	1396777	1273277	1237249	1588	1371	1604557
CCATT	0.993557	0.975576	1.29081	1.32437	1.29118	1.21079	1.34573	1.28591	1685	1430	1425	1216	1876	1620	1746	1524	1664349	1530229	1083404	958527	1425877	1396777	1273277	1237249	1635	1537	1604557
AGGCT	1.03777	1.08842	0.0623156	0.00334796	0.154671	0.0160826	0.148464	0.0242083	1535	1557	60	3	196	21	168	28	1664349	1530229	1083404	958527	1425877	1396777	1273277	1237249	1426	1500	1604557
TCTGC	1.01728	0.974338	1.29123	1.33065	1.3169	1.26716	1.35684	1.23814	1128	1785	932	1527	1251	2119	1151	1834	1664349	1530229	1083404	958527	1425877	1396777	1273277	1237249	1069	1921	1604557
TGTAC	0.992208	0.981204	1.23753	1.30883	1.27028	1.26304	1.31399	1.2747	1446	1806	1174	1509	1586	2122	1465	1897	1664349	1530229	1083404	958527	1425877	1396777	1273277	1237249	1405	1930	1604557
GAGCA	1.01452	1.03672	0.0539824	0.0189151	0.067479	0.0139075	0.0563043	0.00418684	1790	1225	62	14	102	15	76	4	1664349	1530229	1083404	958527	1425877	1396777	1273277	1237249	1701	1239	1604557
CTAGT	0.980555	0.973809	1.26009	1.27811	1.25472	1.23817	1.32089	1.21751	1309	1563	1095	1285	1435	1814	1349	1580	1664349	1530229	1083404	958527	1425877	1396777	1273277	1237249	1287	1683	1604557
TCGAT	0.988696	0.965939	1.27418	1.27423	0.753501	0.988274	0.764354	0.945364	1285	1543	1078	1275	839	1441	760	1221	1664349	1530229	1083404	958527	1425877	1396777	1273277	1237249	1253	1675	1604557
GTAGG	0.965733	1.02057	1.18432	0.491704	1.16208	1.24391	0.971952	1.10747	1165	1786	930	539	1201	1987	897	1567	1664349	1530229	1083404	958527	1425877	1396777	1273277	1237249	1163	1835	1604557
TGTAG	0.967267	0.998316	1.2064	1.32812	1.28461	1.2685	1.27478	1.31015	1212	2046	984	1705	1379	2373	1222	2171	1664349	1530229	1083404	958527	1425877	1396777	1273277	1237249	1208	2149	1604557
CTGAG	0.983494	0.992806	1.18752	1.19373	0.151358	0.163493	0.314431	0.443949	1570	1264	1234	952	207	190	384	457	1664349	1530229	1083404	958527	1425877	1396777	1273277	1237249	1539	1335	1604557
TTATC	0.994569	0.990774	1.31047	1.38794	1.30419	1.29915	1.30924	1.28139	1272	2057	1091	1805	1429	2462	1281	2151	1664349	1530229	1083404	958527	1425877	1396777	1273277	1237249	1233	2177	1604557
TGGAC	1.05979	1.03628	0.0223508	0.00516661	0.109939	0.130476	0.169158	0.508343	1384	1601	19	5	123	184	169	635	1664349	1530229	1083404	958527	1425877	1396777	1273277	1237249	1259	1620	1604557
TTAAC	1.01772	0.941631	1.28438	1.32501	1.33363	1.26223	1.35113	1.25944	1916	1400	1574	1234	2151	1713	1946	1514	1664349	1530229	1083404	958527	1425877	1396777	1273277	1237249	1815	1559	1604557
ATTTA	1.00922	1.01453	1.27584	1.38039	1.27401	1.28652	1.35314	1.34365	1632	2146	1343	1829	1765	2484	1674	2298	1664349	1530229	1083404	958527	1425877	1396777	1273277	1237249	1559	2218	1604557
ATGTA	1.01718	1.01448	1.16098	0.807903	0.0953655	0.0424988	0.0404295	0.013812	1743	1726	1295	861	140	66	53	19	1664349	1530229	1083404	958527	1425877	1396777	1273277	1237249	1652	1784	1604557
TGTCA	1.01646	0.965593	0.946516	0.645692	1.22844	1.20661	1.26631	1.19568	1300	1664	788	697	1346	1898	1239	1666	1664349	1530229	1083404	958527	1425877	1396777	1273277	1237249	1233	1807	1604557
TCAAT	0.977157	0.982558	1.27046	1.38699	1.29062	1.28113	1.32189	1.28157	1718	1667	1454	1474	1944	1984	1778	1758	1664349	1530229	1083404	958527	1425877	1396777	1273277	1237249	1695	1779	1604557
CTATG	0.975706	0.997454	1.20408	1.35252	1.26032	1.25735	1.234	1.24522	1510	1600	1213	1359	1671	1841	1461	1615	1664349	1530229	1083404	958527	1425877	1396777	1273277	1237249	1492	1682	1604557
TCCCG	0.984955	0.940736	1.29964	1.32967	1.30768	1.25368	1.30159	1.28284	1368	1326	1175	1174	1556	1613	1383	1462	1664349	1530229	1083404	958527	1425877	1396777	1273277	1237249	1339	1478	1604557
TGACG	1.00064	1.00192	0.04213	0.0289001	1.18195	1.25555	1.18389	1.2719	1423	1439	39	26	1440	1646	1288	1477	1664349	1530229	1083404	958527	1425877	1396777	1273277	1237249	1371	1506	1604557
GTCTA	0.995958	0.963829	1.30611	1.34297	1.28835	1.26636	1.33063	1.27941	1312	1706	1120	1489	1454	2046	1341	1831	1664349	1530229	1083404	958527	1425877	1396777	1273277	1237249	1270	1856	1604557
CGACG	0.99654	1.05354	0.195158	0.0174373	1.24559	1.21403	1.24634	1.20722	1412	1061	180	11	1512	1116	1351	983	1664349	1530229	1083404	958527	1425877	1396777	1273277	1237249	1366	1056	1604557
AGCTC	0.995028	1.00861	1.03326	0.64432	1.25704	1.25522	1.25091	1.23096	1543	1287	1043	515	1670	1462	1484	1270	1664349	1530229	1083404	958527	1425877	1396777	1273277	1237249	1495	1338	1604557
CGCGA	0.973825	0.996035	1.09439	0.966297	1.22917	1.30584	1.27531	1.31989	1598	910	1169	553	1728	1089	1601	975	1664349	1530229	1083404	958527	1425877	1396777	1273277	1237249	1582	958	1604557
TAGCT	0.974103	0.994977	0.100653	0.0203318	0.0795991	0.026161	0.0760302	0.0262525	1457	1875	98	24	102	45	87	40	1664349	1530229	1083404	958527	1425877	1396777	1273277	1237249	1442	1976	1604557
GGTCC	1.03163	0.989805	1.13512	1.14796	1.28593	1.2862	1.31796	1.26666	1237	1499	886	1089	1321	1778	1209	1551	1664349	1530229	1083404	958527	1425877	1396777	1273277	1237249	1156	1588	1604557
ATGCA	0.990707	1.00018	1.01389	0.351965	0.05652	0.0162004	0.0335457	0.0083133	2046	1488	1363	328	100	22	53	10	1664349	1530229	1083404	958527	1425877	1396777	1273277	1237249	1991	1560	1604557
ATCCG	1.00932	0.941994	1.2725	1.26956	1.32812	1.23229	1.34771	1.22792	1673	1149	1373	970	1886	1372	1709	1211	1664349	1530229	1083404	958527	1425877	1396777	1273277	1237249	1598	1279	1604557
ACCGC	1.03568	1.01264	1.27247	1.32458	1.20488	1.28117	1.25569	1.34805	1808	930	1446	762	1802	1074	1677	1001	1664349	1530229	1083404	958527	1425877	1396777	1273277	1237249	1683	963	1604557
ACGGA	1.03231	0.959139	0.0285137	0.00728452	0.203907	0.14297	0.0920516	0.0428905	1891	1051	34	5	320	143	129	38	1664349	1530229	1083404	958527	1425877	1396777	1273277	1237249	1766	1149	1604557
AATGT	0.978081	0.978104	1.27663	1.32659	1.27517	1.2976	1.28459	1.25783	1676	1735	1424	1474	1872	2101	1684	1804	1664349	1530229	1083404	958527	1425877	1396777	1273277	1237249	1652	1860	1604557
GACTT	0.956035	0.96707	1.26696	1.322	1.29657	1.25808	1.33549	1.28007	1427	1851	1231	1585	1658	2198	1525	1981	1664349	1530229	1083404	958527	1425877	1396777	1273277	1237249	1439	2007	1604557
GTCCT	1.026	0.991163	1.30876	1.36219	1.34803	1.24927	1.34879	1.28086	1226	1761	1018	1516	1380	2026	1233	1840	1664349	1530229	1083404	958527	1425877	1396777	1273277	1237249	1152	1863	1604557
CAGGT	1.01348	0.992379	0.0899896	0.024971	0.0560185	0.0209442	0.0765702	0.0150466	1436	1713	83	27	68	33	83	21	1664349	1530229	1083404	958527	1425877	1396777	1273277	1237249	1366	1810	1604557
TAGGC	1.0106	1.0008	0.0304643	0.00401435	0.0747834	0.0392561	0.0548337	0.0233251	1325	1592	26	4	84	57	55	30	1664349	1530229	1083404	958527	1425877	1396777	1273277	1237249	1264	1668	1604557
TAGTA	1.02848	1.01305	0.068264	0.0275244	0.0293168	0.0217503	0.0286213	0.0206776	1597	1939	69	33	39	38	34	32	1664349	1530229	1083404	958527	1425877	1396777	1273277	1237249	1497	2007	1604557
TGCGA	1.00864	0.997036	1.01162	1.13497	1.21778	1.2624	1.24446	1.27072	1426	1509	931	1076	1475	1744	1346	1555	1664349	1530229	1083404	958527	1425877	1396777	1273277	1237249	1363	1587	1604557
CACCC	1.01174	1.03374	1.21277	1.3625	1.23262	1.32876	1.27162	1.36179	2080	906	1623	748	2171	1063	2000	965	1664349	1530229	1083404	958527	1425877	1396777	1273277	1237249	1982	919	1604557
GGATG	1.02553	1.04681	0.100534	0.046864	1.17189	1.3102	1.03589	1.19667	1285	1783	82	50	1258	2037	993	1648	1664349	1530229	1083404	958527	1425877	1396777	1273277	1237249	1208	1786	1604557
TTTAC	0.99269	0.970919	1.30624	1.34262	1.29868	1.28359	1.29758	1.30292	1457	1988	1248	1722	1633	2399	1457	2157	1664349	1530229	1083404	958527	1425877	1396777	1273277	1237249	1415	2147	1604557
CCCTG	0.974682	1.02871	1.26377	1.31409	1.28696	1.29543	1.34953	1.29794	1654	1191	1396	953	1871	1369	1752	1215	1664349	1530229	1083404	958527	1425877	1396777	1273277	1237249	1636	1214	1604557
TGATC	1.02798	0.998082	1.01867	0.89604	1.24322	1.27032	1.2988	1.30341	1496	1700	965	956	1550	1975	1446	1795	1664349	1530229	1083404	958527	1425877	1396777	1273277	1237249	1403	1786	1604557
ATAGT	0.972048	0.965869	1.20034	1.32693	1.11445	1.26849	1.07606	1.14198	1463	1635	1176	1407	1437	1960	1239	1563	1664349	1530229	1083404	958527	1425877	1396777	1273277	1237249	1451	1775	1604557
ATTAT	0.978224	0.968785	1.29529	1.30758	1.2672	1.26638	1.3123	1.24753	1521	1967	1311	1663	1688	2347	1561	2048	1664349	1530229	1083404	958527	1425877	1396777	1273277	1237249	1499	2129	1604557
ACGAT	0.999036	1.01485	1.15363	1.16	0.0955929	0.0562944	0.093277	0.0307834	2086	1264	1568	905	171	64	149	31	1664349	1530229	1083404	958527	1425877	1396777	1273277	1237249	2013	1306	1604557
AGTCG	0.965672	1.01651	1.2209	1.16718	1.21015	1.32265	1.25287	1.21161	1209	1268	995	912	1298	1506	1200	1222	1664349	1530229	1083404	958527	1425877	1396777	1273277	1237249	1207	1308	1604557
TTACG	0.964822	0.962309	1.29849	1.3055	1.27012	1.24709	1.23478	1.26155	1291	1651	1131	1403	1456	1953	1264	1750	1664349	1530229	1083404	958527	1425877	1396777	1273277	1237249	1290	1799	1604557
GCTAG	0.984102	1.02323	1.32826	1.33008	1.28492	1.27578	1.33962	1.3149	1425	1615	1252	1315	1594	1838	1484	1678	1664349	1530229	1083404	958527	1425877	1396777	1273277	1237249	1396	1655	1604557
GCGAC	1.00895	0.93375	1.16456	1.10331	0.0706296	0.0272948	0.0719848	0.0415321	1484	862	1115	638	89	23	81	31	1664349	1530229	1083404	958527	1425877	1396777	1273277	1237249	1418	968	1604557
GCGAA	1.06332	0.979357	1.17853	1.19075	0.079679	0.11431	0.0857965	0.0638855	2025	948	1461	722	130	101	125	50	1664349	1530229	1083404	958527	1425877	1396777	1273277	1237249	1836	1015	1604557
CAGAA	1.04026	0.998195	0.0698543	0.014963	0.0297973	0.0231035	0.0380608	0.0159392	2608	852	114	8	64	18	73	11	1664349	1530229	1083404	958527	1425877	1396777	1273277	1237249	2417	895	1604557
AGGAT	0.992282	1.06759	0.0279258	0.00867348	0.0563388	0.00892816	0.0598134	0.0117592	1583	1572	29	8	77	12	73	14	1664349	1530229	1083404	958527	1425877	1396777	1273277	1237249	1538	1544	1604557
AGCGG	1.04036	0.993116	0.138393	1.00384	1.11683	1.22821	1.25543	1.24622	1432	1164	124	737	1317	1314	1322	1181	1664349	1530229	1083404	958527	1425877	1396777	1273277	1237249	1327	1229	1604557
CCCGC	1.06766	1.07464	1.30031	1.37891	1.36799	1.33308	1.35399	1.35109	1443	907	1144	729	1584	1027	1400	922	1664349	1530229	1083404	958527	1425877	1396777	1273277	1237249	1303	885	1604557
CTTTA	0.978464	0.976221	1.24525	1.29519	1.28207	1.21986	1.29601	1.25608	1428	1835	1183	1525	1603	2093	1447	1909	1664349	1530229	1083404	958527	1425877	1396777	1273277	1237249	1407	1971	1604557
TGTGA	0.973951	0.985243	1.28496	1.31101	1.18739	1.20563	1.29096	1.19608	1282	1898	1101	1582	1339	2120	1300	1863	1664349	1530229	1083404	958527	1425877	1396777	1273277	1237249	1269	2020	1604557
TCGAA	1.00245	0.991717	1.29881	1.32431	0.79885	1.06707	0.602727	0.913	1724	1064	1454	890	1177	1045	793	792	1664349	1530229	1083404	958527	1425877	1396777	1273277	1237249	1658	1125	1604557
CTGGA	0.975402	1.01263	0.138243	0.48523	0.596445	0.618891	0.795426	0.945114	1550	1296	143	389	812	723	967	978	1664349	1530229	1083404	958527	1425877	1396777	1273277	1237249	1532	1342	1604557
TACGA	0.993221	0.987177	1.29504	1.37349	1.17504	1.24522	1.16933	1.2679	1772	1222	1504	1065	1796	1407	1596	1269	1664349	1530229	1083404	958527	1425877	1396777	1273277	1237249	1720	1298	1604557
CTTAT	1.00239	1.01232	1.30655	1.3608	1.26907	1.27549	1.34693	1.29622	1465	1899	1243	1599	1589	2184	1506	1966	1664349	1530229	1083404	958527	1425877	1396777	1273277	1237249	1409	1967	1604557
ATATC	0.994151	0.995423	1.28446	1.34296	1.29765	1.26593	1.19156	1.06964	1818	1517	1529	1282	2033	1761	1667	1318	1664349	1530229	1083404	958527	1425877	1396777	1273277	1237249	1763	1598	1604557
CCATC	0.996345	0.960966	1.26769	1.37552	1.25849	1.24177	1.28956	1.23544	1729	1064	1432	954	1871	1255	1712	1106	1664349	1530229	1083404	958527	1425877	1396777	1273277	1237249	1673	1161	1604557
GTCAC	1.01772	1.00557	1.35009	1.37813	1.29857	1.32009	1.31781	1.32879	1385	1286	1196	1104	1514	1541	1372	1374	1664349	1530229	1083404	958527	1425877	1396777	1273277	1237249	1312	1341	1604557
GGTAA	0.989823	0.989983	0.954852	1.09349	1.30075	1.295	1.31027	1.28866	1653	1639	1038	1134	1861	1957	1674	1725	1664349	1530229	1083404	958527	1425877	1396777	1273277	1237249	1610	1736	1604557
ATATT	1.00778	1.00878	1.2777	1.37497	1.27837	1.25242	1.27145	1.25547	1637	2079	1351	1775	1779	2356	1580	2092	1664349	1530229	1083404	958527	1425877	1396777	1273277	1237249	1566	2161	1604557
GACTG	0.989869	1.00454	1.27696	1.36168	1.20736	1.24799	1.28884	1.30621	1535	1597	1289	1356	1604	1811	1529	1679	1664349	1530229	1083404	958527	1425877	1396777	1273277	1237249	1495	1667	1604557
GATGC	0.940172	0.995797	1.27295	1.34473	1.15166	1.31917	1.09875	1.28571	1416	1434	1248	1213	1486	1734	1266	1497	1664349	1530229	1083404	958527	1425877	1396777	1273277	1237249	1452	1510	1604557
CGTAC	1.00239	0.9652	1.26587	1.23501	1.28	1.24449	1.2766	1.23441	1596	1204	1312	965	1746	1417	1555	1245	1664349	1530229	1083404	958527	1425877	1396777	1273277	1237249	1535	1308	1604557
CAGGC	1.03935	0.990968	0.0777445	0.018659	0.0531644	0.0192069	0.052094	0.0206509	1643	1187	80	14	72	21	63	20	1664349	1530229	1083404	958527	1425877	1396777	1273277	1237249	1524	1256	1604557
GGAGC	1.03988	1.01228	0.0508752	0.0141645	0.22764	1.19736	0.189508	1.10334	1413	1255	45	11	265	1355	197	1106	1664349	1530229	1083404	958527	1425877	1396777	1273277	1237249	1310	1300	1604557
CTGCC	0.972257	0.991893	1.06835	1.02824	0.0986837	0.0348108	0.237063	0.255976	1426	1155	1020	750	124	37	266	241	1664349	1530229	1083404	958527	1425877	1396777	1273277	1237249	1414	1221	1604557
TATTA	0.987193	0.951093	1.26027	1.32348	1.23835	1.24304	1.32388	1.25723	1580	2166	1313	1888	1698	2584	1621	2315	1664349	1530229	1083404	958527	1425877	1396777	1273277	1237249	1543	2388	1604557
AATTT	0.989428	0.986277	1.27605	1.38942	1.27561	1.31664	1.32559	1.2935	1483	2169	1245	1914	1638	2643	1520	2300	1664349	1530229	1083404	958527	1425877	1396777	1273277	1237249	1445	2306	1604557
AATGG	0.9849	1.04221	1.07078	1.24304	1.24542	1.32522	1.30421	1.3331	1608	1637	1138	1223	1742	1900	1629	1693	1664349	1530229	1083404	958527	1425877	1396777	1273277	1237249	1574	1647	1604557
CTTCC	1.03104	0.965272	1.31505	1.34735	1.3367	1.25042	1.41434	1.25711	1355	1321	1125	1155	1505	1562	1422	1391	1664349	1530229	1083404	958527	1425877	1396777	1273277	1237249	1267	1435	1604557
GATCC	0.99495	0.966026	1.24291	1.36412	1.22313	1.29867	1.20417	1.22605	1579	1299	1284	1149	1663	1594	1462	1333	1664349	1530229	1083404	958527	1425877	1396777	1273277	1237249	1530	1410	1604557
GTGTA	1.02032	1.00659	0.736257	0.371905	0.0675002	0.0258022	0.0641998	0.0234299	1288	1966	605	455	73	46	62	37	1664349	1530229	1083404	958527	1425877	1396777	1273277	1237249	1217	2048	1604557
AGTCA	1.03727	0.970146	1.11792	0.604737	1.25766	1.19429	1.24685	1.1766	1729	1237	1213	483	1796	1390	1590	1213	1664349	1530229	1083404	958527	1425877	1396777	1273277	1237249	1607	1337	1604557
ATTCC	1.05119	0.997506	1.34523	1.32397	1.33692	1.29049	1.34642	1.29603	1641	1465	1367	1218	1788	1730	1608	1539	1664349	1530229	1083404	958527	1425877	1396777	1273277	1237249	1505	1540	1604557
GTGAC	1.02539	1.04102	0.794648	0.548748	0.0575818	0.0438646	0.0525075	0.0196213	1455	1378	734	455	70	53	57	21	1664349	1530229	1083404	958527	1425877	1396777	1273277	1237249	1368	1388	1604557
TTCAG	0.964822	0.984228	1.23879	1.30582	1.27623	1.27282	1.29339	1.27523	1291	1912	1079	1589	1463	2257	1324	2003	1664349	1530229	1083404	958527	1425877	1396777	1273277	1237249	1290	2037	1604557
CAGGG	1.04748	1.00482	0.0565932	0.0213095	0.0348871	0.019498	0.035434	0.016509	1507	1355	53	18	43	24	39	18	1664349	1530229	1083404	958527	1425877	1396777	1273277	1237249	1387	1414	1604557
GCATT	0.945429	0.992495	1.25506	1.35138	1.20592	1.28116	1.16539	1.24486	1369	2053	1183	1751	1496	2419	1291	2082	1664349	1530229	1083404	958527	1425877	1396777	1273277	1237249	1396	2169	1604557
TTATA	0.983469	0.947143	1.31573	1.32203	1.294	1.25125	1.30597	1.26365	1572	2045	1369	1788	1772	2466	1597	2206	1664349	1530229	1083404	958527	1425877	1396777	1273277	1237249	1541	2264	1604557
CAATT	0.968879	0.951978	1.28094	1.31222	1.2113	1.24726	1.27623	1.24804	1815	1567	1562	1353	1944	1874	1829	1661	1664349	1530229	1083404	958527	1425877	1396777	1273277	1237249	1806	1726	1604557
GCATC	1.00842	0.969947	1.24939	1.2837	1.17708	1.16613	0.924845	0.952022	1478	1468	1192	1217	1478	1611	1037	1165	1664349	1530229	1083404	958527	1425877	1396777	1273277	1237249	1413	1587	1604557
GGGAG	1.07094	1.16077	0.0237917	0.00918509	0.0587512	0.0299402	0.0455486	0.0213477	1383	1614	20	8	65	38	45	24	1664349	1530229	1083404	958527	1425877	1396777	1273277	1237249	1245	1458	1604557
TTACT	0.99405	0.958097	1.30969	1.29388	1.25306	1.28648	1.31029	1.29805	1426	2012	1223	1702	1540	2466	1438	2204	1664349	1530229	1083404	958527	1425877	1396777	1273277	1237249	1383	2202	1604557
GATAT	0.985685	1.03477	1.32057	1.44215	1.29978	1.34233	1.32609	1.32419	1642	1874	1432	1636	1855	2219	1690	1939	1664349	1530229	1083404	958527	1425877	1396777	1273277	1237249	1606	1899	1604557
GCCTG	0.998482	1.002	1.28969	1.34414	1.31648	1.26782	1.38341	1.29614	1451	1678	1220	1410	1639	1938	1538	1755	1664349	1530229	1083404	958527	1425877	1396777	1273277	1237249	1401	1756	1604557
GAGAG	1.03352	1.06069	0.0232775	0.0138117	0.0405319	0.0199042	0.0239327	0.0181905	1637	1226	24	10	55	21	29	17	1664349	1530229	1083404	958527	1425877	1396777	1273277	1237249	1527	1212	1604557
CATTG	0.981579	0.982521	1.28246	1.32716	1.26048	1.26069	1.28834	1.25603	1458	1904	1240	1611	1604	2230	1464	1968	1664349	1530229	1083404	958527	1425877	1396777	1273277	1237249	1432	2032	1604557
CACGG	0.982456	0.983907	1.29797	1.30939	1.31175	1.30659	1.30658	1.33636	1550	1202	1333	1002	1773	1457	1577	1320	1664349	1530229	1083404	958527	1425877	1396777	1273277	1237249	1521	1281	1604557
ATGGC	0.984515	1.00548	0.05652	0.0091725	0.44933	0.261224	0.117557	0.0275364	1445	1400	54	8	565	332	132	31	1664349	1530229	1083404	958527	1425877	1396777	1273277	1237249	1415	1460	1604557
CTGAC	1.0069	1.01265	1.19174	1.19814	0.238392	0.174441	0.427715	0.519951	1834	1043	1413	773	372	164	596	433	1664349	1530229	1083404	958527	1425877	1396777	1273277	1237249	1756	1080	1604557
GATCA	0.975149	0.964553	1.29299	1.31129	1.12123	1.14287	1.01713	1.01672	1673	1435	1444	1222	1648	1552	1335	1223	1664349	1530229	1083404	958527	1425877	1396777	1273277	1237249	1654	1560	1604557
TTTAA	0.996191	0.957253	1.28277	1.36116	1.3183	1.25534	1.35114	1.26963	1675	2086	1404	1858	1899	2497	1738	2237	1664349	1530229	1083404	958527	1425877	1396777	1273277	1237249	1621	2285	1604557
TACCT	0.990221	0.98831	1.26653	1.33777	1.26817	1.31833	1.31544	1.27569	1780	1558	1482	1321	1953	1897	1809	1626	1664349	1530229	1083404	958527	1425877	1396777	1273277	1237249	1733	1653	1604557
ACTAT	0.949897	0.987786	1.22745	1.39868	1.25948	1.25516	1.24694	1.28462	1876	1495	1578	1326	2131	1734	1884	1572	1664349	1530229	1083404	958527	1425877	1396777	1273277	1237249	1904	1587	1604557
TACTG	0.986237	0.986954	1.25784	1.30825	1.26544	1.28319	1.30444	1.32228	1602	1874	1330	1556	1761	2224	1621	2030	1664349	1530229	1083404	958527	1425877	1396777	1273277	1237249	1566	1991	1604557
GCGCG	1.02417	1.00495	1.03993	0.929838	0.128607	0.0309209	0.0981958	0.016925	1227	1175	811	681	132	33	90	16	1664349	1530229	1083404	958527	1425877	1396777	1273277	1237249	1155	1226	1604557
CAACG	1.00599	0.979364	1.26664	1.32587	1.0902	1.14149	1.12224	1.13858	2040	1033	1672	876	1894	1099	1741	971	1664349	1530229	1083404	958527	1425877	1396777	1273277	1237249	1955	1106	1604557
CTCTA	0.975985	0.965386	1.27592	1.36485	1.27677	1.2912	1.33966	1.27267	1557	1381	1325	1223	1745	1686	1635	1472	1664349	1530229	1083404	958527	1425877	1396777	1273277	1237249	1538	1500	1604557
TCCCA	1.05133	0.949605	1.31429	1.28617	1.30728	1.26614	1.36867	1.24832	1976	1161	1608	985	2105	1413	1968	1234	1664349	1530229	1083404	958527	1425877	1396777	1273277	1237249	1812	1282	1604557
TACGC	0.985747	0.949375	1.24294	1.30199	1.11688	1.29755	1.09794	1.27382	1501	1426	1232	1225	1457	1779	1279	1547	1664349	1530229	1083404	958527	1425877	1396777	1273277	1237249	1468	1575	1604557
CACGT	1.00188	0.995922	1.25743	1.40998	1.2327	1.27306	1.26924	1.26844	1590	1343	1299	1191	1676	1567	1541	1383	1664349	1530229	1083404	958527	1425877	1396777	1273277	1237249	1530	1414	1604557
CACTG	0.97875	0.995138	1.26512	1.32833	1.22348	1.2225	1.30371	1.2737	1734	1434	1459	1199	1857	1608	1767	1484	1664349	1530229	1083404	958527	1425877	1396777	1273277	1237249	1708	1511	1604557
CTCAG	1.02029	1.00448	1.23905	1.30412	1.31299	1.25151	1.3422	1.30481	1561	1253	1234	1019	1721	1425	1571	1316	1664349	1530229	1083404	958527	1425877	1396777	1273277	1237249	1475	1308	1604557
GGGAC	1.11887	1.08129	0.0404023	0.00382188	0.0798156	0.0271016	0.0756304	0.0345438	1489	1355	35	3	91	31	77	35	1664349	1530229	1083404	958527	1425877	1396777	1273277	1237249	1283	1314	1604557
AAGGG	1.04996	1.02254	0.0210347	0.00712333	0.0312385	0.020368	0.0325417	0.011957	1687	1375	22	6	43	25	40	13	1664349	1530229	1083404	958527	1425877	1396777	1273277	1237249	1549	1410	1604557
GACGC	1.05348	1.00857	1.35399	1.33087	1.09401	1.28636	1.07125	1.37512	1414	1084	1183	896	1258	1262	1100	1195	1664349	1530229	1083404	958527	1425877	1396777	1273277	1237249	1294	1127	1604557
CTCCC	1.00677	1.00923	1.27092	1.36148	1.31922	1.35458	1.40233	1.34189	1509	1026	1240	867	1694	1257	1608	1103	1664349	1530229	1083404	958527	1425877	1396777	1273277	1237249	1445	1066	1604557
ACTCG	1.0251	0.995385	1.23665	1.28581	1.26938	1.2961	1.29245	1.21887	1495	1310	1174	1060	1586	1557	1442	1297	1664349	1530229	1083404	958527	1425877	1396777	1273277	1237249	1406	1380	1604557
TATCC	1.00692	0.97931	1.29391	1.35454	1.27464	1.30333	1.28338	1.27625	1645	1527	1376	1323	1784	1855	1604	1609	1664349	1530229	1083404	958527	1425877	1396777	1273277	1237249	1575	1635	1604557
AACCG	1.00658	1.01003	1.26708	1.42243	1.25727	1.29654	1.23063	1.26463	2226	891	1824	786	2382	1044	2082	902	1664349	1530229	1083404	958527	1425877	1396777	1273277	1237249	2132	925	1604557
CAATC	0.992618	0.980838	1.22701	1.31587	1.20344	1.22971	1.17848	1.20331	2017	1115	1623	937	2095	1276	1832	1106	1664349	1530229	1083404	958527	1425877	1396777	1273277	1237249	1959	1192	1604557
CATCC	1.03302	1.00132	1.35081	1.34621	1.27175	1.288	1.31262	1.26362	1828	1229	1556	1035	1928	1443	1777	1254	1664349	1530229	1083404	958527	1425877	1396777	1273277	1237249	1706	1287	1604557
TGCCC	1.02484	1.02465	0.994615	0.820622	1.26716	1.36218	1.35725	1.38903	1518	1499	959	752	1608	1819	1538	1643	1664349	1530229	1083404	958527	1425877	1396777	1273277	1237249	1428	1534	1604557
TCACC	1.00266	1.01596	1.26728	1.3837	1.29865	1.34796	1.25865	1.31906	1715	1246	1411	1063	1903	1509	1647	1308	1664349	1530229	1083404	958527	1425877	1396777	1273277	1237249	1649	1286	1604557
CTTAG	0.974155	0.990213	1.2388	1.33777	1.27407	1.26412	1.30253	1.25843	1353	1561	1120	1321	1516	1819	1384	1604	1664349	1530229	1083404	958527	1425877	1396777	1273277	1237249	1339	1653	1604557
AGGAG	1.01062	1.06418	0.0148568	0.0027692	0.0444481	0.0123522	0.0450346	0.0193083	1672	1227	16	2	63	13	57	18	1664349	1530229	1083404	958527	1425877	1396777	1273277	1237249	1595	1209	1604557
CGGAC	1.00157	1.07427	0.0226269	0.00656464	0.0593915	0.0168935	0.182901	0.28099	1496	1045	22	4	76	15	209	221	1664349	1530229	1083404	958527	1425877	1396777	1273277	1237249	1440	1020	1604557
CGGAT	1.03977	1.04446	0.0263295	0.0120273	0.0600167	0.0210093	0.245502	0.419303	1456	1525	24	11	72	28	263	495	1664349	1530229	1083404	958527	1425877	1396777	1273277	1237249	1350	1531	1604557
AGTGA	0.985959	1.00427	1.23207	1.28627	1.09632	1.22966	1.20451	1.28977	1667	1224	1356	982	1588	1368	1558	1271	1664349	1530229	1083404	958527	1425877	1396777	1273277	1237249	1630	1278	1604557
TAATG	0.945426	0.993412	1.25185	1.35354	1.20117	1.28361	1.19296	1.28803	1673	1945	1442	1660	1821	2294	1615	2039	1664349	1530229	1083404	958527	1425877	1396777	1273277	1237249	1706	2053	1604557
CAGCC	1.00309	1.01811	0.0681039	0.0203953	0.0462268	0.00861298	0.0401774	0.0145853	1697	1036	75	13	67	8	52	12	1664349	1530229	1083404	958527	1425877	1396777	1273277	1237249	1631	1067	1604557
AGAGG	1.04986	0.973741	0.0223017	0.0162236	0.411305	1.05362	0.580493	0.900385	1591	1054	22	11	534	1041	673	788	1664349	1530229	1083404	958527	1425877	1396777	1273277	1237249	1461	1135	1604557
ATCTA	1.01787	0.973029	1.28185	1.32764	1.29549	1.21454	1.31433	1.23059	1892	1507	1551	1288	2063	1717	1869	1541	1664349	1530229	1083404	958527	1425877	1396777	1273277	1237249	1792	1624	1604557
TCAGC	0.987623	1.00607	1.28846	1.22017	1.07115	0.907556	1.2122	1.10213	1426	1444	1211	1097	1325	1189	1339	1279	1664349	1530229	1083404	958527	1425877	1396777	1273277	1237249	1392	1505	1604557
TAAGT	1.01615	1.01568	1.23907	1.15046	1.07713	0.970765	0.95053	0.618234	1600	2038	1270	1446	1453	1778	1145	1003	1664349	1530229	1083404	958527	1425877	1396777	1273277	1237249	1518	2104	1604557
ACGCT	1.00242	1.00576	1.19034	0.99917	0.0815653	0.0255848	0.0743659	0.0192557	1621	1292	1253	804	113	30	92	20	1664349	1530229	1083404	958527	1425877	1396777	1273277	1237249	1559	1347	1604557
GTAAT	0.937208	1.02668	1.30154	1.32964	1.32077	1.30376	1.20056	1.23084	1500	1923	1356	1560	1811	2229	1470	1864	1664349	1530229	1083404	958527	1425877	1396777	1273277	1237249	1543	1964	1604557
GAATG	0.996265	1.00094	1.27484	1.26668	1.11258	1.18879	0.924987	1.012	1826	1534	1521	1216	1747	1663	1297	1254	1664349	1530229	1083404	958527	1425877	1396777	1273277	1237249	1767	1607	1604557
AGCAG	1.01231	1.01653	1.13418	1.0672	1.27193	1.26383	1.25949	1.26605	1910	1142	1393	751	2056	1296	1818	1150	1664349	1530229	1083404	958527	1425877	1396777	1273277	1237249	1819	1178	1604557
TTCAC	0.993129	0.981859	1.27917	1.30932	1.29873	1.31162	1.34563	1.30674	1504	1354	1261	1131	1685	1651	1559	1457	1664349	1530229	1083404	958527	1425877	1396777	1273277	1237249	1460	1446	1604557
CGATA	0.985308	0.98742	0.174742	0.042956	1.2392	1.27292	1.20467	1.24343	1949	1211	225	33	2100	1425	1823	1233	1664349	1530229	1083404	958527	1425877	1396777	1273277	1237249	1907	1286	1604557
CGGCA	1.07949	0.972701	0.0354597	0.00272192	0.125733	0.0270845	0.129739	0.068534	1403	1141	30	2	140	29	129	65	1664349	1530229	1083404	958527	1425877	1396777	1273277	1237249	1253	1230	1604557
GGCCA	0.993272	0.963512	0.259445	0.0827115	1.17476	1.16994	1.19208	1.1955	1735	1246	295	67	1758	1381	1593	1250	1664349	1530229	1083404	958527	1425877	1396777	1273277	1237249	1684	1356	1604557
ATCTG	0.966798	0.983179	1.28335	1.33537	1.26598	1.27148	1.32426	1.26382	1420	1729	1227	1471	1593	2041	1488	1797	1664349	1530229	1083404	958527	1425877	1396777	1273277	1237249	1416	1844	1604557
CCATG	1.02364	0.97395	1.29722	1.35589	1.27359	1.24062	1.32219	1.26738	1942	1266	1602	1104	2070	1472	1919	1332	1664349	1530229	1083404	958527	1425877	1396777	1273277	1237249	1829	1363	1604557
CCTGG	0.994909	1.00503	1.2663	1.35263	1.30047	1.30985	1.34437	1.3163	1452	1408	1203	1187	1626	1675	1501	1491	1664349	1530229	1083404	958527	1425877	1396777	1273277	1237249	1407	1469	1604557
CAGCG	0.975617	1.04685	0.0375473	0.0164789	0.0610205	0.0131933	0.0372729	0.0138305	1437	1217	36	12	77	14	42	13	1664349	1530229	1083404	958527	1425877	1396777	1273277	1237249	1420	1219	1604557
TAAAG	0.999814	0.983123	1.30628	1.38664	1.25453	1.25034	1.25676	1.27748	2294	1442	1951	1274	2466	1674	2206	1515	1664349	1530229	1083404	958527	1425877	1396777	1273277	1237249	2212	1538	1604557
CTACA	0.960824	1.01321	1.27557	1.40846	1.1947	1.28489	1.22922	1.26496	2069	1060	1788	923	2204	1227	2025	1070	1664349	1530229	1083404	958527	1425877	1396777	1273277	1237249	2076	1097	1604557
AAGTT	0.972683	1.00933	0.10884	0.0121807	0.0595117	0.0149267	0.052796	0.0121329	1469	1852	107	14	77	25	61	18	1664349	1530229	1083404	958527	1425877	1396777	1273277	1237249	1456	1924	1604557
ATCAT	0.979104	0.944882	1.29291	1.27826	1.27345	1.25294	1.32421	1.22782	1759	1540	1512	1305	1960	1864	1820	1618	1664349	1530229	1083404	958527	1425877	1396777	1273277	1237249	1732	1709	1604557
AAGGC	0.980078	1.05032	0.0330626	0.0139731	0.0541077	0.0153423	0.0274109	0.0097428	1776	1200	39	10	84	16	38	9	1664349	1530229	1083404	958527	1425877	1396777	1273277	1237249	1747	1198	1604557
CTATA	0.982136	0.946412	1.25607	1.28777	1.22047	1.24669	1.24168	1.19334	2012	1334	1675	1137	2142	1604	1946	1360	1664349	1530229	1083404	958527	1425877	1396777	1273277	1237249	1975	1478	1604557
TCCAG	0.999068	0.976258	1.30632	1.34289	1.29619	1.25713	1.35776	1.30784	1713	1431	1458	1233	1904	1682	1781	1550	1664349	1530229	1083404	958527	1425877	1396777	1273277	1237249	1653	1537	1604557
CACTC	1.0256	0.956052	1.31697	1.30199	1.27843	1.2764	1.30039	1.25449	1767	1116	1477	952	1887	1360	1714	1184	1664349	1530229	1083404	958527	1425877	1396777	1273277	1237249	1661	1224	1604557
ACTTA	0.982448	0.975738	1.29287	1.35522	1.24267	1.2767	1.35491	1.30697	1925	1554	1649	1352	2086	1856	2031	1683	1664349	1530229	1083404	958527	1425877	1396777	1273277	1237249	1889	1670	1604557
ATAAT	0.985322	0.946102	1.32667	1.31879	1.34076	1.23718	1.31341	1.20399	2226	1348	1951	1177	2595	1609	2270	1387	1664349	1530229	1083404	958527	1425877	1396777	1273277	1237249	2178	1494	1604557
ACGTC	1.02322	1.00727	1.22051	1.04287	0.0482396	0.0212391	0.044707	0.0166801	1436	1195	1115	775	58	23	48	16	1664349	1530229	1083404	958527	1425877	1396777	1273277	1237249	1353	1244	1604557
GGGTA	1.0656	1.08681	0.0623855	0.0130208	0.166853	0.0351831	0.104042	0.0283711	1312	2132	50	16	176	63	98	45	1664349	1530229	1083404	958527	1425877	1396777	1273277	1237249	1187	2057	1604557
GGTGA	1.02563	0.966602	1.01078	1.15472	1.24765	1.24	1.23191	1.2547	1233	1474	791	1103	1285	1726	1133	1547	1664349	1530229	1083404	958527	1425877	1396777	1273277	1237249	1159	1599	1604557
AAGGA	1.00385	1.01808	0.0216548	0.0114558	0.0311444	0.0176883	0.0210578	0.019969	1994	1135	28	8	53	18	32	18	1664349	1530229	1083404	958527	1425877	1396777	1273277	1237249	1915	1169	1604557
CCGCA	1.01667	1.03579	1.25817	1.24528	0.0850056	0.0529238	0.0778168	0.0527185	1759	729	1417	549	126	34	103	30	1664349	1530229	1083404	958527	1425877	1396777	1273277	1237249	1668	738	1604557
TGACA	0.982433	1.00447	0.0402893	0.0109252	1.19817	1.27871	1.14568	1.24421	1873	1321	50	9	1957	1535	1671	1323	1664349	1530229	1083404	958527	1425877	1396777	1273277	1237249	1838	1379	1604557
GGAAA	1.02183	1.02333	0.112613	0.0690895	1.24044	1.26729	1.22011	1.30245	2300	1135	165	48	2392	1283	2101	1168	1664349	1530229	1083404	958527	1425877	1396777	1273277	1237249	2170	1163	1604557
CATGG	0.964075	1.00695	1.27447	1.29873	1.27921	1.3097	1.31478	1.29233	1477	1645	1271	1329	1679	1953	1541	1707	1664349	1530229	1083404	958527	1425877	1396777	1273277	1237249	1477	1713	1604557
AATTA	0.96965	1.00345	1.24478	1.37294	1.24083	1.30074	1.33002	1.28271	2087	1490	1744	1277	2288	1763	2190	1540	1664349	1530229	1083404	958527	1425877	1396777	1273277	1237249	2075	1557	1604557
GTGCA	0.985384	0.969448	0.440441	0.0934118	0.0806486	0.0203964	0.0692128	0.0180921	1526	1458	444	88	107	28	82	22	1664349	1530229	1083404	958527	1425877	1396777	1273277	1237249	1493	1577	1604557
GTACA	0.996283	0.968495	1.27137	1.30614	1.16992	1.22986	0.9512	1.05021	1825	1282	1516	1083	1836	1486	1333	1124	1664349	1530229	1083404	958527	1425877	1396777	1273277	1237249	1766	1388	1604557
ATCTC	1.03211	0.992283	1.34202	1.32079	1.40088	1.24054	1.39358	1.26854	1517	1516	1284	1264	1764	1730	1567	1567	1664349	1530229	1083404	958527	1425877	1396777	1273277	1237249	1417	1602	1604557
CCTCC	1.0079	0.962496	1.30737	1.31639	1.33733	1.29021	1.34735	1.28841	1587	984	1340	843	1804	1204	1623	1065	1664349	1530229	1083404	958527	1425877	1396777	1273277	1237249	1518	1072	1604557
CTTAC	0.99388	0.972354	1.28116	1.29595	1.27451	1.28739	1.3351	1.27216	1734	1314	1455	1097	1905	1588	1782	1390	1664349	1530229	1083404	958527	1425877	1396777	1273277	1237249	1682	1417	1604557
TAGCA	1.01658	1.01011	0.0307682	0.020467	0.0461245	0.0147845	0.0297179	0.0141872	1878	1497	37	19	73	20	42	17	1664349	1530229	1083404	958527	1425877	1396777	1273277	1237249	1781	1554	1604557
GTACG	0.986069	0.988673	1.25128	1.37344	1.19292	1.18049	1.09535	1.08846	1345	1502	1111	1307	1394	1637	1143	1337	1664349	1530229	1083404	958527	1425877	1396777	1273277	1237249	1315	1593	1604557
CCAGC	1.03104	1.01597	1.26934	1.35161	1.28616	1.27089	1.25367	1.26956	1863	966	1493	805	1991	1103	1733	976	1664349	1530229	1083404	958527	1425877	1396777	1273277	1237249	1742	997	1604557
TCCAC	1.00664	0.990694	1.32998	1.32132	1.38425	1.29248	1.35344	1.28494	1679	1027	1444	858	1978	1223	1727	1077	1664349	1530229	1083404	958527	1425877	1396777	1273277	1237249	1608	1087	1604557
CCTTA	0.999781	0.98519	1.32407	1.29673	1.32729	1.24084	1.39015	1.30284	1820	1430	1569	1179	2070	1644	1936	1529	1664349	1530229	1083404	958527	1425877	1396777	1273277	1237249	1755	1522	1604557
CACTT	0.986397	0.984716	1.27528	1.38625	1.28446	1.26121	1.328	1.30499	1635	1650	1376	1455	1824	1929	1684	1768	1664349	1530229	1083404	958527	1425877	1396777	1273277	1237249	1598	1757	1604557
CCCCG	1.01282	1.02656	1.25834	1.29849	1.37949	1.35058	1.33299	1.29544	1600	886	1294	702	1867	1064	1611	904	1664349	1530229	1083404	958527	1425877	1396777	1273277	1237249	1523	905	1604557
TTCCA	1.02453	0.971682	1.3369	1.34136	1.31936	1.26221	1.39682	1.25776	1627	1567	1382	1355	1795	1858	1697	1640	1664349	1530229	1083404	958527	1425877	1396777	1273277	1237249	1531	1691	1604557
ATGAG	1.00006	1.01557	1.03795	0.776943	0.145331	0.0521398	0.0335948	0.0180385	1751	1323	1183	634	218	62	45	19	1664349	1530229	1083404	958527	1425877	1396777	1273277	1237249	1688	1366	1604557
GCTAC	0.988077	0.950409	1.30179	1.27033	1.32999	1.25386	1.3787	1.261	1482	1278	1271	1070	1709	1539	1582	1371	1664349	1530229	1083404	958527	1425877	1396777	1273277	1237249	1446	1410	1604557
TCACT	1.01298	0.986179	1.28857	1.38069	1.32003	1.26332	1.30484	1.31402	1512	1707	1252	1497	1688	1996	1490	1839	1664349	1530229	1083404	958527	1425877	1396777	1273277	1237249	1439	1815	1604557
GGAAG	1.03772	1.02995	0.0860196	0.0271457	1.20772	1.26674	1.2021	1.23078	1705	1272	92	21	1700	1428	1511	1229	1664349	1530229	1083404	958527	1425877	1396777	1273277	1237249	1584	1295	1604557
CTTAA	0.989764	0.982484	1.30605	1.32048	1.26619	1.26819	1.33367	1.27412	2042	1442	1754	1214	2238	1699	2105	1512	1664349	1530229	1083404	958527	1425877	1396777	1273277	1237249	1989	1539	1604557
ACAGT	1.02887	0.963134	1.16315	1.3065	0.696535	1.08455	0.985603	1.04973	1969	1364	1449	1159	1142	1402	1443	1202	1664349	1530229	1083404	958527	1425877	1396777	1273277	1237249	1845	1485	1604557
AGCCG	1.02374	1.02569	1.10359	0.730706	1.29192	1.26272	1.24336	1.19909	1750	986	1228	440	1892	1108	1626	932	1664349	1530229	1083404	958527	1425877	1396777	1273277	1237249	1648	1008	1604557
CGGAG	1.02616	1.11383	0.0214332	0.00856257	0.0366419	0.01469	0.067477	0.131567	1471	1246	20	6	45	15	74	119	1664349	1530229	1083404	958527	1425877	1396777	1273277	1237249	1382	1173	1604557
ATTCA	0.962351	0.947823	1.30539	1.30722	1.28023	1.25491	1.32702	1.16512	1675	1477	1479	1276	1909	1785	1767	1468	1664349	1530229	1083404	958527	1425877	1396777	1273277	1237249	1678	1634	1604557
GCACA	0.997382	0.952647	1.27637	1.37958	1.19029	1.2013	1.0085	1.01766	2186	1152	1821	1045	2235	1326	1691	995	1664349	1530229	1083404	958527	1425877	1396777	1273277	1237249	2113	1268	1604557
CCTAT	1.02879	0.961683	1.26591	1.30016	1.30505	1.25847	1.3878	1.28686	1844	1306	1477	1106	2004	1560	1903	1413	1664349	1530229	1083404	958527	1425877	1396777	1273277	1237249	1728	1424	1604557
CACCG	1.01617	0.994472	1.24723	1.41016	1.2073	1.25868	1.28772	1.28106	1736	1011	1387	898	1767	1168	1683	1053	1664349	1530229	1083404	958527	1425877	1396777	1273277	1237249	1647	1066	1604557
TAGAG	1.02366	0.972982	0.0447913	0.0298925	0.0369925	0.0212733	0.0339693	0.0145813	1615	1403	46	27	50	28	41	17	1664349	1530229	1083404	958527	1425877	1396777	1273277	1237249	1521	1512	1604557
GGAAC	0.994849	0.972187	0.0696249	0.0180147	1.20499	1.26953	1.11098	1.21206	1778	1120	81	13	1845	1335	1519	1129	1664349	1530229	1083404	958527	1425877	1396777	1273277	1237249	1723	1208	1604557
TGGCA	1.05902	1.08395	0.0450423	0.00201685	0.115709	0.0332171	0.107676	0.174219	1517	1716	42	2	142	48	118	223	1664349	1530229	1083404	958527	1425877	1396777	1273277	1237249	1381	1660	1604557
AACTT	0.955622	1.00218	1.23967	1.39054	1.2408	1.31412	1.27253	1.29764	1922	1620	1623	1408	2138	1939	1958	1696	1664349	1530229	1083404	958527	1425877	1396777	1273277	1237249	1939	1695	1604557
AAGCG	1.014	1.00315	0.0329851	0.00906488	0.0513784	0.0103678	0.0364863	0.0105342	1889	1060	40	6	82	10	52	9	1664349	1530229	1083404	958527	1425877	1396777	1273277	1237249	1796	1108	1604557
TCAAG	0.972444	0.980043	1.30705	1.31815	1.2764	1.23987	1.29008	1.25162	1743	1473	1525	1241	1960	1701	1769	1521	1664349	1530229	1083404	958527	1425877	1396777	1273277	1237249	1728	1576	1604557
TCAAC	0.982968	1.01274	1.26766	1.34938	1.28147	1.28787	1.28955	1.32193	1925	1300	1616	1085	2150	1509	1932	1372	1664349	1530229	1083404	958527	1425877	1396777	1273277	1237249	1888	1346	1604557
CCGTA	0.993517	0.995624	1.28593	1.30537	0.0801869	0.0741747	0.156202	0.250142	1721	1147	1450	942	119	78	207	233	1664349	1530229	1083404	958527	1425877	1396777	1273277	1237249	1670	1208	1604557
GGCGA	1.04534	1.03093	0.807739	0.851071	1.21693	1.269	1.26381	1.30415	1505	1052	757	544	1501	1182	1392	1076	1664349	1530229	1083404	958527	1425877	1396777	1273277	1237249	1388	1070	1604557
TAAGA	0.998079	1.00102	1.23325	1.2248	1.06792	1.05759	0.661924	0.517574	2172	1263	1747	968	1991	1218	1102	528	1664349	1530229	1083404	958527	1425877	1396777	1273277	1237249	2098	1323	1604557
GCATG	0.950496	0.968438	1.23925	1.33556	1.1707	1.19794	1.0835	1.08741	1540	1704	1307	1472	1625	1924	1343	1547	1664349	1530229	1083404	958527	1425877	1396777	1273277	1237249	1562	1845	1604557
CCGGA	1.00599	0.975039	0.077773	0.349127	0.664004	0.827565	0.771335	0.865764	1848	1021	93	229	1045	791	1084	733	1664349	1530229	1083404	958527	1425877	1396777	1273277	1237249	1771	1098	1604557
CGCCA	0.993702	0.983643	0.324061	0.0587905	1.16958	1.19122	1.27025	1.28609	1677	1015	356	38	1691	1122	1640	1073	1664349	1530229	1083404	958527	1425877	1396777	1273277	1237249	1627	1082	1604557
GCCCT	1.01746	1.01385	1.32678	1.28918	1.39904	1.25394	1.39392	1.23961	1601	1489	1359	1186	1886	1681	1678	1472	1664349	1530229	1083404	958527	1425877	1396777	1273277	1237249	1517	1540	1604557
CGCAG	1.01857	1.05324	1.18463	1.16568	1.32347	1.31345	1.3134	1.33498	1626	1128	1231	782	1810	1284	1604	1156	1664349	1530229	1083404	958527	1425877	1396777	1273277	1237249	1539	1123	1604557
CTCAC	0.964075	0.972893	1.26792	1.329	1.28996	1.30159	1.33942	1.30364	1654	1067	1416	913	1896	1303	1758	1156	1664349	1530229	1083404	958527	1425877	1396777	1273277	1237249	1654	1150	1604557
ATGCT	1.02152	1.00653	1.0915	0.593335	0.12101	0.0126824	0.0673246	0.00753559	1547	1652	1076	610	157	19	78	10	1664349	1530229	1083404	958527	1425877	1396777	1273277	1237249	1460	1721	1604557
AGCCT	1.01265	1.0229	1.07193	0.645263	1.27473	1.33205	1.31844	1.302	1772	1235	1221	488	1911	1468	1765	1271	1664349	1530229	1083404	958527	1425877	1396777	1273277	1237249	1687	1266	1604557
ACTGG	1.01042	1.01469	1.20639	1.29632	1.28762	1.29025	1.32076	1.28264	1526	1587	1186	1270	1666	1842	1526	1622	1664349	1530229	1083404	958527	1425877	1396777	1273277	1237249	1456	1640	1604557
GTCCC	0.994467	0.943564	1.28776	1.2974	1.29609	1.28297	1.35442	1.21406	1407	1240	1186	1068	1571	1539	1466	1290	1664349	1530229	1083404	958527	1425877	1396777	1273277	1237249	1364	1378	1604557
GCTAT	0.968707	1.01589	1.23707	1.37244	1.24657	1.28772	1.32159	1.34278	1464	1834	1217	1552	1614	2122	1528	1960	1664349	1530229	1083404	958527	1425877	1396777	1273277	1237249	1457	1893	1604557
AAGGT	1.00402	1.00666	0.0583003	0.00912528	0.0699434	0.0118285	0.0478659	0.0149247	1508	1585	57	9	90	17	55	19	1664349	1530229	1083404	958527	1425877	1396777	1273277	1237249	1448	1651	1604557
CGAGT	0.992853	1.00958	0.137893	0.0328232	1.1869	1.27303	1.16166	1.23988	1449	1424	131	29	1484	1639	1297	1414	1664349	1530229	1083404	958527	1425877	1396777	1273277	1237249	1407	1479	1604557
AGAGT	0.95877	0.982991	0.0977848	0.0164693	0.18265	0.840377	0.506152	0.950555	1446	1334	96	14	236	1041	584	1043	1664349	1530229	1083404	958527	1425877	1396777	1273277	1237249	1454	1423	1604557
AGATC	1.00617	0.971023	1.11908	0.634822	1.24474	1.27348	1.26476	1.21116	1721	1177	1246	482	1824	1409	1655	1187	1664349	1530229	1083404	958527	1425877	1396777	1273277	1237249	1649	1271	1604557
CTAAT	1.00974	0.977925	1.24457	1.34156	1.28402	1.31415	1.30713	1.32079	1968	1315	1579	1130	2144	1613	1949	1436	1664349	1530229	1083404	958527	1425877	1396777	1273277	1237249	1879	1410	1604557
GGTAC	1.04213	0.964112	1.10023	1.09868	1.27547	1.25774	1.32253	1.29146	1442	1541	991	1100	1512	1835	1400	1669	1664349	1530229	1083404	958527	1425877	1396777	1273277	1237249	1334	1676	1604557
AATTG	0.930911	0.980299	1.22004	1.36062	1.25231	1.27217	1.29212	1.28702	1600	1723	1365	1498	1844	2041	1699	1829	1664349	1530229	1083404	958527	1425877	1396777	1273277	1237249	1657	1843	1604557
CCTAG	1.0081	0.987202	1.26615	1.32407	1.29574	1.25633	1.35997	1.31206	1809	1126	1479	946	1992	1308	1867	1210	1664349	1530229	1083404	958527	1425877	1396777	1273277	1237249	1730	1196	1604557
GATAG	1.00052	0.981332	1.28166	1.3246	1.32232	1.27524	1.32285	1.27491	1565	1547	1305	1308	1772	1835	1583	1625	1664349	1530229	1083404	958527	1425877	1396777	1273277	1237249	1508	1653	1604557
TAATC	1.02501	0.992875	1.29027	1.37823	1.2622	1.27676	1.20232	1.23473	1783	1640	1461	1426	1881	1925	1600	1649	1664349	1530229	1083404	958527	1425877	1396777	1273277	1237249	1677	1732	1604557
AAAGT	0.997062	1.00542	1.22266	1.28721	0.994071	1.16037	0.759751	0.901726	2146	1328	1713	1065	1833	1399	1251	963	1664349	1530229	1083404	958527	1425877	1396777	1273277	1237249	2075	1385	1604557
GCACT	1.0334	1.00814	1.2851	1.30469	1.27495	1.23517	1.21914	1.22965	1580	1521	1279	1233	1670	1701	1426	1500	1664349	1530229	1083404	958527	1425877	1396777	1273277	1237249	1474	1582	1604557
CCAGT	1.00884	0.958985	1.30296	1.33322	1.24253	1.21618	1.28193	1.25737	1758	1231	1478	1072	1855	1425	1709	1305	1664349	1530229	1083404	958527	1425877	1396777	1273277	1237249	1680	1346	1604557
AACGA	1.0214	0.998419	1.28257	1.35185	1.17479	1.25482	1.24382	1.2334	2530	856	2068	726	2493	982	2357	855	1664349	1530229	1083404	958527	1425877	1396777	1273277	1237249	2388	899	1604557
ACCCG	0.995419	1.01465	1.24538	1.327	1.3221	1.29859	1.31543	1.23524	2096	957	1707	784	2385	1118	2119	942	1664349	1530229	1083404	958527	1425877	1396777	1273277	1237249	2030	989	1604557
GACTA	0.986208	0.973343	1.262	1.33101	1.21483	1.22608	1.27364	1.24412	1916	1255	1596	1075	2022	1443	1893	1297	1664349	1530229	1083404	958527	1425877	1396777	1273277	1237249	1873	1352	1604557
CTAAG	1.0243	1.0155	1.26934	1.39278	1.30403	1.23573	1.32689	1.2754	2007	1228	1619	1055	2189	1364	1989	1247	1664349	1530229	1083404	958527	1425877	1396777	1273277	1237249	1889	1268	1604557
CGAAG	1.02753	0.985209	0.379692	0.0685256	1.27464	1.29767	1.34847	1.25643	2008	964	483	42	2134	1159	2016	994	1664349	1530229	1083404	958527	1425877	1396777	1273277	1237249	1884	1026	1604557
GCACC	0.989675	0.969834	1.27352	1.3168	1.21051	1.25606	1.14484	1.15199	1817	1010	1522	859	1904	1194	1608	970	1664349	1530229	1083404	958527	1425877	1396777	1273277	1237249	1770	1092	1604557
CAACC	1.00816	1.01976	1.19762	1.35199	1.1782	1.23797	1.18495	1.238	2470	814	1910	676	2473	902	2221	799	1664349	1530229	1083404	958527	1425877	1396777	1273277	1237249	2362	837	1604557
CCTAA	0.986013	0.996561	1.26946	1.36177	1.269	1.32084	1.34037	1.28916	2427	958	2034	820	2676	1159	2524	1002	1664349	1530229	1083404	958527	1425877	1396777	1273277	1237249	2373	1008	1604557
ATCAC	1.02463	0.941526	1.32273	1.31148	1.34935	1.24115	1.37764	1.22666	2098	1161	1763	1013	2367	1397	2158	1223	1664349	1530229	1083404	958527	1425877	1396777	1273277	1237249	1974	1293	1604557
CGCTA	1.03191	0.987476	1.07988	0.886369	1.22201	1.23661	1.3512	1.34032	1719	1293	1171	727	1744	1478	1722	1419	1664349	1530229	1083404	958527	1425877	1396777	1273277	1237249	1606	1373	1604557
TTTCA	0.991554	0.962617	1.31804	1.32871	1.28747	1.25457	1.27016	1.26944	1299	2083	1124	1801	1445	2478	1273	2221	1664349	1530229	1083404	958527	1425877	1396777	1273277	1237249	1263	2269	1604557
ACTCT	0.982216	0.969883	1.27301	1.37089	1.30379	1.30065	1.322	1.24126	1516	1553	1279	1375	1724	1901	1561	1607	1664349	1530229	1083404	958527	1425877	1396777	1273277	1237249	1488	1679	1604557
CCCCT	0.997206	0.986598	1.30998	1.35642	1.32819	1.30426	1.36596	1.26349	1836	987	1570	850	2095	1191	1924	1022	1664349	1530229	1083404	958527	1425877	1396777	1273277	1237249	1775	1049	1604557
CCGAT	0.981348	0.962282	1.25382	1.33724	0.308736	0.446898	0.584932	0.68563	1818	1104	1512	961	490	468	829	636	1664349	1530229	1083404	958527	1425877	1396777	1273277	1237249	1786	1203	1604557
GCACG	1.01911	0.96384	1.27912	1.31109	1.16688	1.21481	1.11884	1.051	1574	1183	1286	1008	1544	1361	1322	1043	1664349	1530229	1083404	958527	1425877	1396777	1273277	1237249	1489	1287	1604557
GCATA	0.964075	0.987578	1.22527	1.38514	1.14904	1.25087	0.967276	1.04004	1992	1441	1648	1266	2034	1666	1529	1227	1664349	1530229	1083404	958527	1425877	1396777	1273277	1237249	1992	1530	1604557
ACAGA	1.00197	1.00351	1.20043	1.30374	0.897065	1.14635	0.936218	0.996446	2644	913	2062	743	2028	952	1890	733	1664349	1530229	1083404	958527	1425877	1396777	1273277	1237249	2544	954	1604557
CATCT	0.985986	1.01041	1.29123	1.34131	1.28516	1.27949	1.31189	1.31336	1620	1668	1381	1387	1809	1928	1649	1753	1664349	1530229	1083404	958527	1425877	1396777	1273277	1237249	1584	1731	1604557
GACAG	0.990734	0.993927	1.29131	1.34905	1.25613	1.23205	1.32063	1.3292	1821	1255	1545	1067	1978	1420	1857	1357	1664349	1530229	1083404	958527	1425877	1396777	1273277	1237249	1772	1324	1604557
CGCAC	1.01052	1.01469	0.946416	0.75585	1.28107	1.27918	1.31935	1.31273	1719	1108	1048	517	1867	1275	1717	1159	1664349	1530229	1083404	958527	1425877	1396777	1273277	1237249	1640	1145	1604557
CAGCT	1.06271	1.00974	0.101922	0.0196331	0.0794983	0.012764	0.0729093	0.0144097	1810	1560	113	19	116	18	95	18	1664349	1530229	1083404	958527	1425877	1396777	1273277	1237249	1642	1620	1604557
ATCCT	1.02867	0.964236	1.29463	1.34533	1.26695	1.27535	1.30831	1.30016	1704	1452	1396	1269	1798	1753	1658	1583	1664349	1530229	1083404	958527	1425877	1396777	1273277	1237249	1597	1579	1604557
AGACT	0.98622	0.969026	0.416145	0.0436133	1.24614	1.24031	1.20902	1.14284	1915	1206	526	34	2073	1409	1796	1150	1664349	1530229	1083404	958527	1425877	1396777	1273277	1237249	1872	1305	1604557
TAAAT	0.989592	0.964302	1.30214	1.32612	1.27207	1.27735	1.28868	1.29985	2133	1602	1827	1380	2349	1937	2125	1746	1664349	1530229	1083404	958527	1425877	1396777	1273277	1237249	2078	1742	1604557
CCTAC	1.04723	1.01514	1.33103	1.32786	1.31631	1.31413	1.34854	1.3069	1952	1002	1615	821	2102	1184	1923	1043	1664349	1530229	1083404	958527	1425877	1396777	1273277	1237249	1797	1035	1604557
AGGAA	1.0275	1.05524	0.0224853	0.00456126	0.0501151	0.0156506	0.0325249	0.024736	2106	1108	30	3	88	15	51	21	1664349	1530229	1083404	958527	1425877	1396777	1273277	1237249	1976	1101	1604557
AGCAC	1.06217	0.982455	1.07386	0.636292	1.27566	1.27118	1.27896	1.24159	2144	1055	1411	428	2206	1246	1975	1078	1664349	1530229	1083404	958527	1425877	1396777	1273277	1237249	1946	1126	1604557
TTAGA	0.998921	1.01064	1.2332	1.30655	1.29253	1.23961	1.27283	1.27859	1548	1572	1244	1273	1716	1760	1509	1608	1664349	1530229	1083404	958527	1425877	1396777	1273277	1237249	1494	1631	1604557
AGATT	0.987894	1.01801	0.575398	0.0836493	1.23096	1.2745	1.23761	1.23824	1659	1632	629	84	1771	1865	1590	1605	1664349	1530229	1083404	958527	1425877	1396777	1273277	1237249	1619	1681	1604557
TATAT	0.965293	1.00453	1.24807	1.37237	1.26251	1.27468	1.28088	1.27345	1585	2281	1334	1952	1776	2642	1609	2338	1664349	1530229	1083404	958527	1425877	1396777	1273277	1237249	1583	2381	1604557
TAAGC	1.01652	1.01686	1.14878	1.05961	0.956168	0.805314	0.61136	0.378812	1880	1411	1383	921	1515	1020	865	425	1664349	1530229	1083404	958527	1425877	1396777	1273277	1237249	1783	1455	1604557
CCCCC	1.02282	1.03561	1.29812	1.32429	1.37633	1.43701	1.38359	1.42672	1950	799	1611	640	2248	1012	2018	890	1664349	1530229	1083404	958527	1425877	1396777	1273277	1237249	1838	809	1604557
TGCCA	0.984105	0.973141	0.276935	0.0954701	1.22375	1.28277	1.27947	1.29772	1867	1432	342	88	1989	1723	1857	1544	1664349	1530229	1083404	958527	1425877	1396777	1273277	1237249	1829	1543	1604557
ACCTG	0.996666	1.00727	1.26623	1.36074	1.27748	1.28104	1.35431	1.31456	1896	1268	1568	1073	2082	1472	1971	1338	1664349	1530229	1083404	958527	1425877	1396777	1273277	1237249	1834	1320	1604557
GCTCC	1.0239	0.990119	1.2914	1.27997	1.37194	1.30372	1.38293	1.27902	1352	1372	1110	1111	1552	1649	1397	1433	1664349	1530229	1083404	958527	1425877	1396777	1273277	1237249	1273	1453	1604557
GCCCC	0.967132	1.0338	1.25846	1.33974	1.29372	1.35909	1.31132	1.31407	1582	1190	1340	966	1813	1428	1641	1223	1664349	1530229	1083404	958527	1425877	1396777	1273277	1237249	1577	1207	1604557
CACTA	0.970115	0.997115	1.28332	1.32114	1.25927	1.27629	1.3446	1.2927	2088	1182	1798	981	2322	1381	2214	1239	1664349	1530229	1083404	958527	1425877	1396777	1273277	1237249	2075	1243	1604557
ATGGA	1.04639	0.998433	0.0327501	0.0174011	0.58754	0.453771	0.167198	0.0799874	1767	1374	36	15	850	570	216	89	1664349	1530229	1083404	958527	1425877	1396777	1273277	1237249	1628	1443	1604557
CATGC	0.991652	0.985659	1.2718	1.36549	1.26524	1.34733	1.2771	1.32003	1762	1316	1471	1142	1926	1642	1736	1425	1664349	1530229	1083404	958527	1425877	1396777	1273277	1237249	1713	1400	1604557
CTGCA	1.03465	1.03146	1.00512	0.578805	0.0446774	0.0205295	0.0492502	0.0322455	1730	1266	1094	445	64	23	63	32	1664349	1530229	1083404	958527	1425877	1396777	1273277	1237249	1612	1287	1604557
GAGCT	1.03369	1.00151	0.075618	0.0201047	0.0845421	0.0217843	0.0753718	0.0180349	1470	1511	70	19	103	30	82	22	1664349	1530229	1083404	958527	1425877	1396777	1273277	1237249	1371	1582	1604557
AGTAT	0.975431	1.03127	1.2267	1.34147	1.23694	1.27494	1.29065	1.31238	1632	1728	1336	1408	1773	1950	1652	1778	1664349	1530229	1083404	958527	1425877	1396777	1273277	1237249	1613	1757	1604557
ACTGC	0.978225	0.985659	1.25893	1.35407	1.2596	1.26448	1.27948	1.26037	1590	1269	1332	1092	1754	1486	1591	1312	1664349	1530229	1083404	958527	1425877	1396777	1273277	1237249	1567	1350	1604557
TCATA	0.98913	0.978548	1.27687	1.29524	1.2957	1.2215	1.21105	1.25506	1816	1621	1526	1344	2038	1847	1701	1681	1664349	1530229	1083404	958527	1425877	1396777	1273277	1237249	1770	1737	1604557
ACGAA	0.99347	0.993126	1.20155	1.1291	0.114989	0.0728941	0.0503656	0.0243831	2501	806	1969	574	248	54	97	16	1664349	1530229	1083404	958527	1425877	1396777	1273277	1237249	2427	851	1604557
CTCAA	0.993563	0.982317	1.26038	1.40112	1.28076	1.29814	1.34162	1.30994	2089	1023	1725	914	2307	1234	2158	1103	1664349	1530229	1083404	958527	1425877	1396777	1273277	1237249	2027	1092	1604557
GAAGC	0.979487	1.04372	0.995248	1.24929	0.437346	1.07749	0.136855	0.702474	1843	1075	1219	806	705	1013	197	585	1664349	1530229	1083404	958527	1425877	1396777	1273277	1237249	1814	1080	1604557
TTAAG	1.04286	0.987699	1.28111	1.36142	1.26427	1.2551	1.23729	1.30841	1787	1801	1429	1555	1856	2089	1622	1929	1664349	1530229	1083404	958527	1425877	1396777	1273277	1237249	1652	1912	1604557
CCCTT	1.02633	0.972328	1.29844	1.30003	1.36608	1.27534	1.31526	1.27451	1632	1237	1344	1036	1861	1481	1600	1311	1664349	1530229	1083404	958527	1425877	1396777	1273277	1237249	1533	1334	1604557
AGACG	1.03035	1.04543	0.154891	0.0100439	1.21986	1.26938	1.05064	1.00119	1819	997	178	6	1845	1105	1419	772	1664349	1530229	1083404	958527	1425877	1396777	1273277	1237249	1702	1000	1604557
ACATG	0.974228	0.977891	1.28031	1.30588	1.19693	1.24875	1.12574	1.0117	2207	1425	1888	1192	2323	1661	1951	1192	1664349	1530229	1083404	958527	1425877	1396777	1273277	1237249	2184	1528	1604557
GAAAG	1.00041	1.01357	1.22586	1.26328	1.15671	1.13805	1.09857	1.14785	2120	1245	1691	972	2100	1276	1781	1140	1664349	1530229	1083404	958527	1425877	1396777	1273277	1237249	2043	1288	1604557
CCTCA	1.00222	1.00663	1.2993	1.38662	1.35115	1.30767	1.34472	1.26445	1813	1152	1530	994	2094	1366	1861	1170	1664349	1530229	1083404	958527	1425877	1396777	1273277	1237249	1744	1200	1604557
CTAAC	1.00469	0.958493	1.26338	1.32335	1.28746	1.28514	1.34041	1.21551	2177	947	1782	819	2390	1159	2222	971	1664349	1530229	1083404	958527	1425877	1396777	1273277	1237249	2089	1036	1604557
GGAGA	1.07269	1.05959	0.0310924	0.0189456	0.379567	1.24441	0.168435	1.12074	1590	1250	30	14	482	1340	191	1069	1664349	1530229	1083404	958527	1425877	1396777	1273277	1237249	1429	1237	1604557
TATCA	0.955426	0.962634	1.29856	1.37863	1.26396	1.29456	1.23078	1.26071	1657	1613	1466	1447	1878	1980	1633	1708	1664349	1530229	1083404	958527	1425877	1396777	1273277	1237249	1672	1757	1604557
ACCGT	0.980405	1.01729	1.25794	1.35134	1.21109	1.27197	1.30363	1.32825	1681	1203	1404	1001	1779	1373	1710	1270	1664349	1530229	1083404	958527	1425877	1396777	1273277	1237249	1653	1240	1604557
TAACG	1.00968	1.0041	1.3162	1.33187	1.24116	1.23883	1.09047	1.19853	1882	1490	1597	1238	1982	1678	1555	1438	1664349	1530229	1083404	958527	1425877	1396777	1273277	1237249	1797	1556	1604557
CCACC	0.996534	0.958386	1.2786	1.37643	1.28534	1.35295	1.27918	1.31472	2057	797	1718	717	2273	1027	2020	884	1664349	1530229	1083404	958527	1425877	1396777	1273277	1237249	1990	872	1604557
GAGAC	0.983186	1.05606	0.034253	0.0290385	0.0452356	0.017583	0.0235937	0.00794005	1852	987	42	17	73	15	34	6	1664349	1530229	1083404	958527	1425877	1396777	1273277	1237249	1816	980	1604557
GTAGA	1.01309	0.948538	1.24087	1.3362	1.08404	1.20079	0.848229	1.03608	1633	1318	1302	1163	1497	1523	1046	1164	1664349	1530229	1083404	958527	1425877	1396777	1273277	1237249	1554	1457	1604557
ATACT	0.98684	1.00986	1.31301	1.40653	1.30093	1.26648	1.27894	1.22093	1994	1513	1727	1320	2252	1732	1977	1479	1664349	1530229	1083404	958527	1425877	1396777	1273277	1237249	1948	1571	1604557
CGACT	1.03214	1.02768	0.509765	0.111599	1.21928	1.28344	1.30039	1.28097	1577	1279	507	87	1596	1458	1520	1289	1664349	1530229	1083404	958527	1425877	1396777	1273277	1237249	1473	1305	1604557
GGCCC	1.02608	1.05974	0.895946	0.762272	1.22949	1.3962	1.25305	1.34467	1506	1234	856	556	1546	1484	1407	1266	1664349	1530229	1083404	958527	1425877	1396777	1273277	1237249	1415	1221	1604557
GGACC	0.976126	1.01567	0.216866	0.048381	1.21574	1.30622	1.12366	1.27974	1701	1173	246	35	1815	1377	1498	1195	1664349	1530229	1083404	958527	1425877	1396777	1273277	1237249	1680	1211	1604557
ACACC	1.02368	0.94814	1.29974	1.35331	1.29014	1.18019	1.21364	1.09576	2559	793	2115	709	2763	901	2321	741	1664349	1530229	1083404	958527	1425877	1396777	1273277	1237249	2410	877	1604557
CAGTA	0.996022	1.03924	0.0324545	0.0126036	0.0312754	0.0125805	0.0289619	0.0150903	1933	1448	41	11	52	16	43	17	1664349	1530229	1083404	958527	1425877	1396777	1273277	1237249	1871	1461	1604557
AAGTA	1.0259	1.04137	0.054908	0.0115006	0.0467941	0.0210459	0.0334617	0.0128697	2124	1301	74	9	83	24	53	13	1664349	1530229	1083404	958527	1425877	1396777	1273277	1237249	1996	1310	1604557
CCACT	1.00708	0.950908	1.29777	1.30829	1.30998	1.21879	1.3358	1.25624	1967	1071	1650	923	2192	1253	1996	1144	1664349	1530229	1083404	958527	1425877	1396777	1273277	1237249	1883	1181	1604557
GGGCA	1.04419	1.1177	0.0636218	0.00697008	0.199703	0.0199299	0.154416	0.0242995	1538	1536	61	6	252	25	174	27	1664349	1530229	1083404	958527	1425877	1396777	1273277	1237249	1420	1441	1604557
ATGAA	0.965665	0.976621	1.081	0.829287	0.315087	0.159576	0.0758706	0.0358133	2429	1113	1770	592	679	166	146	33	1664349	1530229	1083404	958527	1425877	1396777	1273277	1237249	2425	1195	1604557
TACAA	0.989076	0.923724	1.28841	1.32355	1.26415	1.27928	1.3087	1.28678	2611	1132	2214	1016	2859	1431	2643	1275	1664349	1530229	1083404	958527	1425877	1396777	1273277	1237249	2545	1285	1604557
CGTAG	0.981665	0.998169	1.20769	1.32837	1.29431	1.26282	1.25929	1.3398	1451	1208	1162	1007	1639	1395	1424	1311	1664349	1530229	1083404	958527	1425877	1396777	1273277	1237249	1425	1269	1604557
TCAGA	0.984359	0.988786	1.23001	1.25182	1.197	1.10089	1.20789	1.13287	1747	1290	1421	1023	1820	1311	1640	1195	1664349	1530229	1083404	958527	1425877	1396777	1273277	1237249	1711	1368	1604557
GACAT	1.02521	0.996537	1.26214	1.30983	1.25389	1.24715	1.30773	1.27924	2029	1398	1626	1151	2126	1597	1980	1451	1664349	1530229	1083404	958527	1425877	1396777	1273277	1237249	1908	1471	1604557
CACAT	0.994915	0.992158	1.29565	1.28371	1.29382	1.29709	1.30867	1.29967	2226	1319	1887	1069	2480	1574	2240	1397	1664349	1530229	1083404	958527	1425877	1396777	1273277	1237249	2157	1394	1604557
TACAC	1.00128	1.02206	1.26036	1.35728	1.26769	1.305	1.27003	1.32514	2126	1118	1742	930	2306	1303	2063	1172	1664349	1530229	1083404	958527	1425877	1396777	1273277	1237249	2047	1147	1604557
ACTCA	1.00416	0.995032	1.27772	1.34786	1.28655	1.24351	1.23492	1.2113	2079	1208	1722	1025	2282	1378	1956	1189	1664349	1530229	1083404	958527	1425877	1396777	1273277	1237249	1996	1273	1604557
TTCAA	0.965683	0.984547	1.31959	1.3442	1.28929	1.27316	1.32326	1.30883	1801	1630	1602	1394	2060	1924	1888	1752	1664349	1530229	1083404	958527	1425877	1396777	1273277	1237249	1798	1736	1604557
CGAGA	0.983728	1.0103	0.0830251	0.0244377	1.16036	1.16553	1.11818	1.20221	1802	924	99	14	1821	973	1567	889	1664349	1530229	1083404	958527	1425877	1396777	1273277	1237249	1766	959	1604557
AGCCA	0.994702	1.02773	0.598005	0.0362923	1.20251	1.19961	1.1923	1.13755	2241	1085	877	24	2321	1156	2055	971	1664349	1530229	1083404	958527	1425877	1396777	1273277	1237249	2172	1107	1604557
CAAGC	0.948143	0.973959	1.24259	1.36428	1.16622	1.1978	1.08942	1.15291	2083	979	1777	859	2195	1099	1831	937	1664349	1530229	1083404	958527	1425877	1396777	1273277	1237249	2118	1054	1604557
TATAC	0.992415	0.942365	1.27268	1.33977	1.27594	1.2483	1.28201	1.26423	1961	1535	1637	1367	2160	1856	1938	1665	1664349	1530229	1083404	958527	1425877	1396777	1273277	1237249	1905	1708	1604557
CAAGT	0.987267	0.962836	1.24378	1.30697	1.14623	1.19198	1.16785	1.20022	1873	1269	1536	1079	1863	1434	1695	1279	1664349	1530229	1083404	958527	1425877	1396777	1273277	1237249	1829	1382	1604557
CCACG	1.03051	0.967598	1.29933	1.2829	1.28922	1.22961	1.35054	1.28039	1908	944	1566	784	2045	1095	1913	1010	1664349	1530229	1083404	958527	1425877	1396777	1273277	1237249	1785	1023	1604557
GCAAG	1.01082	0.950341	1.29339	1.35426	1.24617	1.2814	1.29763	1.21211	2011	1248	1675	1114	2124	1536	1975	1287	1664349	1530229	1083404	958527	1425877	1396777	1273277	1237249	1918	1377	1604557
ACTCC	1.02265	1.00279	1.35506	1.37444	1.35092	1.25399	1.3375	1.26912	1746	1117	1506	959	1976	1275	1747	1143	1664349	1530229	1083404	958527	1425877	1396777	1273277	1237249	1646	1168	1604557
TACTA	1.01722	0.978408	1.3227	1.34831	1.28947	1.27118	1.32473	1.28482	1895	1506	1604	1300	2058	1786	1888	1599	1664349	1530229	1083404	958527	1425877	1396777	1273277	1237249	1796	1614	1604557
GCAAT	1.00672	1.01347	1.27436	1.3155	1.29124	1.25471	1.3418	1.25427	1983	1530	1634	1244	2179	1729	2022	1531	1664349	1530229	1083404	958527	1425877	1396777	1273277	1237249	1899	1583	1604557
CATCG	1.02911	1.00149	1.26887	1.35968	1.22861	1.27223	1.26894	1.3154	1535	1404	1232	1194	1570	1628	1448	1491	1664349	1530229	1083404	958527	1425877	1396777	1273277	1237249	1438	1470	1604557
CATAG	0.955426	1.00982	1.25595	1.32728	1.2423	1.2569	1.27281	1.2815	1878	1381	1607	1137	2092	1569	1914	1417	1664349	1530229	1083404	958527	1425877	1396777	1273277	1237249	1895	1434	1604557
GATAC	0.963553	1.01026	1.21256	1.37564	1.20995	1.3158	1.24586	1.29204	1847	1292	1513	1102	1987	1536	1827	1336	1664349	1530229	1083404	958527	1425877	1396777	1273277	1237249	1848	1341	1604557
TAGAC	0.978228	0.987992	0.0836269	0.0274619	0.0724368	0.0360523	0.039136	0.0175753	1797	1321	100	23	114	44	55	19	1664349	1530229	1083404	958527	1425877	1396777	1273277	1237249	1771	1402	1604557
TCCAA	1.03326	1.00028	1.28394	1.32294	1.3109	1.25267	1.38596	1.28194	2255	1160	1824	961	2451	1326	2314	1202	1664349	1530229	1083404	958527	1425877	1396777	1273277	1237249	2104	1216	1604557
AACGC	1.03083	0.990099	1.32117	1.32906	1.12474	1.25082	1.11774	1.24171	2100	999	1752	840	1963	1152	1742	1013	1664349	1530229	1083404	958527	1425877	1396777	1273277	1237249	1964	1058	1604557
CACGC	0.997498	0.993578	1.2429	1.33597	1.21074	1.22909	1.21875	1.2538	1731	1084	1404	913	1800	1224	1618	1106	1664349	1530229	1083404	958527	1425877	1396777	1273277	1237249	1673	1144	1604557
GAGCC	1.00293	1.03987	0.0464303	0.0236163	0.071997	0.0228798	0.0451504	0.0161437	1626	1195	49	17	100	24	56	15	1664349	1530229	1083404	958527	1425877	1396777	1273277	1237249	1563	1205	1604557
CACCT	1.03051	0.973325	1.25793	1.29009	1.25035	1.21417	1.34702	1.26956	2001	1190	1590	988	2080	1355	2001	1255	1664349	1530229	1083404	958527	1425877	1396777	1273277	1237249	1872	1282	1604557
ACCTT	0.979253	1.00756	1.30656	1.33678	1.30187	1.25959	1.29781	1.24446	1871	1474	1625	1225	2131	1682	1897	1472	1664349	1530229	1083404	958527	1425877	1396777	1273277	1237249	1842	1534	1604557
CCTGA	0.989122	0.984802	1.28943	1.31184	1.26613	1.26054	1.31029	1.27659	1935	1081	1642	902	2122	1263	1961	1133	1664349	1530229	1083404	958527	1425877	1396777	1273277	1237249	1886	1151	1604557
TGAAG	0.992636	1.00001	0.0940196	0.0567822	1.26343	1.25367	1.31199	1.26219	1703	1462	105	52	1857	1673	1722	1492	1664349	1530229	1083404	958527	1425877	1396777	1273277	1237249	1654	1533	1604557
CGAAC	1.02299	1.01686	0.173724	0.019201	1.30556	1.29729	1.28813	1.27253	2153	930	238	11	2354	1083	2074	941	1664349	1530229	1083404	958527	1425877	1396777	1273277	1237249	2029	959	1604557
GAACG	1.00486	0.981158	1.21861	1.22022	0.976283	1.06891	0.618114	0.762801	1700	1077	1342	839	1415	1071	800	677	1664349	1530229	1083404	958527	1425877	1396777	1273277	1237249	1631	1151	1604557
AGCCC	1.05893	1.07073	1.08011	0.557994	1.26856	1.33415	1.2973	1.33799	1976	1063	1312	347	2028	1209	1852	1074	1664349	1530229	1083404	958527	1425877	1396777	1273277	1237249	1799	1041	1604557
CTACT	1.00637	0.969656	1.27273	1.30186	1.30827	1.24802	1.29107	1.27428	1618	1327	1332	1116	1802	1559	1588	1410	1664349	1530229	1083404	958527	1425877	1396777	1273277	1237249	1550	1435	1604557
GACAC	0.982643	0.953075	1.29412	1.36602	1.21201	1.24292	1.19439	1.30278	2011	998	1724	896	2125	1188	1870	1103	1664349	1530229	1083404	958527	1425877	1396777	1273277	1237249	1973	1098	1604557
ACGTA	0.947639	1.03779	1.20013	1.14159	0.0305759	0.020903	0.0241697	0.0174421	1845	1251	1521	862	51	23	36	17	1664349	1530229	1083404	958527	1425877	1396777	1273277	1237249	1877	1264	1604557
AGAAG	0.970329	1.00307	0.243636	0.0148578	1.19467	1.29037	1.13404	1.16386	2172	970	355	9	2291	1139	1942	910	1664349	1530229	1083404	958527	1425877	1396777	1273277	1237249	2158	1014	1604557
TGAAC	1.01104	0.970986	0.0681846	0.0245272	1.24941	1.2144	1.26355	1.27787	1959	1264	86	20	2074	1443	1873	1345	1664349	1530229	1083404	958527	1425877	1396777	1273277	1237249	1868	1365	1604557
AACTA	0.969829	0.941313	1.28949	1.29042	1.21129	1.20704	1.29227	1.22046	2528	1097	2188	942	2705	1284	2577	1150	1664349	1530229	1083404	958527	1425877	1396777	1273277	1237249	2513	1222	1604557
GGCAA	1.05217	1.00685	0.971808	1.00926	1.26765	1.26478	1.34541	1.28695	2114	1255	1271	788	2182	1439	2068	1297	1664349	1530229	1083404	958527	1425877	1396777	1273277	1237249	1937	1307	1604557
CCGAG	0.976702	0.978801	1.24572	1.32232	0.169181	0.229315	0.185869	0.289701	1779	982	1477	831	264	210	259	235	1664349	1530229	1083404	958527	1425877	1396777	1273277	1237249	1756	1052	1604557
CAAAG	1.00642	0.927834	1.2624	1.3552	1.28136	1.26882	1.30835	1.21072	2567	999	2096	914	2800	1247	2553	1054	1664349	1530229	1083404	958527	1425877	1396777	1273277	1237249	2459	1129	1604557
AATGC	0.996555	0.982992	1.25347	1.36106	1.18735	1.25493	1.2486	1.21847	2025	1349	1658	1170	2067	1572	1941	1352	1664349	1530229	1083404	958527	1425877	1396777	1273277	1237249	1959	1439	1604557
GCAAC	1.04144	1.02439	1.29675	1.3188	1.26876	1.22294	1.20322	1.16767	2127	1059	1724	854	2220	1154	1880	976	1664349	1530229	1083404	958527	1425877	1396777	1273277	1237249	1969	1084	1604557
GCCTA	1.00196	1.00942	1.31807	1.386	1.29064	1.3119	1.34018	1.31491	1719	1315	1472	1131	1897	1560	1759	1385	1664349	1530229	1083404	958527	1425877	1396777	1273277	1237249	1654	1366	1604557
AAATT	0.999695	0.994359	1.25783	1.33201	1.2681	1.21467	1.27304	1.23964	2133	1504	1747	1262	2318	1677	2078	1516	1664349	1530229	1083404	958527	1425877	1396777	1273277	1237249	2057	1586	1604557
AAGCT	1.03899	1.03876	0.0881	0.0192827	0.0663367	0.0124056	0.054027	0.00560205	2011	1376	111	16	110	15	80	6	1664349	1530229	1083404	958527	1425877	1396777	1273277	1237249	1866	1389	1604557
GGCAC	1.06017	0.996832	0.861604	1.00284	1.30492	1.27896	1.32996	1.26888	1688	1233	893	777	1780	1444	1620	1269	1664349	1530229	1083404	958527	1425877	1396777	1273277	1237249	1535	1297	1604557
GACCA	1.02253	1.00918	1.24352	1.26821	1.09515	1.18883	1.09574	1.189	2414	1076	1911	847	2215	1157	1979	1025	1664349	1530229	1083404	958527	1425877	1396777	1273277	1237249	2276	1118	1604557
CGACA	1.05401	1.05653	0.0812253	0.0206468	1.17146	1.1869	1.25372	1.30918	2133	1062	107	13	2031	1089	1941	1064	1664349	1530229	1083404	958527	1425877	1396777	1273277	1237249	1951	1054	1604557
GAGAT	0.992797	1.04564	0.0374095	0.0187037	0.0466451	0.0248683	0.0489707	0.0199241	1590	1428	39	16	64	31	60	22	1664349	1530229	1083404	958527	1425877	1396777	1273277	1237249	1544	1432	1604557
CACGA	0.989692	0.978742	1.27367	1.38555	1.25929	1.24469	1.27499	1.29413	2009	883	1683	783	2190	1025	1980	944	1664349	1530229	1083404	958527	1425877	1396777	1273277	1237249	1957	946	1604557
CAGAC	1.00813	0.991723	0.0604797	0.016807	0.0382945	0.00922696	0.0300188	0.0234375	2151	942	84	10	70	8	49	18	1664349	1530229	1083404	958527	1425877	1396777	1273277	1237249	2057	996	1604557
CATGA	0.965551	0.925534	1.31169	1.32868	1.30626	1.29643	1.31743	1.25035	1962	1181	1735	1062	2274	1510	2048	1290	1664349	1530229	1083404	958527	1425877	1396777	1273277	1237249	1959	1338	1604557
CCCGA	0.965774	0.989874	1.2661	1.23099	1.26548	1.21599	1.34829	1.23748	1705	742	1455	578	1914	832	1821	750	1664349	1530229	1083404	958527	1425877	1396777	1273277	1237249	1702	786	1604557
GCGAT	1.01934	0.978961	1.10668	1.20723	0.0979208	0.0642212	0.104435	0.100596	1531	1336	1082	1032	126	80	120	111	1664349	1530229	1083404	958527	1425877	1396777	1273277	1237249	1448	1431	1604557
GTAAC	1.01202	0.996144	1.2957	1.26056	1.28642	1.27495	1.1982	1.1161	1921	1254	1601	994	2092	1465	1740	1136	1664349	1530229	1083404	958527	1425877	1396777	1273277	1237249	1830	1320	1604557
CATCA	1.01303	0.987842	1.27206	1.38435	1.26244	1.23045	1.19417	1.19229	1966	1285	1607	1128	2099	1461	1773	1254	1664349	1530229	1083404	958527	1425877	1396777	1273277	1237249	1871	1364	1604557
ACTAC	1.00503	1.01757	1.2677	1.37994	1.32147	1.30858	1.27495	1.27432	2135	1116	1753	948	2405	1310	2072	1130	1664349	1530229	1083404	958527	1425877	1396777	1273277	1237249	2048	1150	1604557
TAACT	0.977802	0.984046	1.2807	1.28863	1.21899	1.25152	1.18772	1.23924	1852	1647	1579	1351	1978	1912	1721	1677	1664349	1530229	1083404	958527	1425877	1396777	1273277	1237249	1826	1755	1604557
CATAT	0.99305	0.986318	1.26738	1.36316	1.25691	1.2544	1.34419	1.29008	1885	1616	1566	1399	2044	1876	1952	1709	1664349	1530229	1083404	958527	1425877	1396777	1273277	1237249	1830	1718	1604557
TACCC	1.0093	1.01703	1.30128	1.3664	1.27968	1.33461	1.31673	1.31902	2053	1193	1723	1004	2230	1429	2049	1251	1664349	1530229	1083404	958527	1425877	1396777	1273277	1237249	1961	1230	1604557
CTACC	1.00897	0.930548	1.2548	1.29091	1.21605	1.23638	1.30383	1.22449	1843	954	1492	829	1903	1157	1822	1015	1664349	1530229	1083404	958527	1425877	1396777	1273277	1237249	1761	1075	1604557
TAACC	0.959328	0.99408	1.27751	1.36555	1.21951	1.25911	1.14736	1.23867	2223	1204	1927	1036	2421	1392	2034	1213	1664349	1530229	1083404	958527	1425877	1396777	1273277	1237249	2234	1270	1604557
CGTAA	1.00638	0.973496	1.24997	1.31175	1.26369	1.27396	1.36804	1.2618	1927	1167	1558	985	2073	1394	2004	1223	1664349	1530229	1083404	958527	1425877	1396777	1273277	1237249	1846	1257	1604557
GCTAA	1.00497	1.00963	1.29335	1.38104	1.33713	1.27102	1.3731	1.30706	1966	1348	1647	1155	2241	1549	2055	1411	1664349	1530229	1083404	958527	1425877	1396777	1273277	1237249	1886	1400	1604557
GTAAA	0.997811	1.00118	1.31293	1.39576	1.28535	1.29095	1.25905	1.24817	2307	1373	1976	1199	2546	1616	2227	1384	1664349	1530229	1083404	958527	1425877	1396777	1273277	1237249	2229	1438	1604557
CAGAG	0.999402	0.98868	0.0471917	0.00713547	0.0340642	0.0137107	0.0374774	0.00884484	1952	1106	60	5	57	14	56	8	1664349	1530229	1083404	958527	1425877	1396777	1273277	1237249	1883	1173	1604557
GCGCA	1.06341	1.02789	1.10001	1.0064	0.108121	0.0256155	0.0836402	0.0177959	1745	1143	1175	701	152	26	105	16	1664349	1530229	1083404	958527	1425877	1396777	1273277	1237249	1582	1166	1604557
ATACG	0.990416	0.976484	1.26657	1.34049	1.2938	1.24568	1.24985	1.17327	1880	1192	1565	1025	2104	1388	1815	1158	1664349	1530229	1083404	958527	1425877	1396777	1273277	1237249	1830	1280	1604557
GAGAA	1.00098	1.03317	0.0216976	0.0105392	0.0430767	0.0241082	0.0345418	0.0149692	2197	939	31	6	81	20	58	11	1664349	1530229	1083404	958527	1425877	1396777	1273277	1237249	2116	953	1604557
AGGAC	0.994236	1.07232	0.0168491	0.00454886	0.0563296	0.0166486	0.0487441	0.0117471	1813	1129	20	3	88	16	68	10	1664349	1530229	1083404	958527	1425877	1396777	1273277	1237249	1758	1104	1604557
GACCC	1.03172	0.989527	1.32159	1.37819	1.23561	1.26698	1.273	1.29184	1998	972	1666	848	2050	1136	1886	1026	1664349	1530229	1083404	958527	1425877	1396777	1273277	1237249	1867	1030	1604557
ATCCC	1.02556	1.00841	1.31005	1.31856	1.30905	1.3391	1.36756	1.2796	1935	1155	1609	946	2116	1400	1974	1185	1664349	1530229	1083404	958527	1425877	1396777	1273277	1237249	1819	1201	1604557
AACGG	1.02852	0.932434	1.17501	1.19589	1.25152	1.28417	1.28524	1.20248	1931	1124	1436	903	2013	1413	1846	1172	1664349	1530229	1083404	958527	1425877	1396777	1273277	1237249	1810	1264	1604557
ACGAC	0.994665	0.966809	1.15501	1.18184	0.0619284	0.0266308	0.0487328	0.0136657	2081	875	1573	670	111	22	78	10	1664349	1530229	1083404	958527	1425877	1396777	1273277	1237249	2017	949	1604557
CAATG	1.00578	1.00374	1.26451	1.34187	1.22268	1.23394	1.17684	1.20678	2098	1433	1717	1200	2185	1608	1878	1393	1664349	1530229	1083404	958527	1425877	1396777	1273277	1237249	2011	1497	1604557
ACCTC	1.00846	1.00327	1.29547	1.30031	1.32073	1.31109	1.34977	1.2747	1795	1063	1501	863	2014	1268	1838	1092	1664349	1530229	1083404	958527	1425877	1396777	1273277	1237249	1716	1111	1604557
ACAAT	0.957543	0.968337	1.23783	1.33743	1.26256	1.26337	1.24812	1.16067	2492	1231	2097	1065	2815	1466	2485	1193	1664349	1530229	1083404	958527	1425877	1396777	1273277	1237249	2509	1333	1604557
ACACG	0.989268	0.987365	1.24675	1.36161	1.19883	1.2433	1.13316	1.00399	2199	984	1804	850	2283	1131	1927	809	1664349	1530229	1083404	958527	1425877	1396777	1273277	1237249	2143	1045	1604557
CCCAG	0.997104	0.953248	1.25822	1.34933	1.32367	1.2764	1.33088	1.30866	2083	900	1711	798	2369	1100	2127	999	1664349	1530229	1083404	958527	1425877	1396777	1273277	1237249	2014	990	1604557
TGCAA	1.00082	0.993648	1.10852	1.22873	1.28599	1.29489	1.36263	1.32863	2043	1393	1473	1079	2249	1657	2128	1506	1664349	1530229	1083404	958527	1425877	1396777	1273277	1237249	1968	1470	1604557
TGACC	1.01611	1.00469	0.17419	0.0337799	1.2794	1.30502	1.26448	1.23678	1855	1282	207	27	2001	1520	1766	1276	1664349	1530229	1083404	958527	1425877	1396777	1273277	1237249	1760	1338	1604557
GACAA	1.00771	0.9525	1.23762	1.3088	1.24593	1.26504	1.27719	1.28329	2633	1041	2105	896	2789	1262	2553	1134	1664349	1530229	1083404	958527	1425877	1396777	1273277	1237249	2519	1146	1604557
AAGAT	0.99055	0.983309	0.0841496	0.00972438	0.0564787	0.0123932	0.0453474	0.0118387	2170	1130	120	7	106	13	76	11	1664349	1530229	1083404	958527	1425877	1396777	1273277	1237249	2112	1205	1604557
AGCAT	0.9956	0.943787	1.11937	0.92572	1.2547	1.26278	1.33994	1.21806	1958	1333	1433	819	2114	1628	2016	1391	1664349	1530229	1083404	958527	1425877	1396777	1273277	1237249	1896	1481	1604557
GATAA	0.985408	0.985806	1.3095	1.31207	1.28637	1.26768	1.29696	1.27678	2171	1335	1878	1113	2428	1567	2186	1398	1664349	1530229	1083404	958527	1425877	1396777	1273277	1237249	2124	1420	1604557
ATCAG	1.00561	0.982814	1.28708	1.35904	1.31793	1.25995	1.3398	1.25267	1816	1375	1513	1191	2039	1609	1851	1417	1664349	1530229	1083404	958527	1425877	1396777	1273277	1237249	1741	1467	1604557
ATTAC	0.961522	0.99734	1.31708	1.34137	1.23141	1.26401	1.31758	1.27913	1883	1460	1679	1230	2066	1689	1974	1514	1664349	1530229	1083404	958527	1425877	1396777	1273277	1237249	1888	1535	1604557
AACGT	0.99337	0.971883	1.28956	1.32271	1.12718	1.28538	1.24138	1.24812	1865	1356	1576	1156	1813	1637	1783	1408	1664349	1530229	1083404	958527	1425877	1396777	1273277	1237249	1810	1463	1604557
AATAG	0.974842	0.993697	1.27773	1.37328	1.25884	1.28443	1.28833	1.26386	2173	1340	1854	1160	2404	1581	2197	1378	1664349	1530229	1083404	958527	1425877	1396777	1273277	1237249	2149	1414	1604557
CCCTA	1.02142	0.970108	1.29256	1.3047	1.3777	1.31845	1.38122	1.312	2173	952	1790	802	2511	1181	2248	1041	1664349	1530229	1083404	958527	1425877	1396777	1273277	1237249	2051	1029	1604557
AGGCA	1.02737	0.998682	0.0548531	0.00411973	0.123772	0.0188475	0.0678884	0.00851107	1899	1161	66	3	196	20	96	8	1664349	1530229	1083404	958527	1425877	1396777	1273277	1237249	1782	1219	1604557
CGGAA	1.02404	1.06478	0.0174706	0.00485212	0.0506843	0.036627	0.222981	0.390942	1981	1051	22	3	84	33	330	312	1664349	1530229	1083404	958527	1425877	1396777	1273277	1237249	1865	1035	1604557
ATACC	0.985443	1.04209	1.26734	1.3797	1.25931	1.3365	1.2087	1.25907	2352	1125	1969	933	2575	1317	2207	1099	1664349	1530229	1083404	958527	1425877	1396777	1273277	1237249	2301	1132	1604557
AATGA	0.970055	1.01277	1.28024	1.34327	1.18664	1.32247	1.28475	1.25575	2271	1188	1951	987	2380	1416	2301	1191	1664349	1530229	1083404	958527	1425877	1396777	1273277	1237249	2257	1230	1604557
ATCCA	0.999509	1.0098	1.28592	1.37013	1.27679	1.3119	1.34138	1.24238	2172	1146	1819	974	2377	1359	2230	1140	1664349	1530229	1083404	958527	1425877	1396777	1273277	1237249	2095	1190	1604557
TTACA	1.04087	0.979182	1.33166	1.30677	1.32909	1.21915	1.34106	1.22536	1884	1524	1569	1274	2061	1732	1857	1542	1664349	1530229	1083404	958527	1425877	1396777	1273277	1237249	1745	1632	1604557
CTAAA	0.978299	0.986769	1.27016	1.4131	1.27682	1.24171	1.31038	1.30206	2751	942	2325	845	3076	1082	2819	1005	1664349	1530229	1083404	958527	1425877	1396777	1273277	1237249	2711	1001	1604557
CATAC	1.04222	0.954541	1.2965	1.33212	1.28585	1.27688	1.32088	1.2529	2334	1208	1890	1056	2467	1475	2263	1282	1664349	1530229	1083404	958527	1425877	1396777	1273277	1237249	2159	1327	1604557
AGATA	1.01226	1.00646	0.148714	0.0107565	1.2445	1.26594	1.07528	0.977083	2290	1195	219	8	2412	1372	1861	938	1664349	1530229	1083404	958527	1425877	1396777	1273277	1237249	2181	1245	1604557
GAACC	1.00954	0.977996	1.23871	1.16374	1.043	1.11451	0.881761	1.02004	2176	970	1738	723	1926	1009	1454	818	1664349	1530229	1083404	958527	1425877	1396777	1273277	1237249	2078	1040	1604557
TACAT	0.977174	0.97569	1.28303	1.29677	1.32591	1.30459	1.36771	1.25835	1865	1660	1594	1382	2168	2026	1997	1731	1664349	1530229	1083404	958527	1425877	1396777	1273277	1237249	1840	1784	1604557
GAAAT	1.00021	0.962747	1.24048	1.2951	1.22165	1.2436	1.24152	1.25903	2242	1290	1810	1087	2346	1521	2129	1364	1664349	1530229	1083404	958527	1425877	1396777	1273277	1237249	2161	1405	1604557
GCCCA	1.02807	0.964283	1.28047	1.24876	1.22511	1.25865	1.35053	1.23849	2008	1144	1628	928	2050	1363	2018	1188	1664349	1530229	1083404	958527	1425877	1396777	1273277	1237249	1883	1244	1604557
CCGAC	0.991987	0.998884	1.22376	1.316	0.283446	0.321038	0.358279	0.428615	1777	784	1427	647	435	230	491	272	1664349	1530229	1083404	958527	1425877	1396777	1273277	1237249	1727	823	1604557
AAGTG	0.980132	1.01787	0.0388996	0.0141586	0.0555087	0.0239169	0.0330989	0.00928147	1587	1492	41	13	77	32	41	11	1664349	1530229	1083404	958527	1425877	1396777	1273277	1237249	1561	1537	1604557
TACCG	1.03702	0.963595	1.23868	1.30939	1.28041	1.25765	1.323	1.31564	1834	1270	1426	1081	1940	1513	1790	1402	1664349	1530229	1083404	958527	1425877	1396777	1273277	1237249	1705	1382	1604557
ACACT	0.989784	1.03772	1.27171	1.38877	1.23784	1.27589	1.2333	1.174	2310	1243	1932	1042	2475	1395	2202	1137	1664349	1530229	1083404	958527	1425877	1396777	1273277	1237249	2250	1256	1604557
GAACT	1.03074	0.984844	1.25062	1.32499	1.15597	1.1309	1.05158	1.15115	2041	1329	1612	1120	1961	1393	1593	1256	1664349	1530229	1083404	958527	1425877	1396777	1273277	1237249	1909	1415	1604557
ATAGC	0.996174	1.04335	1.25035	1.29245	1.07705	1.2543	0.995627	1.00776	1831	1397	1496	1084	1696	1533	1400	1091	1664349	1530229	1083404	958527	1425877	1396777	1273277	1237249	1772	1404	1604557
GAATA	0.978669	1.04151	1.19638	1.33818	1.05098	1.14618	0.881547	0.9513	2213	1327	1761	1068	2036	1333	1525	980	1664349	1530229	1083404	958527	1425877	1396777	1273277	1237249	2180	1336	1604557
CAGCA	0.999132	1.06667	0.0297624	0.017332	0.0296135	0.0178409	0.0325597	0.00671376	2166	1179	42	12	55	18	54	6	1664349	1530229	1083404	958527	1425877	1396777	1273277	1237249	2090	1159	1604557
CCAAT	1.02619	0.987376	1.28621	1.38818	1.27485	1.28285	1.33686	1.3206	2379	1081	1941	952	2532	1282	2371	1169	1664349	1530229	1083404	958527	1425877	1396777	1273277	1237249	2235	1148	1604557
TAATA	1.00718	0.978019	1.26145	1.36327	1.23209	1.24338	1.21649	1.2209	2290	1608	1867	1404	2400	1866	2116	1623	1664349	1530229	1083404	958527	1425877	1396777	1273277	1237249	2192	1724	1604557
TGAAA	0.988341	0.986761	0.180074	0.116513	1.25157	1.29806	1.27416	1.30609	2403	1325	285	98	2607	1591	2370	1418	1664349	1530229	1083404	958527	1425877	1396777	1273277	1237249	2344	1408	1604557
ACAGG	1.00446	0.967373	1.25541	1.27013	0.988781	1.1077	1.09357	1.02649	1915	1239	1558	1019	1615	1295	1595	1063	1664349	1530229	1083404	958527	1425877	1396777	1273277	1237249	1838	1343	1604557
ACATA	1.01096	1.02306	1.28323	1.44861	1.21793	1.26056	1.10837	1.01289	2803	1203	2316	1067	2893	1353	2351	963	1664349	1530229	1083404	958527	1425877	1396777	1273277	1237249	2673	1233	1604557
AAACG	0.966821	1.04413	1.28332	1.36898	1.20729	1.23272	0.939621	0.857256	2464	940	2129	772	2636	1013	1832	624	1664349	1530229	1083404	958527	1425877	1396777	1273277	1237249	2457	944	1604557
ATGAC	0.987387	0.997317	1.06993	0.826589	0.21259	0.0704292	0.0590411	0.0225637	2033	1148	1434	596	375	74	93	21	1664349	1530229	1083404	958527	1425877	1396777	1273277	1237249	1985	1207	1604557
AGAAC	1.01337	0.966142	0.125201	0.0135467	1.2817	1.16337	1.15157	1.0315	2549	797	205	7	2762	876	2216	688	1664349	1530229	1083404	958527	1425877	1396777	1273277	1237249	2425	865	1604557
GAAGA	0.968801	0.942698	1.13546	1.21404	0.675739	1.06511	0.140226	0.734056	2050	926	1564	747	1225	955	227	583	1664349	1530229	1083404	958527	1425877	1396777	1273277	1237249	2040	1030	1604557
ACGAG	0.998838	1.00385	1.16512	1.1107	0.0394345	0.0315772	0.0288004	0.0135219	2040	1010	1549	700	69	29	45	11	1664349	1530229	1083404	958527	1425877	1396777	1273277	1237249	1969	1055	1604557
CACAC	0.981703	1.04857	1.25085	1.30616	1.26641	1.26209	1.31559	1.31723	2339	892	1940	696	2585	980	2398	906	1664349	1530229	1083404	958527	1425877	1396777	1273277	1237249	2297	892	1604557
AGCGA	1.00221	0.994512	1.13202	0.742545	0.98551	1.21245	1.16821	1.22875	1866	975	1372	456	1572	1085	1664	974	1664349	1530229	1083404	958527	1425877	1396777	1273277	1237249	1795	1028	1604557
AGTAC	1.03995	1.04857	1.28819	1.28178	1.29984	1.34036	1.27987	1.28581	1864	1289	1503	987	1996	1504	1755	1278	1664349	1530229	1083404	958527	1425877	1396777	1273277	1237249	1728	1289	1604557
ATACA	0.95333	1.0066	1.25279	1.3766	1.26371	1.21007	1.1822	1.06649	2573	1151	2201	986	2922	1263	2441	986	1664349	1530229	1083404	958527	1425877	1396777	1273277	1237249	2602	1199	1604557
AACCT	0.98733	0.971761	1.26919	1.27616	1.26818	1.21432	1.32364	1.2317	2420	1088	2025	895	2663	1241	2482	1115	1664349	1530229	1083404	958527	1425877	1396777	1273277	1237249	2363	1174	1604557
AAACT	0.990921	0.964726	1.33699	1.35703	1.31941	1.229	1.23923	1.1598	2473	1001	2172	882	2821	1164	2366	973	1664349	1530229	1083404	958527	1425877	1396777	1273277	1237249	2406	1088	1604557
CAACT	1.00507	0.981159	1.24216	1.30833	1.15501	1.19325	1.24786	1.25669	2133	1208	1716	1009	2100	1341	2026	1251	1664349	1530229	1083404	958527	1425877	1396777	1273277	1237249	2046	1291	1604557
CACAG	1.0002	0.939135	1.29027	1.3381	1.26868	1.27051	1.32452	1.25595	2215	1107	1860	988	2407	1367	2244	1197	1664349	1530229	1083404	958527	1425877	1396777	1273277	1237249	2135	1236	1604557
ACTGA	0.975242	0.970103	1.28375	1.3491	1.28933	1.26212	1.26565	1.28621	2096	1125	1796	980	2374	1336	2081	1206	1664349	1530229	1083404	958527	1425877	1396777	1273277	1237249	2072	1216	1604557
CAGGA	1.02166	1.00095	0.0543722	0.0746449	0.0339135	0.0180234	0.0290014	0.0214182	1934	1156	67	54	55	19	42	20	1664349	1530229	1083404	958527	1425877	1396777	1273277	1237249	1825	1211	1604557
AGTAA	0.990723	0.994421	1.2354	1.39629	1.2698	1.31685	1.30232	1.31717	2305	1212	1871	1066	2531	1465	2318	1298	1664349	1530229	1083404	958527	1425877	1396777	1273277	1237249	2243	1278	1604557
AAAGG	1.00754	1.02787	1.12606	1.22045	1.00568	1.21772	0.690198	0.876876	2202	1241	1602	923	1883	1342	1154	856	1664349	1530229	1083404	958527	1425877	1396777	1273277	1237249	2107	1266	1604557
AACTC	0.996036	0.995158	1.25019	1.33026	1.28734	1.22798	1.2714	1.24504	2088	1211	1706	1014	2312	1364	2039	1225	1664349	1530229	1083404	958527	1425877	1396777	1273277	1237249	2021	1276	1604557
ACATC	1.00336	0.971327	1.25526	1.30009	1.22026	1.08574	1.04511	0.827317	2171	1182	1768	991	2262	1206	1730	814	1664349	1530229	1083404	958527	1425877	1396777	1273277	1237249	2086	1276	1604557
AACTG	1.02084	0.977908	1.29504	1.42167	1.28364	1.28861	1.3357	1.31943	2032	1287	1678	1172	2189	1548	2034	1404	1664349	1530229	1083404	958527	1425877	1396777	1273277	1237249	1919	1380	1604557
AGACC	1.01076	1.02029	0.338183	0.0270871	1.24529	1.24294	1.10902	1.14019	2360	902	514	15	2491	1003	1981	815	1664349	1530229	1083404	958527	1425877	1396777	1273277	1237249	2251	927	1604557
CAAGG	1.00522	0.945171	1.25937	1.29492	1.17833	1.16973	1.18823	1.13109	1881	1234	1534	1059	1889	1394	1701	1194	1664349	1530229	1083404	958527	1425877	1396777	1273277	1237249	1804	1369	1604557
TACAG	0.939732	0.98354	1.24186	1.37108	1.22239	1.28758	1.3278	1.31346	1853	1467	1594	1281	2065	1753	2003	1584	1664349	1530229	1083404	958527	1425877	1396777	1273277	1237249	1901	1564	1604557
AATCC	0.976017	0.99248	1.26159	1.28112	1.23414	1.24093	1.24037	1.22862	2125	1097	1788	887	2302	1252	2066	1098	1664349	1530229	1083404	958527	1425877	1396777	1273277	1237249	2099	1159	1604557
CATAA	0.990885	0.958937	1.30557	1.41613	1.26078	1.30532	1.33075	1.28014	2698	1134	2314	1049	2941	1409	2772	1224	1664349	1530229	1083404	958527	1425877	1396777	1273277	1237249	2625	1240	1604557
ACACA	0.979149	0.968446	1.29261	1.25391	1.22369	1.18127	1.10837	0.924941	2858	979	2456	794	3060	1090	2475	756	1664349	1530229	1083404	958527	1425877	1396777	1273277	1237249	2814	1060	1604557
ACTAA	0.980561	0.960075	1.25365	1.31721	1.24245	1.23004	1.33326	1.26592	2736	1074	2277	923	2970	1256	2846	1145	1664349	1530229	1083404	958527	1425877	1396777	1273277	1237249	2690	1173	1604557
AGAGC	0.984215	1.0195	0.0863054	0.0159565	0.152186	0.657997	0.273651	0.685523	1857	1122	106	11	246	661	395	610	1664349	1530229	1083404	958527	1425877	1396777	1273277	1237249	1819	1154	1604557
AACCC	1.00065	0.947436	1.31306	1.33807	1.30839	1.243	1.28531	1.18041	2654	815	2267	721	2973	976	2608	821	1664349	1530229	1083404	958527	1425877	1396777	1273277	1237249	2557	902	1604557
AAGAG	0.99088	1.01319	0.0295109	0.0141198	0.0411954	0.0129195	0.0204385	0.00850808	2218	1031	43	9	79	12	35	7	1664349	1530229	1083404	958527	1425877	1396777	1273277	1237249	2158	1067	1604557
ATTAA	0.936553	0.945491	1.23348	1.38954	1.24776	1.24897	1.25392	1.29772	2348	1385	2013	1275	2680	1670	2405	1537	1664349	1530229	1083404	958527	1425877	1396777	1273277	1237249	2417	1536	1604557
AACAG	1.00764	0.943449	1.28596	1.33691	1.27483	1.23855	1.24996	1.25611	2706	1059	2248	940	2933	1269	2568	1140	1664349	1530229	1083404	958527	1425877	1396777	1273277	1237249	2589	1177	1604557
ACCAG	0.969903	0.97197	1.23611	1.38969	1.26136	1.31769	1.33309	1.31656	2330	977	1933	875	2596	1209	2450	1070	1664349	1530229	1083404	958527	1425877	1396777	1273277	1237249	2316	1054	1604557
CAATA	0.989228	1.00882	1.26764	1.32623	1.24056	1.20229	1.18853	1.218	2635	1218	2198	1003	2831	1325	2422	1189	1664349	1530229	1083404	958527	1425877	1396777	1273277	1237249	2568	1266	1604557
CCCCA	1.0194	0.995724	1.27482	1.32308	1.30752	1.22245	1.3622	1.29836	2377	829	1935	690	2612	929	2430	874	1664349	1530229	1083404	958527	1425877	1396777	1273277	1237249	2248	873	1604557
AGCAA	0.980117	1.03078	1.10667	0.866179	1.25149	1.29276	1.30711	1.26754	2566	1043	1886	549	2807	1194	2618	1037	1664349	1530229	1083404	958527	1425877	1396777	1273277	1237249	2524	1061	1604557
TCAAA	0.977803	0.993879	1.29485	1.34717	1.28372	1.24463	1.27915	1.27658	2493	1272	2149	1080	2804	1454	2495	1321	1664349	1530229	1083404	958527	1425877	1396777	1273277	1237249	2458	1342	1604557
ATATA	0.980366	1.00956	1.27697	1.41065	1.25744	1.28898	1.20176	1.17328	2347	1475	1990	1291	2579	1719	2201	1386	1664349	1530229	1083404	958527	1425877	1396777	1273277	1237249	2308	1532	1604557
AGAGA	1.03606	0.993266	0.0419228	0.0126134	0.229566	0.830963	0.29644	0.718935	2202	880	58	7	418	672	482	515	1664349	1530229	1083404	958527	1425877	1396777	1273277	1237249	2049	929	1604557
CCAAG	0.962389	0.945386	1.27195	1.25666	1.27089	1.18859	1.33398	1.20572	2284	962	1965	801	2584	1104	2422	992	1664349	1530229	1083404	958527	1425877	1396777	1273277	1237249	2288	1067	1604557
AAAAG	0.972689	0.984928	1.24794	1.33086	1.23978	1.26192	1.21991	1.213	2936	944	2452	799	3206	1104	2817	940	1664349	1530229	1083404	958527	1425877	1396777	1273277	1237249	2910	1005	1604557
CCAGA	1.00934	1.02547	1.29058	1.29281	1.25289	1.26207	1.28044	1.29415	2475	932	2060	736	2632	1047	2402	951	1664349	1530229	1083404	958527	1425877	1396777	1273277	1237249	2364	953	1604557
TCACA	1.00203	1.03191	1.31975	1.35588	1.30769	1.31476	1.27178	1.25471	2033	1362	1743	1121	2273	1584	1974	1339	1664349	1530229	1083404	958527	1425877	1396777	1273277	1237249	1956	1384	1604557
ACCAC	1.03294	1.04857	1.2973	1.40209	1.35517	1.31585	1.33756	1.32203	2565	825	2097	691	2883	945	2541	841	1664349	1530229	1083404	958527	1425877	1396777	1273277	1237249	2394	825	1604557
CCCAC	1.034	1.03806	1.30519	1.30059	1.32488	1.29415	1.38413	1.292	2159	790	1774	620	2370	899	2211	795	1664349	1530229	1083404	958527	1425877	1396777	1273277	1237249	2013	798	1604557
TAACA	1.01199	0.985759	1.24851	1.32769	1.15905	1.22491	0.973843	1.17568	2661	1177	2137	993	2611	1335	1959	1135	1664349	1530229	1083404	958527	1425877	1396777	1273277	1237249	2535	1252	1604557
ATAAG	0.997379	1.00859	1.29523	1.37411	1.29974	1.26281	1.30944	1.23063	2276	1337	1924	1141	2541	1528	2286	1319	1664349	1530229	1083404	958527	1425877	1396777	1273277	1237249	2200	1390	1604557
AAATC	1.00994	0.978668	1.29417	1.33346	1.26729	1.24694	1.14401	1.05634	2466	1092	2057	932	2651	1270	2137	953	1664349	1530229	1083404	958527	1425877	1396777	1273277	1237249	2354	1170	1604557
AATAC	0.975399	0.931865	1.22298	1.36584	1.23767	1.27071	1.25327	1.28466	2584	1038	2109	953	2809	1292	2540	1157	1664349	1530229	1083404	958527	1425877	1396777	1273277	1237249	2554	1168	1604557
AAATA	0.988577	1.01656	1.27497	1.36162	1.27858	1.21501	1.17108	1.01748	3147	1143	2642	959	3487	1247	2852	925	1664349	1530229	1083404	958527	1425877	1396777	1273277	1237249	3069	1179	1604557
CAGAT	0.997371	1.02625	0.114701	0.0110616	0.0524086	0.0143384	0.0600085	0.0266612	1977	1333	148	9	89	17	91	28	1664349	1530229	1083404	958527	1425877	1396777	1273277	1237249	1911	1362	1604557
TTAAA	0.965792	0.954487	1.27464	1.32696	1.34727	1.2625	1.35163	1.24471	2250	1471	1933	1281	2689	1776	2409	1551	1664349	1530229	1083404	958527	1425877	1396777	1273277	1237249	2246	1616	1604557
AATAT	0.999011	1.00879	1.27179	1.40967	1.29669	1.27882	1.32088	1.25163	2259	1572	1872	1376	2512	1819	2285	1577	1664349	1530229	1083404	958527	1425877	1396777	1273277	1237249	2180	1634	1604557
GCCAC	1.05114	0.998553	1.32589	1.37675	1.34685	1.28677	1.34363	1.35416	1811	1078	1487	931	1988	1268	1771	1182	1664349	1530229	1083404	958527	1425877	1396777	1273277	1237249	1661	1132	1604557
ATCAA	0.999052	0.985282	1.28031	1.28621	1.28158	1.27994	1.36633	1.2535	2485	1152	2073	942	2731	1366	2600	1185	1664349	1530229	1083404	958527	1425877	1396777	1273277	1237249	2398	1226	1604557
ACCAT	0.989756	0.940401	1.30005	1.3105	1.31183	1.22617	1.32998	1.23645	2428	1078	2076	941	2757	1283	2496	1146	1664349	1530229	1083404	958527	1425877	1396777	1273277	1237249	2365	1202	1604557
CCAAC	0.994255	0.962496	1.28528	1.39558	1.30389	1.23326	1.28703	1.23189	2372	861	1996	782	2665	1007	2349	891	1664349	1530229	1083404	958527	1425877	1396777	1273277	1237249	2300	938	1604557
ACCCT	1.00338	0.946761	1.32674	1.30029	1.32183	1.22026	1.36356	1.28504	2068	1088	1780	936	2334	1280	2150	1194	1664349	1530229	1083404	958527	1425877	1396777	1273277	1237249	1987	1205	1604557
ATAAC	1.00533	0.978923	1.2874	1.29928	1.32773	1.22715	1.26917	1.13285	2632	1026	2194	853	2978	1174	2542	960	1664349	1530229	1083404	958527	1425877	1396777	1273277	1237249	2524	1099	1604557
CGCAA	0.995995	0.991866	1.08013	1.02217	1.26025	1.26284	1.35152	1.26882	2309	962	1630	621	2503	1118	2397	995	1664349	1530229	1083404	958527	1425877	1396777	1273277	1237249	2235	1017	1604557
CAACA	0.977548	1.01509	1.27405	1.23126	1.04792	1.09258	1.01778	1.10532	2757	970	2339	737	2532	953	2196	854	1664349	1530229	1083404	958527	1425877	1396777	1273277	1237249	2719	1002	1604557
AAGCA	1.02412	1.00189	0.0420317	0.00596254	0.0434689	0.00716055	0.0347704	0.00577415	2695	1073	72	4	98	7	70	5	1664349	1530229	1083404	958527	1425877	1396777	1273277	1237249	2537	1123	1604557
CCATA	0.964487	0.985713	1.24592	1.30312	1.26543	1.22561	1.22513	1.26533	2338	1082	1966	896	2628	1228	2272	1123	1664349	1530229	1083404	958527	1425877	1396777	1273277	1237249	2337	1151	1604557
GCAGA	1.03893	1.03488	1.20752	1.37335	0.974759	1.2491	0.917035	1.12219	2054	1209	1554	1005	1651	1332	1387	1060	1664349	1530229	1083404	958527	1425877	1396777	1273277	1237249	1906	1225	1604557
ACCCC	1.01385	0.995542	1.26706	1.29301	1.32815	1.38115	1.31954	1.28048	2322	826	1889	672	2606	1046	2312	859	1664349	1530229	1083404	958527	1425877	1396777	1273277	1237249	2208	870	1604557
ACCGA	1.02757	0.976135	1.30586	1.34601	1.25841	1.25674	1.34995	1.26016	2379	822	1968	710	2496	966	2391	858	1664349	1530229	1083404	958527	1425877	1396777	1273277	1237249	2232	883	1604557
ACAAG	1.0067	1.00455	1.29909	1.29529	1.28821	1.21372	1.21876	1.13685	2669	1118	2242	903	2926	1233	2472	1023	1664349	1530229	1083404	958527	1425877	1396777	1273277	1237249	2556	1167	1604557
GAAAC	1.02212	0.979237	1.24002	1.21589	1.12348	1.15109	0.975126	1.06732	2606	918	2058	714	2454	985	1902	809	1664349	1530229	1083404	958527	1425877	1396777	1273277	1237249	2458	983	1604557
AGACA	0.996603	1.03028	0.0680312	0.0113545	1.14498	1.18994	0.91696	0.973913	2543	1014	113	7	2503	1069	1790	775	1664349	1530229	1083404	958527	1425877	1396777	1273277	1237249	2460	1032	1604557
TACCA	0.976306	0.97448	1.24683	1.34741	1.17477	1.25287	1.22935	1.25703	2235	1210	1858	1048	2304	1420	2153	1262	1664349	1530229	1083404	958527	1425877	1396777	1273277	1237249	2207	1302	1604557
AAATG	0.977109	0.991056	1.30018	1.3114	1.2691	1.27155	1.14202	1.08255	2324	1344	2013	1114	2586	1574	2078	1187	1664349	1530229	1083404	958527	1425877	1396777	1273277	1237249	2293	1422	1604557
ACCTA	1.01989	1.00735	1.33941	1.40114	1.29951	1.31617	1.34772	1.30434	2467	1002	2109	873	2693	1195	2494	1049	1664349	1530229	1083404	958527	1425877	1396777	1273277	1237249	2332	1043	1604557
GCCAA	0.979208	0.982593	1.28479	1.2964	1.30143	1.22326	1.36141	1.32324	2200	968	1879	800	2505	1100	2340	1054	1664349	1530229	1083404	958527	1425877	1396777	1273277	1237249	2166	1033	1604557
AACAT	0.964075	0.963406	1.2883	1.33844	1.27946	1.23949	1.2971	1.2128	2628	1233	2286	1073	2988	1448	2705	1255	1664349	1530229	1083404	958527	1425877	1396777	1273277	1237249	2628	1342	1604557
AAGCC	1.03244	1.06454	0.0816094	0.00637101	0.0668609	0.0087441	0.051325	0.00863761	2235	1067	115	4	124	8	85	7	1664349	1530229	1083404	958527	1425877	1396777	1273277	1237249	2087	1051	1604557
CCCAA	1.01175	0.930641	1.29907	1.36292	1.30894	1.30183	1.35796	1.28578	2759	726	2306	666	3058	927	2833	811	1664349	1530229	1083404	958527	1425877	1396777	1273277	1237249	2629	818	1604557
GCAAA	1.00532	0.986948	1.2819	1.33192	1.23578	1.25366	1.29484	1.25935	2730	1041	2266	880	2875	1207	2690	1074	1664349	1530229	1083404	958527	1425877	1396777	1273277	1237249	2618	1106	1604557
GAACA	1.03364	0.973407	1.12602	1.09199	0.7996	0.941857	0.437698	0.585685	2630	1036	1865	728	1743	915	852	504	1664349	1530229	1083404	958527	1425877	1396777	1273277	1237249	2453	1116	1604557
CCCAT	1.03584	0.980366	1.30828	1.31683	1.3286	1.24839	1.34443	1.27438	2266	1078	1863	907	2490	1253	2250	1133	1664349	1530229	1083404	958527	1425877	1396777	1273277	1237249	2109	1153	1604557
ACAAC	1.00159	1.01878	1.29846	1.44761	1.26362	1.28321	1.14012	1.0316	2857	855	2411	761	3088	983	2488	700	1664349	1530229	1083404	958527	1425877	1396777	1273277	1237249	2750	880	1604557
CAAGA	0.984168	0.982359	1.25072	1.34473	1.13433	1.18086	1.07178	1.20693	2547	905	2107	776	2515	993	2122	899	1664349	1530229	1083404	958527	1425877	1396777	1273277	1237249	2495	966	1604557
AAGAC	1.01074	1.03926	0.0533098	0.00743166	0.0405057	0.0178497	0.0318043	0.00719686	2534	893	87	4	87	14	61	5	1664349	1530229	1083404	958527	1425877	1396777	1273277	1237249	2417	901	1604557
AATCA	0.97801	0.972695	1.24749	1.37372	1.27466	1.26637	1.17628	1.06925	2316	1205	1923	1066	2586	1432	2131	1071	1664349	1530229	1083404	958527	1425877	1396777	1273277	1237249	2283	1299	1604557
CAAAC	0.993543	0.945686	1.22845	1.27383	1.23163	1.18833	1.22516	1.21294	2967	864	2388	729	3151	991	2799	896	1664349	1530229	1083404	958527	1425877	1396777	1273277	1237249	2879	958	1604557
ACCCA	1.01745	0.995965	1.27832	1.36858	1.29058	1.20508	1.32656	1.23033	2745	833	2245	717	2983	920	2738	832	1664349	1530229	1083404	958527	1425877	1396777	1273277	1237249	2601	877	1604557
AAAGC	1.01766	0.976876	1.17758	1.2225	0.773856	1.04184	0.406644	0.468008	2545	981	1917	769	1658	955	778	380	1664349	1530229	1083404	958527	1425877	1396777	1273277	1237249	2411	1053	1604557
AGAAA	0.980593	0.983473	0.337197	0.0426847	1.22913	1.24555	1.22322	1.23505	3087	846	691	23	3315	978	2946	859	1664349	1530229	1083404	958527	1425877	1396777	1273277	1237249	3035	902	1604557
TAAAA	0.987112	0.965135	1.26336	1.31557	1.26455	1.3344	1.30308	1.28092	3128	1122	2606	958	3433	1416	3159	1204	1664349	1530229	1083404	958527	1425877	1396777	1273277	1237249	3055	1219	1604557
CACCA	1.02011	0.965872	1.27933	1.2453	1.12531	1.14988	1.25376	1.14408	2494	946	2036	764	2357	1028	2345	906	1664349	1530229	1083404	958527	1425877	1396777	1273277	1237249	2357	1027	1604557
CCACA	1.01299	1.01184	1.29722	1.42241	1.2678	1.30452	1.26124	1.33498	2506	854	2089	752	2687	1005	2387	911	1664349	1530229	1083404	958527	1425877	1396777	1273277	1237249	2385	885	1604557
AAACC	0.990576	0.955423	1.24073	1.29819	1.25886	1.24529	1.14485	1.054	3065	759	2499	646	3337	903	2710	677	1664349	1530229	1083404	958527	1425877	1396777	1273277	1237249	2983	833	1604557
CGAAA	1.00712	0.992786	0.42736	0.118142	1.23974	1.29718	1.27153	1.26871	2784	872	769	65	2936	1040	2689	901	1664349	1530229	1083404	958527	1425877	1396777	1273277	1237249	2665	921	1604557
CAAAT	1.00651	0.979033	1.27564	1.34966	1.23973	1.24977	1.29111	1.26788	2680	1253	2211	1082	2828	1460	2630	1312	1664349	1530229	1083404	958527	1425877	1396777	1273277	1237249	2567	1342	1604557
TAAAC	1.02829	0.973974	1.28611	1.36488	1.28977	1.27915	1.27748	1.2212	2642	1162	2151	1020	2839	1393	2511	1178	1664349	1530229	1083404	958527	1425877	1396777	1273277	1237249	2477	1251	1604557
ACCAA	0.997469	1.00601	1.27966	1.33836	1.25974	1.32962	1.32708	1.25221	3196	780	2669	650	3458	941	3253	785	1664349	1530229	1083404	958527	1425877	1396777	1273277	1237249	3089	813	1604557
CCAAA	0.98056	0.965759	1.26713	1.3804	1.30571	1.19545	1.30866	1.25319	3331	793	2802	710	3800	896	3401	832	1664349	1530229	1083404	958527	1425877	1396777	1273277	1237249	3275	861	1604557
AACAC	0.974895	0.960285	1.25368	1.31679	1.27484	1.2998	1.24832	1.23405	2793	794	2338	682	3129	981	2736	825	1664349	1530229	1083404	958527	1425877	1396777	1273277	1237249	2762	867	1604557
CACAA	1.0085	0.9652	1.26849	1.31734	1.27295	1.21433	1.32977	1.30084	2974	903	2435	772	3216	1037	3000	984	1664349	1530229	1083404	958527	1425877	1396777	1273277	1237249	2843	981	1604557
AAGAA	1.00883	1.03871	0.0425414	0.0202498	0.0451027	0.0138963	0.0336721	0.0104587	3133	737	86	9	120	9	80	6	1664349	1530229	1083404	958527	1425877	1396777	1273277	1237249	2994	744	1604557
AAAAT	1.02141	0.96294	1.30734	1.28478	1.31972	1.24736	1.27525	1.19853	3189	1102	2657	921	3530	1303	3046	1109	1664349	1530229	1083404	958527	1425877	1396777	1273277	1237249	3010	1200	1604557
AACCA	1.0027	0.996734	1.28697	1.1906	1.21253	1.17715	1.22831	1.06664	3167	846	2646	633	3281	912	2968	732	1664349	1530229	1083404	958527	1425877	1396777	1273277	1237249	3045	890	1604557
ACAAA	1.05039	1.02469	1.30066	1.35625	1.29431	1.26214	1.31268	1.26171	6486	901	5228	747	6847	1013	6201	897	1664349	1530229	1083404	958527	1425877	1396777	1273277	1237249	5953	922	1604557
AATAA	0.990449	0.988758	1.28236	1.38751	1.27887	1.31457	1.31542	1.28679	3117	1091	2627	959	3448	1324	3167	1148	1664349	1530229	1083404	958527	1425877	1396777	1273277	1237249	3034	1157	1604557
AACAA	0.994792	0.969648	1.30613	1.31939	1.32465	1.28463	1.30659	1.25086	3530	860	3017	733	4027	1040	3547	897	1664349	1530229	1083404	958527	1425877	1396777	1273277	1237249	3421	930	1604557
AAAAC	1.00435	0.99948	1.26845	1.3002	1.27777	1.26046	1.15451	1.00885	3491	794	2870	647	3805	914	3070	648	1664349	1530229	1083404	958527	1425877	1396777	1273277	1237249	3351	833	1604557
ATAAA	0.99372	0.971074	1.25949	1.28642	1.29256	1.21218	1.30458	1.12827	3218	1040	2655	863	3586	1185	3232	977	1664349	1530229	1083404	958527	1425877	1396777	1273277	1237249	3122	1123	1604557
AAAGA	0.977393	0.930908	1.17814	1.27003	0.898582	1.11796	0.365995	0.634915	3009	894	2361	764	2370	980	862	493	1664349	1530229	1083404	958527	1425877	1396777	1273277	1237249	2968	1007	1604557
GAAAA	0.983905	0.976186	1.22819	1.24476	1.24413	1.20767	1.18414	1.20863	2977	944	2419	754	3225	1066	2741	945	1664349	1530229	1083404	958527	1425877	1396777	1273277	1237249	2917	1014	1604557
AAACA	1.02159	0.98119	1.27672	1.26823	1.18688	1.12026	0.797698	0.600919	3641	830	2962	672	3624	865	2175	411	1664349	1530229	1083404	958527	1425877	1396777	1273277	1237249	3436	887	1604557
CAAAA	0.978094	0.956416	1.27851	1.26311	1.26189	1.19801	1.29859	1.19401	3628	851	3087	704	4010	973	3685	859	1664349	1530229	1083404	958527	1425877	1396777	1273277	1237249	3576	933	1604557
AAAAA	1.02026	0.947675	1.287	1.32124	1.30367	1.29148	1.27749	1.17208	4467	742	3668	648	4890	923	4279	742	1664349	1530229	1083404	958527	1425877	1396777	1273277	1237249	4221	821	1604557
