# Supplementary material for: Engineered dual selection for directed evolution of SpCas9 PAM specificity
Source: Nat Commun. 2021 Jan 13;12:349. doi: 10.1038/s41467-020-20650-x (PMC7807044; doi:10.1038/s41467-020-20650-x)
Supplement: Supplementary file 6 — Supplementary Data 3 [file 41467_2020_20650_MOESM6_ESM.xlsx]

## Sheet: Wt SpCas9
Supplementary Data 3. Complete summary of GUIDE-seq hits detected for Wt Cas9, VRKG, and SpRY with the ‘HEK site 4’ sgRNA
BED Chromosome	Position	Sequence	BED Off-target Start	BED Off-target End	Strand	Off-Target Sequence	Mismatches	Total Reads	+ Reads	- Reads	+ ODN Reads	- ODN Reads	% of Summed Total Reads
chr16	50266435	CGGAGAGCAGCACTGTGGCTGGGGGAGGGGGCCCTGCACACCCCGAGAGG	50266418	50266441	+	AGCACTGTGGCTGGGGGAGGGGG	4	34266	4032	30234	16807	13033	10.5241
chrX	105602037	CCTGCTTCCATCACCACTCCCCCTCCTCCAGCCGCAGAGCTGCTGTGTGC	105602030	105602053	-	AGCTCTGCGGCTGGAGGAGGGGG	3	18187	15532	2655	8590	8060	5.58579
chr10	13650637	TCACCCTGGCACTGGGGCTGGGGGAGGGGGTCTACCTTCCTTCCAAAGCC	13650619	13650642	+	GGCACTGGGGCTGGGGGAGGGGG	3	16330	2892	13438	8131	5827	5.01545
chr20	61435507	AGCTTGGTGCACTGCGGCCGGAGGAGGTGGAGGATGGAAAGTAAGATTCA	61435489	61435512	+	TGCACTGCGGCCGGAGGAGGTGG	3	13988	4983	9005	7900	4057	4.29615
chr7	54493744	AATAATTGAGGACTGCGGCTGGGGGTGGTGGCTCACACCTGTAATCCCAG	54493727	54493750	+	AGGACTGCGGCTGGGGGTGGTGG	3	12879	4712	8167	5533	6172	3.95554
chr20	46714371	TGGGGCTGGGCACTGAGGGTGGAGGTGGGGGCAGTCATCTCCACCCAAAC	46714354	46714377	+	GGCACTGAGGGTGGAGGTGGGGG	2	11851	5576	6275	4766	5346	3.63981
chr10	125006305	AGATGCCGGGCACGACGGCTGGAGGTGGGGGGTTGGGAGTGGGTGGGATG	125006288	125006311	+	GGCACGACGGCTGGAGGTGGGGG	2	11490	4246	7244	5201	4390	3.52893
chr10	75343361	ACAGGCAAGGCATCACGGCTGGAGGTGGAGGGGGCCTAACCCGGGGTTGC	75343344	75343367	+	GGCATCACGGCTGGAGGTGGAGG	3	11252	5375	5877	4879	5003	3.45584
chr19	32891174	CCTGTCACTAACAGCAACCCCACCCCCTCCAGCCGCAGAGCCCTGCGCAC	32891168	32891191	-	GGCTCTGCGGCTGGAGGGGGTGG	2	10898	6779	4119	5729	3965	3.34711
chr6	160096849	CCATGGCTGCGTCACCTCCCACCACCCCCAGCAGCAGTGCCATTGTTTCC	160096842	160096865	-	GGCACTGCTGCTGGGGGTGGTGG	2	9710	6499	3211	4024	4528	2.98224
chr20	32761966	GCCCCGGTGGCACTGCGGCTGGAGGTGGGGGTTAAAGCGGAGACTCTGGT	32761949	32761972	+	GGCACTGCGGCTGGAGGTGGGGG	0	9535	2822	6713	4515	3736	2.92849
chr17	77433197	CTGTGGGGGATCCTCCATCCCACCATCTCCAGCCGTGGTGTCCCTCTCGG	77433191	77433214	-	GACACCACGGCTGGAGATGGTGG	4	8575	4063	4512	3714	3725	2.63365
chr13	27055273	AGTACCTGGAGTCCCGAGCCCCCACCTCCAACCCCAGTGCCTTCACCTTG	27055266	27055289	-	GGCACTGGGGTTGGAGGTGGGGG	2	8267	4515	3752	3325	4142	2.53905
chr16	88649726	GAAAGGAAGCACGGCAGCTGGAGGAGGGGGCCGGAGAGCCGGGAGGCCAG	88649708	88649731	+	AGCACGGCAGCTGGAGGAGGGGG	4	7233	1623	5610	3288	2998	2.22148
chr19	38125546	TCCACAGCCATACCCCCACCCCCACCCCCAGTCTCAGTGCCCCAGAGCCT	38125539	38125562	-	GGCACTGAGACTGGGGGTGGGGG	3	7127	3980	3147	2848	3126	2.18892
chr15	40752043	CGCAGGCTGCTTCTCAGCTCCTCCACCTCCCGCCGCAGCGCCACAAGGCT	40752037	40752060	-	GGCGCTGCGGCGGGAGGTGGAGG	2	6912	3648	3264	3098	2730	2.12289
chr7	1357762	GACGGGGCAGCACTGCAGCTGGGAGTGGAGGAACCTGAAGGAGCAGACTG	1357745	1357768	+	AGCACTGCAGCTGGGAGTGGAGG	4	6497	2511	3986	2821	2659	1.99543
chr3	51691435	TCCAGCACTCTTTCCTCTTCCACCTCCTCCAGCCACAGAGCCTAGCCATG	51691429	51691452	-	GGCTCTGTGGCTGGAGGAGGTGG	3	6422	4479	1943	2618	2652	1.9724
chr19	40714620	CGGTCCCCCGAAGTAGGCCCCCCACCTTCAGCCACATTGCCTGGAGGAGA	40714613	40714636	-	GGCAATGTGGCTGAAGGTGGGGG	3	5803	3599	2204	2462	2395	1.78228
chr3	10377271	CTGGGCCCATAGCTCTCCACCCCCACCTCCAGCTGCGGAGCCTCAGAGCC	10377265	10377288	-	GGCTCCGCAGCTGGAGGTGGGGG	3	5690	2947	2743	2653	2191	1.74758
chr1	171049319	GAATCACTGACTCCACTACCCCCACCCCCAGCCCCAGTGGCAGCAGTATG	171049312	171049335	-	GCCACTGGGGCTGGGGGTGGGGG	3	5505	3355	2150	2223	2334	1.69076
chr20	1171210	GCCTCATGCTCCTGAGTACCTCCACCTGCAGCCACAGTGCCCAGAGCACC	1171203	1171226	-	GGCACTGTGGCTGCAGGTGGAGG	2	5212	3086	2126	2169	2333	1.60077
chr4	55949032	GGCCTGAGGGCAATGCGGCTGGAGGCGGAGGCAACGGCGGCTGGAGCTGC	55949015	55949038	+	GGCAATGCGGCTGGAGGCGGAGG	2	4955	1726	3229	2336	2167	1.52183
chr3	53341967	CTGGGATTACAGGCATGAGCCACCACCTCTGGCCTCAGAGCCCAGTTTAA	53341961	53341984	-	GGCTCTGAGGCCAGAGGTGGTGG	4	4381	2353	2028	1550	2316	1.34554
chr20	38842700	TGCCACCTGCAACCCCCTCCCCCACCCCCAGGCACAGTGCTGGACACCTG	38842693	38842716	-	AGCACTGTGCCTGGGGGTGGGGG	4	4288	3422	866	1914	1974	1.31698
chr13	38688792	ACCTAGAAGCAGTGCGGCTAGAGGTGGTGGCTGGGCTCCGGCATGGTCAC	38688774	38688797	+	AGCAGTGCGGCTAGAGGTGGTGG	3	4167	1987	2180	2114	1526	1.27981
chr20	62320615	GGCTTGTGCTCTGCTGCTCCAGCACCTCCAGCTGCTGTGCCGTCTCATGG	62320608	62320631	-	GGCACAGCAGCTGGAGGTGCTGG	3	3931	2470	1461	1491	1665	1.20733
chr19	1295087	CTGTTGGGGACACTGAGGCAGGAGGTGGGGGGCAGTGCCAGGCAAGAGAT	1295070	1295093	+	GACACTGAGGCAGGAGGTGGGGG	3	3734	1355	2379	1658	1648	1.14683
chr7	110503093	CCCTGGAAGCCACTGCAGCTAGAGGTGGAGGAGTTTGCAAAAATTACAGG	110503076	110503099	+	GCCACTGCAGCTAGAGGTGGAGG	3	3048	1254	1794	1489	1258	0.936135
chr3	49017931	GGTCCAGCTCGCCACGACTTCCCACCTCCAGCCGCAGTCCCCACGGGCGG	49017924	49017947	-	GGGACTGCGGCTGGAGGTGGGAA	3	2976	1400	1576	1291	1367	0.914022
chr17	326511	AGGCAAGGCATCTGAGAACCCCCATCTCCAGCCACAGTGCACAGTCGGTG	326504	326527	-	TGCACTGTGGCTGGAGATGGGGG	3	2974	1660	1314	1248	1271	0.913407
chr2	25125598	CCTGTTTCTCCTAGGCTGCTGCCACCTCCAGCCACAGTTCCTCGGTAAGA	25125591	25125614	-	GGAACTGTGGCTGGAGGTGGCAG	3	2961	1670	1291	1329	1322	0.909415
chr18	1764366	TAAACCAGGGCAGTGGGGCTGGGGGTGGGGGTGATGGTTTCAGGATGATT	1764349	1764372	+	GGCAGTGGGGCTGGGGGTGGGGG	3	2609	1063	1546	1100	1189	0.801305
chr7	139559660	AGGCAGATGCCACTGCGACTGGAGGAGGGGGATGAGGGCACTCTGTCCAG	139559643	139559666	+	GCCACTGCGACTGGAGGAGGGGG	3	2573	369	2204	931	1395	0.790248
chr19	46383916	CAGAGCCACCCTCTCCCCACCTCCACCCCCAGCCGCAGCCTCAGGTCTGC	46383910	46383933	-	GAGGCTGCGGCTGGGGGTGGAGG	4	2419	1265	1154	901	1059	0.74295
chr13	88248737	TTTTTTTTTGCTAACTCCCCACCACCTCCAGCTGCAGTGTGTTTTCCTCT	88248730	88248753	-	CACACTGCAGCTGGAGGTGGTGG	3	2168	1114	1054	921	985	0.66586
chr7	135187279	AGAGGCTGGCGAGGGCGACCCGCCTCCCCCAGCCACAGTGCTGACATCCT	135187273	135187296	-	AGCACTGTGGCTGGGGGAGGCGG	4	2024	1497	527	1026	765	0.621633
chr17	74254982	CCAGTGCCTCTTGTCCACCCCACCACCTCCAGCCAGAGTACCTGAGATAC	74254976	74254999	-	GGTACTCTGGCTGGAGGTGGTGG	3	1807	864	943	729	853	0.554986
chr2	240701437	CCTACCGGGCCCGCAGCGCCACCACCTCCGGCCGCAGCCCCCCTGGCACC	240701430	240701453	-	GGGGCTGCGGCCGGAGGTGGTGG	3	1666	1112	554	638	857	0.51168
chr18	39614594	AGTTTATCTCTATAGCACCCCCCGCCTCCACCCGCAGTGCCTAGCTCAGG	39614587	39614610	-	GGCACTGCGGGTGGAGGCGGGGG	2	1513	840	673	666	647	0.464689
chr9	130276897	ACCTGGGGTCACTGCAGCTGGAGGAGGGGGATATGTGGATCCAGGGCTGG	130276879	130276902	+	GTCACTGCAGCTGGAGGAGGGGG	3	1449	203	1246	874	385	0.445033
chr17	66548758	GCTGACAAGGCAGGGCGGCTGGAGGAGGTGGGAGCTGGATTCCCTCCTAG	66548741	66548764	+	GGCAGGGCGGCTGGAGGAGGTGG	3	1435	181	1254	616	650	0.440733
chr22	29734876	CAAATGGGGCTGTGCGGCCAGAGGTGGAGGATGTGGGGAAGCGCCAGGGC	29734858	29734881	+	GGCTGTGCGGCCAGAGGTGGAGG	4	1390	1027	363	434	599	0.426912
chr8	118214906	AGTGCAGTGGCACAATGGCTGGAGGTGAAGGCAGAGGTTAGATAGGACCA	118214889	118214912	+	GGCACAATGGCTGGAGGTGAAGG	4	1274	373	901	450	723	0.391285
chr6	36793902	AGGTTCCCTGCCCTGCACACCCCCACCTCCAGCCCCAGTGGGCGAGTGGG	36793896	36793919	-	CCCACTGGGGCTGGAGGTGGGGG	3	1166	610	556	430	514	0.358115
chr2	45020265	GCCATCTTGAAAGAGGATCCTCCACCTCCAGTCACGGTGTCCCAGCTGAT	45020258	45020281	-	GACACCGTGACTGGAGGTGGAGG	4	1126	646	480	505	532	0.345829
chr22	35350290	TGGGCCTGGACACCGACCCCTCCACCTCCTGCCCTAGTGTCAGTACCCAC	35350283	35350306	-	GACACTAGGGCAGGAGGTGGAGG	4	1103	828	275	363	605	0.338765
chr15	33789345	CTCTTTGAGCACTGTAGCAAGAGGTGGAGGCAGCAGGGAAGGAAGAAGAC	33789327	33789350	+	AGCACTGTAGCAAGAGGTGGAGG	5	1027	483	544	374	531	0.315424
chr1	201098250	GTCCCGGGGCACTGCTGCTAGAGGTGCAGGCTGTGGGCAGGTGCGGCTGC	201098232	201098255	+	GGCACTGCTGCTAGAGGTGCAGG	3	995	557	438	464	420	0.305595
chr20	63179386	ATGACAAATCCCTCCCCCGCCGCCATCTGCAGCCGCAGTGACACCCACTC	63179380	63179403	-	GTCACTGCGGCTGCAGATGGCGG	3	980	451	529	480	368	0.300988
chr5	1832823	CTGGTGCTGGGTGTTGCCTCCGCCTCCTCCGGCCACAGAGCCCACAGGGC	1832817	1832840	-	GGCTCTGTGGCCGGAGGAGGCGG	4	915	503	412	446	302	0.281025
chr8	143699132	AGGTGCTCAGTCCACTCACCCCACCTCCAGCTGCAGTGTCTCCACCGGGG	143699124	143699147	-	GACACTGCAGCTGGAGGTGGGGT	3	888	486	402	360	422	0.272732
chr14	24271065	CAACCATGGCACTGCCACTGGGGGTGAGGGCGCGGGCCTGCGGAGGTGAA	24271047	24271070	+	GGCACTGCCACTGGGGGTGAGGG	4	866	418	448	271	469	0.265975
chr17	17079071	GTACCTTCCAGACTGCGGCAGGGGGTGGCGGGGGTGCCTGGGATTTTTGG	17079054	17079077	+	CAGACTGCGGCAGGGGGTGGCGG	5	858	426	432	348	413	0.263518
chr12	47651862	AGAAATGCCAGCTGCCAGCCTGCCTTCTCCAGCCGCTGTGCTCTTGTGTT	47651856	47651879	-	AGCACAGCGGCTGGAGAAGGCAG	5	792	394	398	305	418	0.243248
chr14	88306687	CCAGAAAAGCACTGGGGCTGGGGGAGGGGGCATGGGGTAGGAGGGGAGCC	88306669	88306692	+	AGCACTGGGGCTGGGGGAGGGGG	4	715	88	627	457	153	0.219599
chr13	41395822	TGGGATTACAGGCATGAACCACCACCCCCGGCCACAGTGTTGTTTTTTAG	41395815	41395838	-	AACACTGTGGCCGGGGGTGGTGG	5	706	422	284	281	355	0.216834
chr9	136628448	TGCCTGTGGCCACAGCGGCCGGAGGTGGCAGCAGCTGGACGAGATCCCGC	136628431	136628454	+	GCCACAGCGGCCGGAGGTGGCAG	4	690	181	509	271	341	0.21192
chr12	53059773	CCTTGTATGGACTGCGGCTGGAGAGGGAGGCTGGAGAAGGGTGGGCAAGT	53059755	53059778	+	TGGACTGCGGCTGGAGAGGGAGG	4	671	113	558	269	337	0.206085
chr16	28255647	CTGTGTCTGAGCCTCTACCCGCTACCTCCAGCCGAAGAGCCAGGCCCAGC	28255640	28255663	-	GGCTCTTCGGCTGGAGGTAGCGG	3	645	383	262	302	266	0.198099
chr20	61505498	ACAAATTAGCACTGCAGATGGAGGAGGCGGCACTGGGCTTTGGGACTATG	61505480	61505503	+	AGCACTGCAGATGGAGGAGGCGG	4	592	168	424	313	200	0.181822
chr2	236771930	TTGGATGGGGCACCATGCCTGGAGGTGGGAGAGTGAGAGACAGGGAGGTG	236771913	236771936	+	GGCACCATGCCTGGAGGTGGGAG	5	530	61	469	271	175	0.162779
chr3	23610038	CATCCGAGGGCACAGCAGGTGGAGGTGGAGGATATGGGTGGCAAGGGTGG	23610021	23610044	+	GGCACAGCAGGTGGAGGTGGAGG	3	518	195	323	152	322	0.159094
chr9	5020590	AAGGAGTGTGCACTGCAGCTGCAGGTGGAGGCTGTAGATGTGATGAAGCT	5020573	5020596	+	TGCACTGCAGCTGCAGGTGGAGG	3	484	146	338	240	202	0.148651
chr19	1529774	CCGAGGGGAGCCGGCGGCCAGAGGTGGAGGCGGCCCTCAGACACCTGCAG	1529756	1529779	+	GAGCCGGCGGCCAGAGGTGGAGG	6	480	212	268	171	233	0.147423
chr12	130872381	TCCCAGTCCCGTTCCCATCCCTACACCTCCGGCCGCCGTTCCCCGGGCCC	130872375	130872398	-	GGAACGGCGGCCGGAGGTGTAGG	4	432	19	413	87	275	0.132681
chr15	60498363	TAGTGAAGGCACTGCAACTGGAAGTGATGGCATCCTCTACACATTTTATC	60498345	60498368	+	GGCACTGCAACTGGAAGTGATGG	4	422	358	64	92	292	0.129609
chr9	71489039	CCCTCACTTTCTCCTATGCCCCCATCCCCTGCTGCAGTGCCTTTCCATGG	71489032	71489055	-	GGCACTGCAGCAGGGGATGGGGG	4	416	316	100	237	132	0.127766
chr5	178249324	CCCACTTTCTCTTTGTGGGTCCCCACCTCCAGCCACAGTGGCTGGGAGCC	178249318	178249341	-	GCCACTGTGGCTGGAGGTGGGGA	3	397	204	193	156	167	0.121931
chr2	151971401	ATGCGGATGGTTCCCCAACCCCCACCCCCAACCGAAGTGCCGTACTCAGC	151971394	151971417	-	GGCACTTCGGTTGGGGGTGGGGG	3	385	251	134	164	181	0.118245
chr3	184571437	TGTTTGCCATTAGGCCTCCCCCCACTTCCAGCCTCCGTGCCCCCTCATCT	184571430	184571453	-	GGCACGGAGGCTGGAAGTGGGGG	3	383	234	149	202	145	0.117631
chr20	24395421	TTTCAGGGGCACTGAGACCAGAGGTGGTGGGGGTCAGGGGGCTGGGCCTC	24395403	24395426	+	GGCACTGAGACCAGAGGTGGTGG	4	376	193	183	124	204	0.115481
chr10	126282874	TTTTCCATGGAACTGGGGCTGGGGGTGGGGGATGGTTTCGGGATGATTCA	126282857	126282880	+	GGAACTGGGGCTGGGGGTGGGGG	3	366	154	212	130	192	0.11241
chr3	52287867	CAGCGCTGGGCACCGCGGCCGGAGCTGTGGGCTGGTAAGTCTGCGCCGCC	52287850	52287873	+	GGCACCGCGGCCGGAGCTGTGGG	4	357	214	143	156	139	0.109646
chr10	125063918	TCCATCAGGCACGGTTTTCCCCCACCCCCAGGCTGCAGTGCCACCTTCCA	125063912	125063935	-	GGCACTGCAGCCTGGGGGTGGGG	6	325	234	91	113	168	0.0998176
chr5	3606716	GTGCGGGGACACAACGGCAGGAGGTGGCGGGGGTGGAGGGAGACCGGGCA	3606698	3606721	+	GACACAACGGCAGGAGGTGGCGG	4	324	167	157	142	119	0.0995104
chr6	41406447	GAGGGGCGGGCACGCGGCTGGAGGAGGGGGCCGGGACGATATTTAATATT	41406429	41406452	+	GGGCACGCGGCTGGAGGAGGGGG	5	312	8	304	156	120	0.0958249
chr1	204494783	GGACAGGCAGGCACCCGGCCGCCGGCTCCAGCCGCAGCGCCGAATCCGCC	204494776	204494799	-	GGCGCTGCGGCTGGAGCCGGCGG	3	307	211	96	138	130	0.0942892
chr14	21525320	ACTGGCCAAGATCAGGCCCCCGCCTCCCCCAGCCGCTGTACCTGTGGCAG	21525314	21525337	-	GGTACAGCGGCTGGGGGAGGCGG	4	307	249	58	169	83	0.0942892
chr22	48737090	GCTCTGACAGCACAGCAGCTGCAGGTGGGGGCTGCCCTGGCAAGACCACC	48737073	48737096	+	AGCACAGCAGCTGCAGGTGGGGG	4	292	119	173	141	117	0.0896822
chr9	135573905	TGGCATTACAGGCGTGAGCCACCACTCCCGGCCGCAGTGTACCTATTTTT	135573898	135573921	-	TACACTGCGGCCGGGAGTGGTGG	5	284	193	91	168	74	0.0872252
chr10	126947523	TATTACTGTTGGTGGTGGTGGTGGTTGGTAGTATTACTGTTGGTGGTGAT	126947499	126947522	+	ATTACTGTTGGTGGTGGTGGTGG	7	279	26	253	94	173	0.0856895
chr8	144320009	GACACAAGGGCTACTGCCCCGCCTCCCCCGGCCGCAGGGCTGACACACAG	144320002	144320025	-	AGCCCTGCGGCCGGGGGAGGCGG	5	232	157	75	86	117	0.0712544
chr1	44586010	CCTCCCTGTTCTTCCTGCCTCCCACCTCCACCCCCATTGCCCTGTGCTAT	44586003	44586026	-	GGCAATGGGGGTGGAGGTGGGAG	4	228	139	89	75	117	0.0700259
chr17	40322196	GTGGAGGGAGGTTCCATTCCCCCACCTTCAGCCAAGGTGCCCTCGTCTGG	40322189	40322212	-	GGCACCTTGGCTGAAGGTGGGGG	4	194	123	71	91	83	0.0595834
chr8	143923346	TCTTCTGGTGGTCGGTCTCCTCCAGCTGCAGCCGCAGTGTTGTCAGCTCC	143923339	143923362	-	AACACTGCGGCTGCAGCTGGAGG	4	193	111	82	108	52	0.0592763
chr12	55034169	AAGGTTAGGCACTGAGAAAGGAGGTGGAGGCAGAGAAACAGGAAGGAAGC	55034151	55034174	+	GGCACTGAGAAAGGAGGTGGAGG	4	192	113	79	82	91	0.0589691
chr6	51635674	GTTTATAAGACACAGTGGCTGGAGGTGTGGGGAGGATTGGGGATGGTATA	51635657	51635680	+	GACACAGTGGCTGGAGGTGTGGG	4	191	67	124	88	87	0.058662
chr8	20996989	AAACTAGAAGAAATCCATCCCCCGTCTCCAGCCCCAGTGCCTCCTGGGAT	20996982	20997005	-	GGCACTGGGGCTGGAGACGGGGG	3	188	69	119	80	75	0.0577406
chr4	82041140	TGAAAAGAAAGACTGGGGCTGGAGGTGGGGGGCAGGTTCATAATATTTAA	82041123	82041146	+	AAGACTGGGGCTGGAGGTGGGGG	4	186	71	115	83	84	0.0571264
chr15	80308998	GAACCTGGACACCTCGGCTGGAGGTGCAGGATTCACTCACTGTTTTCATT	80308980	80309003	+	GACACCTCGGCTGGAGGTGCAGG	4	178	100	78	41	113	0.0546693
chr5	55173454	GGGGGCTGCCACCGCGGCAGGAGGCGGAGGGGTTGGCGGGCGAAGAAGCG	55173436	55173459	+	GCCACCGCGGCAGGAGGCGGAGG	4	176	173	3	66	89	0.0540551
chr3	52001816	TCTCAGCACGCCCCACCACCCCCACCTCCAGATTCAGTGCCTGTCTATTT	52001809	52001832	-	GGCACTGAATCTGGAGGTGGGGG	3	170	118	52	80	62	0.0522123
chr17	1104591	AGTAGATGCCACTGGGCCTGGGGGTGGGGGTGGCCGTGCCTGGGGCTTAT	1104573	1104596	+	GCCACTGGGCCTGGGGGTGGGGG	4	161	91	70	92	50	0.0494481
chr7	29194340	CTGTCCAGCAGTCCGCAGCCTCCCCCTCCAGCCCCAGTGGCGGGAGCTGT	29194333	29194356	-	GCCACTGGGGCTGGAGGGGGAGG	3	161	153	8	38	103	0.0494481
chr1	160046595	TGCCTCTGGCTGTTGTGATTGCCACCTCCAGCTGTAGTGCCTGTGGTTGC	160046588	160046611	-	GGCACTACAGCTGGAGGTGGCAA	4	151	87	64	53	84	0.0463768
chr10	71675491	ACTAGCGACAGCACACCGCCACCACCGCCAGCCGCAGTTACTACATGTCA	71675484	71675507	-	GTAACTGCGGCTGGCGGTGGTGG	3	140	81	59	46	83	0.0429983
chr5	97003054	GTGATTTAAGCACTGGGGATGGAGGTGTAGGTGCCACAGAAAATTTGGCA	97003037	97003060	+	AGCACTGGGGATGGAGGTGTAGG	4	133	23	110	62	60	0.0408484
chr9	133737247	TCAGGCTGGTCAGGGCTGCCCCCCATCTCCTGCCCCAGTGCCCCATCCCA	133737241	133737264	-	GGCACTGGGGCAGGAGATGGGGG	3	130	67	63	46	58	0.039927
chr6	33643707	CCTCAGGGAAGCTCAGAGCCTGCACCCCCAGCCCCAGTGCCCCCAAGACA	33643700	33643723	-	GGCACTGGGGCTGGGGGTGCAGG	3	122	106	16	16	90	0.03747
chrX	71616699	AGGGCAAAGGCCACCACGACCACCACCACCAGCCGCATGGCCCGCAGGCG	71616693	71616716	-	GGCCATGCGGCTGGTGGTGGTGG	3	114	46	68	42	51	0.0350129
chr8	138739254	TCATTTCCATGTACTTTTTTCCCACCTCCAGCCACAGTGGCCTCCCACCT	138739247	138739270	-	GCCACTGTGGCTGGAGGTGGGAA	4	111	59	52	48	42	0.0340915
chr15	101174718	CGACTTGGGGCGCAGCGGCTGGAGGAGGTGCCCTGTGGAACGGGGGATGA	101174701	101174724	+	GGCGCAGCGGCTGGAGGAGGTGC	4	110	10	100	27	74	0.0337844
chr22	43372269	GCCCTTCAGCACTGCGCTTGGGGGTGGGGGTCATTTAAAACAGTGAAATC	43372251	43372274	+	AGCACTGCGCTTGGGGGTGGGGG	4	110	52	58	31	67	0.0337844
chr16	89402844	GGGGGGCGGCACTGCGGGAGGAGGTGGGCGGGGTGGGGCCTGCAGACCCT	89402826	89402849	+	GGCACTGCGGGAGGAGGTGGGCG	3	109	97	12	53	37	0.0334773
chr12	113497656	TCTGGGAGGCCCTGCGGCTGGAGATATGGGCATGATGAATGGATTGTGGA	113497638	113497661	+	GGCCCTGCGGCTGGAGATATGGG	4	108	71	37	38	52	0.0331701
chr16	67708957	AATATAAAGCACTGGGGCCAGAGGTGAGGGTCACGGCCCTAGTTATGAAG	67708939	67708962	+	AGCACTGGGGCCAGAGGTGAGGG	5	101	48	53	39	50	0.0310202
chr17	3001926	AGATCCAAAAAAGCGCCACCCCACCTCCAGCTGTGGTGCTAGAAGTCTTT	3001918	3001941	-	AGCACCACAGCTGGAGGTGGGGT	5	98	40	58	43	39	0.0300988
chr5	1133899	GGTTGTGTGGAGCTGCAGCTGGAGGTGGGGGTGGGCTCTTGTTCTAACCG	1133882	1133905	+	GGAGCTGCAGCTGGAGGTGGGGG	3	98	30	68	42	43	0.0300988
chr5	41968021	TGCCAGAGGCCACCTGCTCCTCCACCTCCTGCCGCACTTCCTGCTTGATC	41968014	41968037	-	GGAAGTGCGGCAGGAGGTGGAGG	3	98	61	37	37	54	0.0300988
chr6	13587802	TCCTCAAATAAGACCCTTGCCCTCACCTTCAGTCGCTGTGCTGAGGGAAG	13587796	13587819	-	AGCACAGCGACTGAAGGTGAGGG	5	96	37	59	47	30	0.0294846
chr12	103840813	GAGCGATGCTGCCTGCGGCTGGGGGTGTGGGCACCGGGGTTCGCGACTGG	103840796	103840819	+	CTGCCTGCGGCTGGGGGTGTGGG	6	94	9	85	62	12	0.0288703
chr17	78432910	AGCAGGCTTCAAACGTGCCCCCCCCCCCCGACCCCGGTGCCAGCACCGTT	78432903	78432926	-	GGCACCGGGGTCGGGGGGGGGGG	6	92	52	40	31	46	0.028256
chr14	105398678	CTCCGGGTGCCCACGTACCCCCCACCTCCGACCGCCGTTCCCGTGTACCC	105398671	105398694	-	GGAACGGCGGTCGGAGGTGGGGG	4	90	48	42	34	50	0.0276418
chr14	63329869	CTCAGCATGTTGACATGCCTCCCCACCTCCAGCCTTAGTGTCCTGAAACA	63329863	63329886	-	GACACTAAGGCTGGAGGTGGGGA	4	89	43	46	40	37	0.0273347
chr22	50573258	GTGCGTGCCAGGCTGCGCCTGGAGGTGGGGGTGTGTGTGCCAGGCTGGGC	50573241	50573264	+	CAGGCTGCGCCTGGAGGTGGGGG	5	88	38	50	35	37	0.0270275
chr5	642954	TGTCCTGAGGCAAGGTGGCCCCACTTCCAGCTGCTGTGCCTGGCACGGCC	642946	642969	-	GGCACAGCAGCTGGAAGTGGGGC	4	87	33	54	41	37	0.0267204
chr8	143925295	CGCAGGCGCCGCTCCGCCTCCTCCGCCTGCAGCCGCAGCTCCTCCAGGGC	143925289	143925312	-	GGAGCTGCGGCTGCAGGCGGAGG	4	82	34	48	39	33	0.0251847
chr17	31488545	CTGGGGACCCGACGGCGGGCCCCACCTCCGGCCGCAGCGCCCCTGCCCTC	31488538	31488561	-	GGCGCTGCGGCCGGAGGTGGGGC	3	81	54	27	40	22	0.0248776
chr9	108543233	AGCTTCTCGGCACAGGGGCTGAAGGTGATGGAAGTGGTGGCTGCTGCTGC	108543216	108543239	+	GGCACAGGGGCTGAAGGTGATGG	4	81	19	62	31	36	0.0248776
chr10	126947585	TAGTATTACTGTTGGTGGTGGTGGTGGTGGTTGGTAGTATTACTGTTGGT	126947564	126947587	+	ATTACTGTTGGTGGTGGTGGTGG	7	80	24	56	28	49	0.0245705
chr16	50300947	GGATGGAGGGTTCTGCGGTTGGGGGTGGGGGTCAGGTGTGGAGGGAGAGA	50300930	50300953	+	GGTTCTGCGGTTGGGGGTGGGGG	4	76	15	61	19	49	0.023342
chr19	18434204	CTCGGCCCCTGCGCGCTGCCCCCTCCTCTCTCCGCAGTACTCGCCAGGGA	18434197	18434220	-	AGTACTGCGGAGAGAGGAGGGGG	6	75	63	12	13	53	0.0230348
chr7	139631	GAGACGGCCATTGCCTCCCCTCCAGCCCCAGCCGCGGTGCACAGGGCGAA	139624	139647	-	TGCACCGCGGCTGGGGCTGGAGG	4	74	19	55	15	45	0.0227277
chr7	48105284	AGGCATCAGCCAAGCTCTCCTCTAGCTCCAGCCCCAGTGCTGGGAGAAGC	48105277	48105300	-	AGCACTGGGGCTGGAGCTAGAGG	4	71	48	23	38	22	0.0218063
chr17	19004073	CCTGCCCGGGCACTGCTGCCGGGGGTGGGTGGGCAAGGTCCAGCTCCTAG	19004056	19004079	+	GGCACTGCTGCCGGGGGTGGGTG	4	67	15	52	34	20	0.0205778
chr20	61599515	CCCTGACCCCACTGTGGCTGGAGGTGTGGGGAGCAGCAAGGGGATACGTG	61599497	61599520	+	CCCACTGTGGCTGGAGGTGTGGG	4	67	45	22	22	33	0.0205778
chr1	205664520	GTCATGAACTTCTCCTCTACCCCCACTTCCAGCAGCAGAGGCGGCACATA	205664514	205664537	-	GCCTCTGCTGCTGGAAGTGGGGG	4	64	64	0	1	59	0.0196564
chr14	98820140	ATGCAATACCTACCCCTGCCTCCACCCCCAGCCCCAGTATCCAGTCATGA	98820133	98820156	-	GATACTGGGGCTGGGGGTGGAGG	4	63	46	17	29	27	0.0193493
chr10	126947966	GGTGGTGGTGGTGGTTGGTAGTATTACTGTTGGTGGTGGTGGTGGTGGTT	126947963	126947986	+	ATTACTGTTGGTGGTGGTGGTGG	7	62	43	19	25	32	0.0190421
chr18	14450610	AGGCCGCCCGCCAGCTCCCCCAGCTCCTCCGGCCGCAGCGCCTCCAGCCT	14450604	14450627	-	GGCGCTGCGGCCGGAGGAGCTGG	4	62	0	62	2	44	0.0190421
chr20	23748130	TTGGGACCCCACCCCAGCCTGCAGTGTCCTGTCCCAGCACAGCCCTGTGA	23748110	23748133	-	GACACTGCAGGCTGGGGTGGGGT	7	60	0	60	1	58	0.0184279
chr6	158031356	CCTATGCCAGCTCTGTGGCTGGAGGTGTGAGGGGCACTAACAAAGCGAGG	158031339	158031362	+	AGCTCTGTGGCTGGAGGTGTGAG	5	58	19	39	20	27	0.0178136
chr12	75869579	AGGAAGCCATCTCTGACTCCCCCTCTAGGTGCACTGACTCTGGTCACTTA	75869569	75869592	-	GTCAGTGCACCTAGAGGGGGAGT	7	57	51	6	25	30	0.0175065
chr12	9134819	TCTTCAGAGGCTCTGCAGCCAGGGGTGGAGGCAGCTGGGGAGGTCCTAGC	9134802	9134825	+	GGCTCTGCAGCCAGGGGTGGAGG	5	55	9	46	23	28	0.0168922
chr3	129603515	TTCAGCGACTCCCCACTGAGACCCCCAGTGCCAAACACAGTTGCCTGCGA	129603499	129603522	-	GGCACTGGGGGTCTCAGTGGGGA	7	53	53	0	1	48	0.0162779
chr11	73330938	TGCAGCCTGGCACAGCAGGTGGGGGTGGGGGCAGGCCCTCTGCCAGCCCT	73330921	73330944	+	GGCACAGCAGGTGGGGGTGGGGG	4	52	21	31	20	28	0.0159708
chr5	141656482	CTCCATGGCCACCCAGCATCCCACACCTCTGGCCCCAGGGCCTCACTTTC	141656476	141656499	-	GGCCCTGGGGCCAGAGGTGTGGG	5	51	9	42	18	30	0.0156637
chr5	176610584	AAATTTCCCGCCTCCGCCCCCCCCACCCCCGGCCGCACTTCCGGCCTCCT	176610578	176610601	-	GGAAGTGCGGCCGGGGGTGGGGG	4	50	25	25	14	30	0.0153565
chr15	25528363	TGGTGGAGTCGGTGGAGGGACAGTGATGGCGGAGGTGGTGGAGTTGGTGG	25528356	25528379	+	GACAGTGATGGCGGAGGTGGTGG	6	49	0	49	28	21	0.0150494
chr3	39432360	GGCTTGAGGGCACTGGGGCTGGGGGTGGTGTCAAAGGCAACTTGAGAGAC	39432343	39432366	+	GGCACTGGGGCTGGGGGTGGTGT	3	46	19	27	19	22	0.014128
chrX	123963127	GCGGTGTCAGCACCGCTGCTGGGGGCGGGGGTGGAGGGGAGAAAGAGTCG	123963110	123963133	+	AGCACCGCTGCTGGGGGCGGGGG	5	46	21	25	27	14	0.014128
chr19	50716363	AGGAAGTTGGCATCGCGGCCGGAGGTGGCCGGTTGGAACAGGCCATAGTT	50716346	50716369	+	GGCATCGCGGCCGGAGGTGGCCG	4	44	12	32	14	22	0.0135138
chr7	95434757	AGGGACAGCATTCAAAAATTCTCCACCCCCGGCCGCAGGGCCAGGTCCCG	95434751	95434774	-	GGCCCTGCGGCCGGGGGTGGAGA	4	44	9	35	16	21	0.0135138
chr12	1605669	GCGGGCCAGGCACAGCGTCTGGAGAGGAGGGAAGAGAAGGCGCTCTCAAG	1605652	1605675	+	GGCACAGCGTCTGGAGAGGAGGG	5	43	24	19	17	21	0.0132066
chr16	979978	GGGAAGAGGCACTGCAGACGGAGGTGTGGGTCTTCCCAGGCAGGTGCCGG	979960	979983	+	GGCACTGCAGACGGAGGTGTGGG	4	43	31	12	20	16	0.0132066
chr14	73758519	GAGCAAGCCAGACATCCCCTCCCTCCCCCAGCCGCAGCTGCCAACAGGGA	73758512	73758535	-	GCAGCTGCGGCTGGGGGAGGGAG	6	42	42	0	4	36	0.0128995
chr9	91689275	AAATTTGAGTCACTGGGGCTAGAGGTGGGGAGGTGAGGAGGAGGCAGACA	91689258	91689281	+	GTCACTGGGGCTAGAGGTGGGGA	4	42	13	29	11	27	0.0128995
chr17	80439334	TGCCCTGAGGCCTGAGTCACCCTCTCCTCCAGGGGCAGTGCCCAAGCTGC	80439328	80439351	-	GGCACTGCCCCTGGAGGAGAGGG	4	41	28	13	29	2	0.0125924
chr21	45455511	ACAGAGGCCCTCCCGCCGCCCGCAGCTCCAGCCGCACTGCCCCGATGGCT	45455504	45455527	-	GGCAGTGCGGCTGGAGCTGCGGG	3	41	31	10	10	28	0.0125924
chr6	157226725	TTTTTCCCTCCCCTCCCACCCCCACCCCCAGCCCCAGTTCTGTGTTTCAG	157226718	157226741	-	AGAACTGGGGCTGGGGGTGGGGG	4	41	33	8	14	25	0.0125924
chr7	5299177	CTGGCTCTGGCACCCAGGCAGGGGGTGGGGGAGGCAGGCAGGGGTCCCCG	5299160	5299183	+	GGCACCCAGGCAGGGGGTGGGGG	5	41	2	39	11	29	0.0125924
chr6	42978620	AAAGGAGGACACCACGGGCGGGGGTGGGGGCCGACTGCTGTCCCCAGACT	42978602	42978625	+	GACACCACGGGCGGGGGTGGGGG	6	40	17	23	19	18	0.0122852
chr1	19671918	CCTGCTTAGCACTGTGGCTGGGAGTGTGGGCTGGGGATGGAGGAAGAGCC	19671900	19671923	+	AGCACTGTGGCTGGGAGTGTGGG	5	39	25	14	16	13	0.0119781
chr10	73873781	CGGGCTCGGCGCCGCGGGTGGGGGTGGGGGGCCGGGGCTGCTGCAGCGGC	73873763	73873786	+	GGCGCCGCGGGTGGGGGTGGGGG	4	39	38	1	30	1	0.0119781
chr10	126947819	GTATTACTGTTGGTGGTGGTGGTGGTGGTTGGTAGTATTACTGTTGTTGG	126947796	126947819	+	ATTACTGTTGGTGGTGGTGGTGG	7	39	0	39	3	34	0.0119781
chr11	72722301	GCTTCCTGCTTTGTGTCTCCCCCACCTCCTGCAGCCGTGGCCAACACACA	72722294	72722317	-	GCCACGGCTGCAGGAGGTGGGGG	4	38	24	14	27	8	0.011671
chr17	49987854	CCCTGGTACCCTGCCAGGGCCTCCACCCCCAGCCCCTGTGCTTGTGGGGG	49987848	49987871	-	AGCACAGGGGCTGGGGGTGGAGG	4	37	13	24	15	17	0.0113638
chr5	139904461	CCGCTGCCGCGCTGCGCCCCCGCCGCCTGCAGCCTCAGTGCCCGAGCGCG	139904455	139904478	-	GGCACTGAGGCTGCAGGCGGCGG	3	37	15	22	17	11	0.0113638
chr15	25528338	GGTGGAGGGACAGTGAGGGTGGAGGTGGTGGAGTCGGTGGAGGGACAGTG	25528321	25528344	+	GACAGTGAGGGTGGAGGTGGTGG	4	36	0	36	11	25	0.0110567
chr1	12199751	CTGCTCGCTCCACCCCTGCTCTCACCTCCCGCTGCAGTGCTGGCGAGCCC	12199744	12199767	-	AGCACTGCAGCGGGAGGTGAGAG	5	35	21	14	13	15	0.0107496
chr14	95294912	TGCATTCTTCCACCTGGGCCCCCAGCTCCAGCCAGAGTGCCCCTCACCAG	95294905	95294928	-	GGCACTCTGGCTGGAGCTGGGGG	3	35	15	20	12	10	0.0107496
chr19	50678425	TGCATGGGGCACGGGGGCAGGTGGTGGGGGCCAGAGGGAGAGGCGAGGGT	50678407	50678430	+	GGCACGGGGGCAGGTGGTGGGGG	4	35	20	15	14	13	0.0107496
chr3	195823601	ACCTGGTGTGGGAAAGACGCCCCACCTCCAGCCCCTGTGCCGTCAGAGTC	195823594	195823617	-	GGCACAGGGGCTGGAGGTGGGGC	3	35	19	16	25	5	0.0107496
chr5	9467727	TAGCAGCAGCTCTGTGCCTGGAGGTGGGAGCCGGGGTGGGTGGAAGGTCT	9467709	9467732	+	AGCTCTGTGCCTGGAGGTGGGAG	5	35	34	1	30	1	0.0107496
chr15	57626212	CTAACCCCACACGTCAGCCCTCTTCCTCCAGTCCCAGTGCCACAGGAAGT	57626205	57626228	-	GGCACTGGGACTGGAGGAAGAGG	4	33	25	8	14	18	0.0101353
chr19	35254576	GCTCCTTGGGGTCCAAGTGCCCCCACCTCCAGCTGCACTGCAGCAGAGAG	35254570	35254593	-	TGCAGTGCAGCTGGAGGTGGGGG	3	32	5	27	21	6	0.00982819
chr15	71394588	CCTGATTGGCCTTTTCACTCCTCCTCCTCCTGCCGCAGAGCATGTGCATA	71394582	71394605	-	TGCTCTGCGGCAGGAGGAGGAGG	4	31	27	4	26	3	0.00952106
chr19	5712995	TGACATGTCTCACTCTCACCCCCAGCTCTGGCCTCAGTGCTAGTGAGAAA	5712988	5713011	-	AGCACTGAGGCCAGAGCTGGGGG	5	31	4	27	7	21	0.00952106
chr15	25528304	GTGGAGGGACAGTGATGGTGGAGGTGGTGGAGTCGGTGGAGGGACAGTGA	25528286	25528309	+	GACAGTGATGGTGGAGGTGGTGG	5	30	30	0	11	8	0.00921393
chr2	32106173	CCTCAGCAATGGCAGATGCCCCCGCCTCCAGCCTCTTTGCCGCCTTGCAG	32106166	32106189	-	GGCAAAGAGGCTGGAGGCGGGGG	4	29	29	0	24	1	0.0089068
chr20	34534672	ATGGACAACCCCACCACCACCCAGTATGCCAGCCTCATGCACAGCTTCAT	34534654	34534677	-	GGCATACTGGGTGGTGGTGGGGT	7	29	0	29	2	24	0.0089068
chr1	43932260	GGCACGCCTGCAGCAGCCCCACCACCTCCAGCAGCAGTTCTCTGTGGTCT	43932253	43932276	-	AGAACTGCTGCTGGAGGTGGTGG	3	28	27	1	23	4	0.00859967
chr17	71522992	CTTTTGCAGCAATACGGATGGAGGTGGAGGCAACAATTCTAAGTGAATTA	71522974	71522997	+	AGCAATACGGATGGAGGTGGAGG	4	28	20	8	2	24	0.00859967
chr19	6754306	GCCAGCCCGGGCAGGTCCCCCGCCGCCCCTGGCCGCAGCGCCAGCGCCAG	6754300	6754323	-	GGCGCTGCGGCCAGGGGCGGCGG	5	28	4	24	12	10	0.00859967
chr5	6743309	CAGCAGCCAGGCTTTCCCTCCCTCCTGCCATCTCCTGCCGCTCTGCCTTC	6743308	6743331	-	GGCAGAGCGGCAGGAGATGGCAG	5	28	5	23	5	12	0.00859967
chr1	38091513	AGGGAGCAGCACAAAGGCTGGAGGTGGAGGAGGTGCGACAGGACATCATT	38091495	38091518	+	AGCACAAAGGCTGGAGGTGGAGG	4	27	17	10	10	14	0.00829254
chr15	25528442	TGGTGGAGGGACAGTGCGGGTGGAGTCGTTGGGTGACCAGCAGGGGTAGT	25528426	25528449	+	GACAGTGCGGGTGGAGTCGTTGG	6	27	0	27	17	6	0.00829254
chr20	63445278	TTTCCGGGCAAACTTGAGCCGCCCCCTCCAGCCACGGTACCGGCAGCAGC	63445271	63445294	-	GGTACCGTGGCTGGAGGGGGCGG	4	27	18	9	21	2	0.00829254
chr16	4653421	GCAGGATTGATGATTAACTCCATCTCCAGCCCCTGTCCCCTCCCTGGAGG	4653412	4653435	-	GGGACAGGGGCTGGAGATGGAGT	5	26	0	26	2	23	0.00798541
chr9	32373171	CGGAGATGTGAAGATGCCATGTTCATTGCTTTGCAGATGGAGGAAGGGGC	32373172	32373195	+	TGCTTTGCAGATGGAGGAAGGGG	7	26	0	26	2	24	0.00798541
chrX	153540195	CTCATGGTTACAGGGCCCTCTCCACCTCCGGCCTCAGTGGCCTTGTCTGC	153540188	153540211	-	GCCACTGAGGCCGGAGGTGGAGA	4	26	19	7	18	5	0.00798541
chr12	54583950	TCACAGCTGACACTGCCTCTGGGGGTGGGGGTGGCAGCATCTCAGTTGCT	54583933	54583956	+	GACACTGCCTCTGGGGGTGGGGG	4	25	8	17	11	6	0.00767827
chr12	130847331	AGTGGCCTCCAGTTCCACCCACGTTGCTGCAAAGGACATGATCTCGTTCT	130847311	130847334	-	AGCAACGTGGGTGGAACTGGAGG	7	25	0	25	13	10	0.00767827
chr20	22824775	ACAAGTGACTGGGGACCTACCCCCACCTCCTGTAACAGTGCTCAAACAAT	22824769	22824792	-	AGCACTGTTACAGGAGGTGGGGG	5	25	8	17	20	4	0.00767827
chr22	50445462	TTGTCTTTCCACCACGGTTGGGGGTGGAGGGAACCCGCTCAGCTCCCCAG	50445444	50445467	+	TCCACCACGGTTGGGGGTGGAGG	6	25	23	2	13	10	0.00767827
chr8	68141370	TGGGCCAGGCATTGTGCCTGGAGGTGTGGGTGCCATCATGGATGAGACAT	68141352	68141375	+	GGCATTGTGCCTGGAGGTGTGGG	4	25	25	0	20	3	0.00767827
chr1	2024713	CTAAGTGGGCACTGAGGCCGGAGGAGGAAGCCAGGTCAGGGCCAGTGGAA	2024695	2024718	+	GGCACTGAGGCCGGAGGAGGAAG	4	24	14	10	6	13	0.00737114
chr11	528948	CGAGGGGGGGCTCTGCGTCCGGAGGTGAGAGGTGGGTCTCAACACAGCTG	528931	528954	+	GGCTCTGCGTCCGGAGGTGAGAG	5	24	7	17	10	7	0.00737114
chr12	104345831	GAGGGAGCCTTCTGCGGCTGGAAGTGGTGGGGACAGATAAGAGTATGTGA	104345813	104345836	+	CCTTCTGCGGCTGGAAGTGGTGG	5	24	20	4	14	7	0.00737114
chr13	51452555	TGGCCGGGGACACCGGGGCCCGAGGTGGTGGAGAAAGAGGAGATGGTAGA	51452538	51452561	+	GACACCGGGGCCCGAGGTGGTGG	5	24	5	19	19	5	0.00737114
chr16	2714541	GCCCGACTCAGATTTCCACCTCCACCCCTGGCCGCTGTGTGGCCTTGGGC	2714534	2714557	-	CACACAGCGGCCAGGGGTGGAGG	6	24	8	16	7	12	0.00737114
chr2	174487308	ACCCCGCCTTCAGTCCCCGCCCCCTCCTCCAGCCTCGGAGCCCCAGGGTA	174487302	174487325	-	GGCTCCGAGGCTGGAGGAGGGGG	4	24	23	1	22	0	0.00737114
chr5	175753053	TGTGTTTTTTCTCTTCCTCCACCTCAAACAGCTTGGCTGATTTTTGCTCC	175753043	175753066	-	AGCCAAGCTGTTTGAGGTGGAGG	7	24	24	0	1	19	0.00737114
chr1	955242	TCTATCCGTCCAGCCCCGACCACTACCACCAGCAACAGTGCCCCTGTCTC	955236	955259	-	GGCACTGTTGCTGGTGGTAGTGG	4	23	11	12	9	11	0.00706401
chr1	230057513	TCTTGGGGACTCTGCAGCTGAAGGTGGGGGACGGTGGAGAGAGACTGTGA	230057495	230057518	+	GACTCTGCAGCTGAAGGTGGGGG	4	23	16	7	16	2	0.00706401
chr11	78416538	TCCCTTGATGCACTGCAGCTGGAGGCAACGGCTCCCTTCCAGGCTGTGGG	78416521	78416544	+	TGCACTGCAGCTGGAGGCAACGG	5	23	5	18	4	19	0.00706401
chr15	75339801	CCATGGTGCACCTGCGGCTGGAGGTGGCAGCTGCCCCAGGGACCCCAGCC	75339783	75339806	+	GCACCTGCGGCTGGAGGTGGCAG	4	23	14	9	8	10	0.00706401
chr6	41008229	CAGCAGTCTCGGACCAAAGCCCACACCTCTAGCCATGGTGCTAGACTGCC	41008223	41008246	-	AGCACCATGGCTAGAGGTGTGGG	6	23	10	13	8	13	0.00706401
chr1	2051363	CGCCTCGGGGCAGCGCTGCTGGGGGTGGCGGGGGCTGCACCAGGTGGCCG	2051346	2051369	+	GGCAGCGCTGCTGGGGGTGGCGG	4	22	9	13	12	4	0.00675688
chr2	241651976	CCGGCGGAGAACTGAGGCCGGAGGTGAGGGCCGGGCTGGCGTCATGCTTC	241651958	241651981	+	AGAACTGAGGCCGGAGGTGAGGG	5	22	14	8	4	15	0.00675688
chr4	144153618	CTCAGCAATGGCGGGCACCCCCCCACCCCCAGCCTCACTGCCGCCTTGCA	144153612	144153635	-	GGCAGTGAGGCTGGGGGTGGGGG	3	22	6	16	13	6	0.00675688
chr7	158595237	AGGTGTTAGTGGTGGTGACGCTGGTGGTGGTGGAGGTGGTGGTAGAGGTG	158595222	158595245	+	GGTGGTGACGCTGGTGGTGGTGG	6	22	22	0	13	5	0.00675688
chr10	117375803	TATCCTCGGCTGCGCCCATCCCCCGTCTCTGGCCGCAGTCCCCGCGGTTA	117375797	117375820	-	GGGACTGCGGCCAGAGACGGGGG	5	21	9	12	3	18	0.00644975
chr2	6821124	GGAAACGCAGCTCTGCGGCAGGAGTTGGAGGAAGCGTGGGTGCTCTCATC	6821107	6821130	+	AGCTCTGCGGCAGGAGTTGGAGG	4	21	11	10	9	10	0.00644975
chr22	41224068	TTTAGGCAGGGCATGCGGCTGGAAGTGGTGGACAAGTCCCAGGTGTCACG	41224051	41224074	+	GGGCATGCGGCTGGAAGTGGTGG	4	21	7	14	14	4	0.00644975
chr9	137311125	AGTTCAGGGCCCTGGGGCTGGAGGTGTTGGACAGGTGGGGCTCTTCTACT	137311107	137311130	+	GGCCCTGGGGCTGGAGGTGTTGG	3	21	13	8	9	9	0.00644975
chr1	32006059	GCATTATGGCACTTCAGCTGGAGGCAGAGGCAGGGGAGACAGAGAAATGT	32006041	32006064	+	GGCACTTCAGCTGGAGGCAGAGG	4	20	20	0	18	1	0.00614262
chr11	115986218	GGAGCTGGCACACAGGGGCAGGAGGTGGGGGCATAGAATATAATCCATTT	115986201	115986224	+	CACACAGGGGCAGGAGGTGGGGG	5	20	2	18	14	5	0.00614262
chr17	76370506	TGGGAAATAACAGTGCGGCGAGAGGTGGAGGCAGCAGGAAAATTCTAGGC	76370489	76370512	+	AACAGTGCGGCGAGAGGTGGAGG	5	20	7	13	9	6	0.00614262
chr20	63693503	CTCCACCACCACCTCCACCTCCACCACCACCTCCTCCACCACCACCACCT	63693483	63693506	-	GGTGGTGGAGGTGGAGGTGGTGG	6	20	0	20	2	17	0.00614262
chr1	213412887	GTTCTGTTGACAGCTGAGAAACACTCCCCCCAGCCACAGTGCTCTTTCTC	213412882	213412905	-	AGCACTGTGGCTGGGGGGAGTGT	6	19	19	0	14	5	0.00583549
chr10	37720017	CCTCCTTGGTCATAAGGCCCTCCCACCCCCAACTGCAGTGCCCACTGCCT	37720011	37720034	-	GGCACTGCAGTTGGGGGTGGGAG	4	18	6	12	7	8	0.00552836
chr14	23512420	GAACTGGGGCTGTGCGGCTGGGGGTGGGGAAGGCTCTAGATCTATTTGAA	23512402	23512425	+	GGCTGTGCGGCTGGGGGTGGGGA	4	18	0	18	1	16	0.00552836
chr2	95350640	GCTGCAGAGAGCACAGAGGCTGGAGGTGGGGTGTGCTCGGTGTCATCAGG	95350624	95350647	+	AGCACAGAGGCTGGAGGTGGGGT	4	18	11	7	10	5	0.00552836
chr3	11212032	GTTAGTTGGCAGTGGGGCTGGGGGAGGGGGGCAGCCAATCAGAAGAATAT	11212014	11212037	+	GGCAGTGGGGCTGGGGGAGGGGG	4	18	5	13	9	3	0.00552836
chr6	41397870	ACATCTCTGGGGCTGGGAGTGGTAGCACACCGAGGAGCTCTCGGAAGGCC	41397847	41397870	+	ATCTCTGGGGCTGGGAGTGGTAG	7	18	0	18	2	16	0.00552836
chr11	65613395	CCAAAGCCTCCAATGCCGATCACCTCCTCCAGCCGCAGCTCCTGGAAGCT	65613389	65613412	-	GGAGCTGCGGCTGGAGGAGGTGA	4	17	14	3	13	2	0.00522123
chr5	172332136	TCCCATGAGGCGGATGCCCCTCCAGCCCCAGCCGGAAAGCCCATACCATT	172332129	172332152	-	GGCTTTCCGGCTGGGGCTGGAGG	5	17	12	5	8	5	0.00522123
chr9	19933046	GCCTTCCCAGCCCTGGGGCAGGAGGTGGGGGCTGCGGGGAGGATGGACTT	19933029	19933052	+	AGCCCTGGGGCAGGAGGTGGGGG	4	17	7	10	8	7	0.00522123
chr9	125999376	GGGGGGAAGGGCACTGGGGCTGGGGCTGGCGGCAGCAAGGGGTATGGGGG	125999360	125999383	+	GGCACTGGGGCTGGGGCTGGCGG	3	17	5	12	0	15	0.00522123
chr12	54487	GCAGGTCATTTACTAGGGCTGGAGGTGGGGGTGCAATGGGGGAGGGGTGT	54470	54493	+	TTTACTAGGGCTGGAGGTGGGGG	5	16	1	15	11	5	0.0049141
chr16	1785202	GATGGTGCTTCGCCTCCTTCCTGCACTTCCAGCCCCACTGCCCCACCCGG	1785196	1785219	-	GGCAGTGGGGCTGGAAGTGCAGG	4	16	2	14	1	11	0.0049141
chr1	18880992	GTCACTGAACCACTCCCTGCCGCCACCTCCAGCCTGAGAGCCGGGACCTT	18880986	18881009	-	GGCTCTCAGGCTGGAGGTGGCGG	3	15	0	15	5	6	0.00460696
chr11	45105583	CTACAGCTGACTCTGCAGCCCCTCCCTCCAGCCGTGGTGACAGCAGAGCC	45105576	45105599	-	GTCACCACGGCTGGAGGGAGGGG	5	15	9	6	9	5	0.00460696
chr2	100321813	AGGCCGCCCGCCAGCTCTTCCAGCTCCTCCGGCCGCAGCGCCCCGAGCCG	100321807	100321830	-	GGCGCTGCGGCCGGAGGAGCTGG	4	15	0	15	1	14	0.00460696
chr8	144504728	TGCACTGCCCGGAGCACCCCCCCACCCCCAGCCCATGTGCCCTGGCCTCA	144504721	144504744	-	GGCACATGGGCTGGGGGTGGGGG	4	15	10	5	10	4	0.00460696
chr1	156079989	GAGCACTAACACTGCAGCAGGAGGAGGGAGGTTAGACAAGAGGGAGGACT	156079971	156079994	+	AACACTGCAGCAGGAGGAGGGAG	6	14	1	13	13	1	0.00429983
chr13	113072335	TATGCCTTTTATTCTACCCCCCACCCACAACACCCTGCCCCACTGCGTAC	113072334	113072357	-	CGCAGTGGGGCAGGGTGTTGTGG	7	14	14	0	2	10	0.00429983
chr14	99399205	GACAGAGGGCACAACGGCTGGGGATGGGGACATGAGGGAACTTTTTGGGG	99399187	99399210	+	GGCACAACGGCTGGGGATGGGGA	5	14	11	3	10	4	0.00429983
chr4	155570802	TCTATTCCTTCACTGTGGCTGGAGGTGGGGAGGGAGGATGGACACCAAGC	155570785	155570808	+	TTCACTGTGGCTGGAGGTGGGGA	4	14	7	7	5	6	0.00429983
chr8	142481314	GCATCGCCTACTGGGAGCCCCCCACCTACATCCGCTGTGTTTCCATTGAC	142481307	142481330	-	AACACAGCGGATGTAGGTGGGGG	5	14	11	3	6	6	0.00429983
chr13	48317518	CCCATGTGAAAGCTCCCCCCAGCACCTCCGGCCTCGGTGCCCGCTGTGGC	48317511	48317534	-	GGCACCGAGGCCGGAGGTGCTGG	4	13	9	4	6	2	0.0039927
chr14	76993749	ACAGGCATGAGCCACCGCGCCTGGCTGGGGGTGCCAATTTAAACCTGGGG	76993734	76993757	+	GCCACCGCGCCTGGCTGGGGGTG	7	13	0	13	1	11	0.0039927
chr15	25528164	GTGGAGGGACAGTGATGGTGGAGGTGGTGGAGTCGGTGGATGGACAGTGA	25528146	25528169	+	GACAGTGATGGTGGAGGTGGTGG	5	13	13	0	5	3	0.0039927
chr15	25880401	CATTTTCCAAACTGCAGCTGGAGATGGGAGGAAGTGGAATCCACCCAGAG	25880383	25880406	+	CAAACTGCAGCTGGAGATGGGAG	6	13	2	11	11	2	0.0039927
chr16	89433827	GCGGGGACTGGGCACGCCACCTTCTCCAGCCCCAGAGCCCCACTGTGGAG	89433818	89433841	-	GGCTCTGGGGCTGGAGAAGGTGG	4	13	12	1	10	1	0.0039927
chr2	237700812	CTCCCCTGGGCTCTGCGGGGGGAGGTGGGAGCCGCCTCTGGTTCACATGC	237700795	237700818	+	GGCTCTGCGGGGGGAGGTGGGAG	4	13	2	11	8	2	0.0039927
chr2	241896875	GGGTGTGGGTGTGGGGGTGGGGGTGAATTGTCCGTGGGCATTGGGGTGTG	241896850	241896873	+	GGGTGTGGGTGTGGGGGTGGGGG	7	13	0	13	2	10	0.0039927
chr7	158097248	GAGGGGCAGGCACTGGGGAAGGAGGTGGAGGGGCCCGGGCAGCACTGGGG	158097231	158097254	+	GGCACTGGGGAAGGAGGTGGAGG	3	13	4	9	5	5	0.0039927
chr10	78034181	CTTCGTGGAGCACGGTGGATGGGGGTAGGGGGCGGGCGGGATAGATGGAC	78034164	78034187	+	AGCACGGTGGATGGGGGTAGGGG	6	12	0	12	4	6	0.00368557
chr11	64714358	CGCCCAGCCTCTGCCTGGCTCCCACCTCCAGCCACTGTTCCTCTCATCAG	64714351	64714374	-	GGAACAGTGGCTGGAGGTGGGAG	4	12	12	0	1	11	0.00368557
chr17	45229056	TTTGTACTCCTGGGCGGTTCCCCCACCCCCTGCCCCTGTGGTAGCAGGAG	45229050	45229073	-	ACCACAGGGGCAGGGGGTGGGGG	6	12	3	9	2	9	0.00368557
chr17	81537179	GCTTGGGGGTCCTGCAGCTGGAGGTGGAGGAGGCCCACAATTCTCCCCAA	81537161	81537184	+	GGTCCTGCAGCTGGAGGTGGAGG	3	12	12	0	8	3	0.00368557
chr2	7007978	CCAGCCCAGCACTGCCTCCAGAGGTGAGGGGAAGGCAGCTGGACAGTTCA	7007960	7007983	+	AGCACTGCCTCCAGAGGTGAGGG	6	12	12	0	2	8	0.00368557
chr20	19639595	TGGATCCCGCACTGGGGCTGCAGGTGGAGGTGCCTGCCAGTCCGGCGCGC	19639577	19639600	+	CGCACTGGGGCTGCAGGTGGAGG	3	12	5	7	11	0	0.00368557
chr6	3277425	AGCCCTAGGAATCCAGCCTCACCTCCTCCCGCCGCAGTGCACTTGCCAAA	3277418	3277441	-	TGCACTGCGGCGGGAGGAGGTGA	4	12	12	0	1	11	0.00368557
chr14	104897352	CACAGTCCCCGTGTGGTGAGCACCACCTCCCGCCCCAGTTCCTTCTCCCT	104897346	104897369	-	GGAACTGGGGCGGGAGGTGGTGC	4	11	0	11	1	10	0.00337844
chr17	21614066	GAGACAGGGCACTGTGGGTGGAGGTGTCAGGAATGGGAATCAGCCCTTGG	21614048	21614071	+	GGCACTGTGGGTGGAGGTGTCAG	4	11	8	3	2	4	0.00337844
chr18	58403239	TGACAGCGCAGAGCCCTCCCGTCACCTCCAGGCAGAGTGGCCCTCACTTC	58403232	58403255	-	GCCACTCTGCCTGGAGGTGACGG	5	11	11	0	2	9	0.00337844
chr19	47608680	GAACCCCCGGGACTGGGGCTGGGGGCGGGGGCGGCGCCGGCGCGGAGGGC	47608663	47608686	+	GGGACTGGGGCTGGGGGCGGGGG	4	11	7	4	7	3	0.00337844
chr2	176683814	AAAGGCTATGCTGCTAAAGGTGTTGATCATACTATTCTTCTGGAACTTGT	176683792	176683815	+	GGCTATGCTGCTAAAGGTGTTGA	7	11	0	11	2	9	0.00337844
chr20	63358179	GCTCCAGGACACTGAGGCTGGAGGTCTGGGTGGCCAACCCTGGACGGGGC	63358161	63358184	+	GACACTGAGGCTGGAGGTCTGGG	4	11	7	4	6	4	0.00337844
chr6	164016599	ATTCCACAGGAACTGGAGGTGGCGTGGCATCATCCTTGCTCTCTCTGGAC	164016576	164016599	+	TCCACAGGAACTGGAGGTGGCGT	7	11	0	11	1	9	0.00337844
chr7	157650701	AATACAGGGCACTGGGTCTGAAGGTGGAGGGACTGGGGCCAGGGGAGCGC	157650683	157650706	+	GGCACTGGGTCTGAAGGTGGAGG	3	11	6	5	7	4	0.00337844
chr12	31369211	AAGCTGATAAGTCACAGCTCCCCACCCCCAGCCGTTGTTCCGGGGAAGCC	31369204	31369227	-	GGAACAACGGCTGGGGGTGGGGA	5	10	9	1	1	3	0.00307131
chr19	41945622	TAATGTGGGTGTCAGTAGCCCCCATCCCCGGCCTCAGTGACGAAGCCACA	41945615	41945638	-	GTCACTGAGGCCGGGGATGGGGG	5	10	5	5	2	8	0.00307131
chr2	98021519	CTCCTCCACTTGGCCCTTCCCCAACCTCCATTCCCAGTGCCAGTTCAGCC	98021512	98021535	-	GGCACTGGGAATGGAGGTTGGGG	4	10	5	5	6	2	0.00307131
chr3	143022963	ATGATGGAACATACGCTTCCCCCACCTCCATCCGGACTGCCTTTTAATGC	143022956	143022979	-	GGCAGTCCGGATGGAGGTGGGGG	3	10	5	5	7	0	0.00307131
chr4	183058983	ACGTGTATTCCTTTAACTTCTCCCACCTCTTGCCACAGTGCCAGGCCGGG	183058977	183059000	-	GGCACTGTGGCAAGAGGTGGGAG	4	10	3	7	3	6	0.00307131
chr7	1464424	TCCTGGCCGGTGCTGCGGCTGGGGCTGGTGGGCTGCTTCCCACAGCCAAA	1464407	1464430	+	GGTGCTGCGGCTGGGGCTGGTGG	4	10	5	5	1	8	0.00307131
chrX	74417413	AGAGATATCCCTTTGTCTCCATTTCCATAGTCAGTGCCCTATTTCAGATG	74417403	74417426	-	GGCACTGACTATGGAAATGGAGA	7	10	10	0	2	7	0.00307131
chr15	25528269	GTGGAGGGACAGTGATGGCGGAGGTGGTGGAGTCGGTGGAGGGACAGTGA	25528251	25528274	+	GACAGTGATGGCGGAGGTGGTGG	6	9	9	0	6	2	0.00276418
chr19	15191726	ACCCGAGGCCTGCCTCCCCGCTCCCTCTGGCCGCAGTGCCCACCTGTCCA	15191718	15191741	-	GGCACTGCGGCCAGAGGGAGCGG	4	9	9	0	1	8	0.00276418
chr9	114681836	AGGCTTCTGGCGCTGCGGGCGGGGGTGGGGGAGGTCATTCAGCACAGGTG	114681819	114681842	+	GGCGCTGCGGGCGGGGGTGGGGG	4	9	2	7	5	2	0.00276418
chr1	95505179	AGTGAATTTAAATTGAGGACCTCCTCCTCTGGCTGGAGTGCCCTGAAGAA	95505173	95505196	-	GGCACTCCAGCCAGAGGAGGAGG	5	8	0	8	5	3	0.00245705
chr15	88479230	TGGATACGGCACAGAGGCCAAAGGTGGGGGCTCTAGAGACACGACCAGAG	88479212	88479235	+	GGCACAGAGGCCAAAGGTGGGGG	5	8	6	2	2	5	0.00245705
chr19	46861032	GAGCCGCGGCGCGGCGGCAGGAGGAGGTGGAGGAGGCGGAGGAGGGAACC	46861014	46861037	+	GGCGCGGCGGCAGGAGGAGGTGG	4	8	4	4	5	2	0.00245705
chr19	48703378	TGGAGGAGGAATACCGCCACATCCCGGGGGAGTACGTCCGCTTCACCGGC	48703366	48703389	-	CGTACTCCCCCGGGATGTGGCGG	7	8	5	3	7	0	0.00245705
chr2	31258331	CGACCGTCTGATCCCATCCCCCTACCCCCTGTGGCAGTGCCTCCACACGT	31258324	31258347	-	GGCACTGCCACAGGGGGTAGGGG	5	8	8	0	1	6	0.00245705
chr5	177812909	CCCCCACCCACACCCCCACCCACACACCCTCACCCACACCCTCACCCACA	177812890	177812913	-	GGGTGTGTGGGTGGGGGTGTGGG	7	8	1	7	5	2	0.00245705
chr9	134689170	CGCCATTGTCTCTGGCAGCCACCTCCTCCCGTGGCAGTGCCGAGGCTGCA	134689163	134689186	-	GGCACTGCCACGGGAGGAGGTGG	4	8	4	4	5	3	0.00245705
chr1	17053824	CAAACCAAAGCACTGCACCAGGGGGAGGAGGTCCTCCATCTCCCTGAGGC	17053807	17053830	+	AGCACTGCACCAGGGGGAGGAGG	6	7	2	5	1	4	0.00214992
chr1	45686573	CAGGAGGGGCAGAGCGGGTGGAGGAGGAGGAGCGACCAGCAGCACGGCCC	45686555	45686578	+	GGCAGAGCGGGTGGAGGAGGAGG	4	7	7	0	3	4	0.00214992
chr1	154354684	AAACACTGGGCTCTGCGGCTGAAGGAAGGAGCTGAGTTCTCCTGCTTATC	154354667	154354690	+	GGCTCTGCGGCTGAAGGAAGGAG	5	7	1	6	0	7	0.00214992
chr10	126947267	GATGATGGTGGTGGTTGGTAGTACTACTGTTGGTGGTGATGGTGGTGGTT	126947261	126947284	+	AGTACTACTGTTGGTGGTGATGG	7	7	7	0	5	1	0.00214992
chr15	25528188	TGGTGGAGTCGGTGGATGGACAGTGATGGTGGAGGTGGTGGAGTCGGTGG	25528181	25528204	+	GACAGTGATGGTGGAGGTGGTGG	5	7	0	7	2	5	0.00214992
chr16	31355830	GAGATTGGGACGCTGGGGCCGGGGGTGGAGGGCAGCCAGGCAGAAGGAAG	31355813	31355836	+	GACGCTGGGGCCGGGGGTGGAGG	5	7	0	7	3	3	0.00214992
chr19	1161099	GTGCCTGAGCACTGGAGGCTGGAGGTGGGGGTGGGGGTGCCTGAGCACTG	1161082	1161105	+	GCACTGGAGGCTGGAGGTGGGGG	6	7	1	6	4	2	0.00214992
chr19	49625010	CCCAGGTGGGCACTGGGGCTGGGGCTGGGAGTGGGGAGTGCTGGCGGTAT	49624993	49625016	+	GGCACTGGGGCTGGGGCTGGGAG	4	7	7	0	1	4	0.00214992
chr2	95330053	TAGGAGGGACTCAGGACGTCCCTCACCTCCGGCCGCAGCCACCGCCAGCT	95330047	95330070	-	GTGGCTGCGGCCGGAGGTGAGGG	5	7	3	4	2	5	0.00214992
chr22	27254975	GACTTGCTGTGCCCACCTTCCCACACCTCCAGGCCTGGTGCCATGTGATA	27254969	27254992	-	GGCACCAGGCCTGGAGGTGTGGG	5	7	1	6	3	3	0.00214992
chr3	12841513	CTTACCGAGAAGGAGATGGCTGCCACCTCCGTAGGCAGCGCCGAGGAAGA	12841507	12841530	-	GGCGCTGCCTACGGAGGTGGCAG	6	7	2	5	4	3	0.00214992
chr4	54794924	AGCAGACCACCCCCTCACTCCGTATCGCCAAGGAGAAAATGTAAATTGCC	54794905	54794928	-	GGCGATACGGAGTGAGGGGGTGG	7	7	7	0	1	6	0.00214992
chr7	75935544	ATAGGCTTGAGCCACTGCGCCTGGCTGGAGGGACCGGTTTTTTAATTGAG	75935529	75935552	+	GCCACTGCGCCTGGCTGGAGGGA	7	7	7	0	1	6	0.00214992
chr10	89348114	AAAGTTCCAGAGTGGATCCCCACCTCCAACCCCAGTGCTGTCTGTTGTGC	89348105	89348128	-	AGCACTGGGGTTGGAGGTGGGGA	4	6	2	4	3	2	0.00184279
chr17	75505087	TGTTCTAGCACCTGCGGCCAGGGGTGGGGGGCGGGGACGGTCACTCCCAG	75505069	75505092	+	GCACCTGCGGCCAGGGGTGGGGG	6	6	4	2	3	3	0.00184279
chr21	45455480	GGCGTGAGCCTGGCTAGCCCCACCTCCAGGCACAGAGGCCCTCCCGCCGC	45455471	45455494	-	GCCTCTGTGCCTGGAGGTGGGGC	5	6	0	6	2	3	0.00184279
chr3	44581343	CGCCGCCGTCCCGGCTCGTCCGCGCCGCCACAGCTGCCCTCAGCGCCCCG	44581342	44581365	-	GGCGCTGAGGGCAGCTGTGGCGG	7	6	6	0	1	4	0.00184279
chr3	130789681	GCACAGCCTCATGATAGCCTTCCACTTCCAGCCACAGTGTCATGCCAATC	130789674	130789697	-	GACACTGTGGCTGGAAGTGGAAG	4	6	5	1	3	2	0.00184279
chr4	4850996	TCAGAGGTGGAGGCTGGCACCCCCACCCCCTCCCGCAGAGCCCAGTGGGG	4850990	4851013	-	GGCTCTGCGGGAGGGGGTGGGGG	4	6	0	6	2	2	0.00184279
chr5	180120795	AGAGCAGAGCCACTGGGGCTGGGAGTGACGGCCTCTCACTCCTTCAGCAA	180120778	180120801	+	GCCACTGGGGCTGGGAGTGACGG	5	6	1	5	5	1	0.00184279
chr7	158603711	CTCGTCTGGCACAGCGGGAGCAGGTGGTGGATACGAGGGCCACTTTCCTC	158603693	158603716	+	GGCACAGCGGGAGCAGGTGGTGG	4	6	6	0	1	5	0.00184279
chr9	64773792	CGCGGCACCGGGGAGGGGGGTGGGGGGGGGGGTGCAAAAAGCCGCGGCGG	64773770	64773793	+	GGCACCGGGGAGGGGGGTGGGGG	5	6	5	1	4	1	0.00184279
chr1	201624905	TCTGAGGCATCAGAGCGGCTGGAGGTGGGGGTAGGGAACCACTAGGAGCT	201624888	201624911	+	ATCAGAGCGGCTGGAGGTGGGGG	4	5	1	4	4	1	0.00153565
chr12	19023123	TGGGATTACAGGCGTGAGCCACCACCCCTGGCCACAGAGCCACATTTCTT	19023116	19023139	-	GGCTCTGTGGCCAGGGGTGGTGG	5	5	5	0	3	2	0.00153565
chr13	114121211	GCATCCCAGCACTGCGGCCGGGGGCAGGAGGCCACCCGCGGGGCATTCGG	114121193	114121216	+	AGCACTGCGGCCGGGGGCAGGAG	6	5	5	0	3	1	0.00153565
chr14	100531633	TGGCCTGAGCAAGGCGGTTGGGGGTGGTGGTACTGAGGCTGGTGCGGGAG	100531615	100531638	+	AGCAAGGCGGTTGGGGGTGGTGG	5	5	3	2	0	4	0.00153565
chr14	101478698	GCCTGGCCCCCACACCCACCCCCCACCTCCAGTTGCAGTCCCGTCTCAGT	101478692	101478715	-	GGGACTGCAACTGGAGGTGGGGG	3	5	1	4	1	2	0.00153565
chr17	16918462	ACTCAGGGTTCACAGGGTGCCTCCCTCCAGCTGCAGTGCTGAGAGCAGCT	16918454	16918477	-	AGCACTGCAGCTGGAGGGAGGCA	6	5	1	4	4	0	0.00153565
chr2	83954901	TTTCACTTGTCTGATGCTGCCCCCACCTCCTACCCCTGTGCCACCTTCTT	83954895	83954918	-	GGCACAGGGGTAGGAGGTGGGGG	4	5	3	2	3	2	0.00153565
chr2	219287798	AAAGCCAGGTACCCCTTCCCTTTCATCTCTAGCCGCTGTGCTGGGACAAG	219287792	219287815	-	AGCACAGCGGCTAGAGATGAAAG	6	5	4	1	2	3	0.00153565
chr20	56156539	CCCATGAAATACCCTGGCTTTTACCTCCAGCCAGAGTGCCCCAAAACAGC	56156531	56156554	-	GGCACTCTGGCTGGAGGTAAAAG	5	5	4	1	3	0	0.00153565
chr3	111890795	ATCCACTTTGAGTCCGTATTAAATAACCTCCAGCTGCTGTGCTATTTGAG	111890790	111890813	-	AGCACAGCAGCTGGAGGTTATTT	7	5	5	0	1	4	0.00153565
chr3	197475562	TTCTAATGATGGAATTATGGACACTGGGGTTGAAGGGGGTAATGTCAATC	197475556	197475579	+	GACACTGGGGTTGAAGGGGGTAA	7	5	0	5	3	2	0.00153565
chr4	180418294	GATACACAATCTATTCCACCCCCACCTCCAGCCTCAGTAGACAATGAGCT	180418287	180418310	-	TCTACTGAGGCTGGAGGTGGGGG	4	5	3	2	4	0	0.00153565
chr6	31582394	CCTCCCCTGGAGCCTCCCACCCCTGCCCTCCAGCCCCAGTGCCCCCATTG	31582389	31582412	-	GGCACTGGGGCTGGAGGGCAGGG	4	5	1	4	1	1	0.00153565
chr1	176695914	CCTGGTGACCACTGAGGATGGGGGTGGAGGTAAAGAGTGGAGTAGTGACA	176695896	176695919	+	ACCACTGAGGATGGGGGTGGAGG	5	4	2	2	2	2	0.00122852
chr10	47992773	CCGCTACAAACCTGGCCGCCGCCATCCCCAGCCCCGGAGCCGCCCCATAC	47992766	47992789	-	GGCTCCGGGGCTGGGGATGGCGG	5	4	2	2	0	3	0.00122852
chr11	64623485	GCTTCCCCAAACATCCTGCCCCAGTGTCCAGCCCCAAGCCCTGAAGCCAT	64623465	64623488	-	GACACTGGGGCAGGATGTTTGGG	6	4	1	3	3	1	0.00122852
chr11	70099623	GGTCACCAGGATGGAAGACCTCCACCTCTCCAGCCTCAGTGCCCTCCGTG	70099618	70099641	-	GGCACTGAGGCTGGAGAGGTGGA	5	4	3	1	0	3	0.00122852
chr4	139665734	TAGTGTAACTGGCACTGCGGCTGGAGGGCTGGTCCCACAGTGAGCTACAG	139665719	139665742	+	GGCACTGCGGCTGGAGGGCTGGT	4	4	1	3	4	0	0.00122852
chr5	151222099	CACTGGAAGCACAGCGGGAGGAGGTGGAGACAAAGAACACGGAGCTAGGG	151222081	151222104	+	AGCACAGCGGGAGGAGGTGGAGA	5	4	4	0	1	2	0.00122852
chr8	114925607	ACCTGCATTGGCATCCCAAAGTGTGAGCCACGACCCCCAGCCGAGGGGAG	114925609	114925632	-	CTCCCCTCGGCTGGGGGTCGTGG	7	4	4	0	1	2	0.00122852
chrX	150508368	TCCCACCCCCCATCCCCACCCCCACCCCTTGCCGCCTTGCCAATGCTTTG	150508361	150508384	-	GGCAAGGCGGCAAGGGGTGGGGG	5	4	3	1	0	3	0.00122852
chr10	119672075	AGTGCTGGGATTACAGGTGTGAGCCACCGCGCCCAGCCCCAGAGCTCTCA	119672073	119672096	-	AGCTCTGGGGCTGGGCGCGGTGG	6	3	0	3	1	2	0.000921393
chr10	126947791	CTGTTGGTGGTGATGGTGGTGGTTGGTAGTATTACTGTTGGTGGTGGTGG	126947793	126947816	+	AGTATTACTGTTGGTGGTGGTGG	7	3	1	2	2	1	0.000921393
chr10	128480758	CCTAGCCAGCTCCTCCTCTCCCTGTGCCTGCGAGTTGTATCCACATTGCT	128480738	128480761	-	GGCACAGGGAGAGGAGGAGCTGG	7	3	3	0	1	1	0.000921393
chr11	2941299	TCCCTCAGGGCACTGCAGCTGGAGTTGGCTGAGTCTGGGACGGTCACTTC	2941282	2941305	+	GGCACTGCAGCTGGAGTTGGCTG	3	3	0	3	2	1	0.000921393
chr11	116608478	CAGAAACATGAGACCCTCACTACAATCCACCATCACCACCAACAGTGCCC	116608479	116608502	-	GGCACTGTTGGTGGTGATGGTGG	5	3	3	0	1	2	0.000921393
chr16	78379452	TCTAGTGTACCTGGGCTTCTTCCACCTCCAGCCACTGTACCGACGTGTTC	78379445	78379468	-	GGTACAGTGGCTGGAGGTGGAAG	4	3	2	1	2	1	0.000921393
chr17	3664626	AGGCCCAGGAAGCAGAGACCCACCATCTCAGGCCCCTGTGCCCCATGGAG	3664620	3664643	-	GGCACAGGGGCCTGAGATGGTGG	5	3	0	3	1	2	0.000921393
chr1	154987565	CATCAGAGCACTGTGGCTGGAGGCTGGGAGCCTGGCCAGGAAGCTGTCGC	154987546	154987569	+	AGCACTGTGGCTGGAGGCTGGGA	5	2	1	1	2	0	0.000614262
chr10	97771308	GGACGGCGGCGGCGGCGCTACCTGGAGGCGCGGTGGCGGGCAGGTGCCCG	97771297	97771320	-	GCCACCGCGCCTCCAGGTAGCGC	7	2	0	2	1	1	0.000614262
chr11	1756749	CCAAGCTGGAGCAGCGGCTGCAGGTGGGGGCCCTGGGGGAGAACCCTTTT	1756731	1756754	+	GGAGCAGCGGCTGCAGGTGGGGG	4	2	1	1	0	2	0.000614262
chr11	67433346	ACCTTCCTCCTCCTCCAGCCGCCCTTCACCGCAGAGAACCGGAAGAAAAC	67433326	67433349	-	TGAAGGGCGGCTGGAGGAGGAGG	5	2	1	1	1	0	0.000614262
chr12	101324561	TATGATTACACACATGAGCCACCACGTCCAGCCAGAGTGCCACTTTTAAT	101324554	101324577	-	GGCACTCTGGCTGGACGTGGTGG	3	2	2	0	1	1	0.000614262
chr15	64857015	CCCTCTCCCCCTGCTTCTCCAGCCCCACACCCCTGCCCATGAGGTCACAG	64856999	64857022	-	GGGTGTGGGGCTGGAGAAGCAGG	7	2	2	0	1	1	0.000614262
chr19	51082952	ACAGCTGGCCCTGCCCCCACCTCCCGCCGCCCTGCTTCTGACATTTTTTT	51082940	51082963	-	AGCAGGGCGGCGGGAGGTGGGGG	4	2	1	1	2	0	0.000614262
chr2	103795316	TCTTCTGAGCCCTCCAAACTCTTCCAACCTCTGCCAGACCCAGTCCCAAA	103795315	103795338	-	GGGACTGGGTCTGGCAGAGGTTG	7	2	2	0	1	1	0.000614262
chr2	240701702	TCGAAGCGCGTGGCCACCGCTTCCACCCTCGGGGCCAGGCGGCGGCGCAC	240701690	240701713	-	GGCCCCGAGGGTGGAAGCGGTGG	6	2	1	1	1	0	0.000614262
chr20	63693582	ACCTCCACCACCTCCACCTCCACCACCACCACCTCCACCTCCACCACCAC	63693561	63693584	-	GGTGGTGGAGGTGGAGGTGGTGG	6	2	1	1	1	1	0.000614262
chr5	135038959	CTTGGGCTGGGGGCACCTCCGAGCGCTGCGGCGGGACGTCGGGGTCCGGG	135038955	135038978	+	AGCGCTGCGGCGGGACGTCGGGG	5	2	1	1	2	0	0.000614262
chr6	138004922	TGCTTTGAACGTCCTTTCCACCCTCCAGCTGCAGTGCCATCCCATCCTTC	138004912	138004935	-	GGCACTGCAGCTGGAGGGTGGAA	5	2	1	1	1	1	0.000614262
chr6	159407100	GATCTAGGCTCGCTACAACCTCCACCTCCAGCCGCCTGCCTTGGCCTCCC	159407093	159407116	-	AGGCAGGCGGCTGGAGGTGGAGG	5	2	1	1	2	0	0.000614262
chr8	29064387	CGCTGCTGACGCTTCATCCCCCACACCTCCAGCCCCAGTTACCTGGAGCT	29064381	29064404	-	GTAACTGGGGCTGGAGGTGTGGG	4	2	0	2	1	1	0.000614262
chr8	141217418	TGACTCTGCCACCGCGGCAAGAGGCGGAGGGTTCTGTGTGTCTCCCGGTC	141217400	141217423	+	GCCACCGCGGCAAGAGGCGGAGG	5	2	1	1	1	1	0.000614262
chr9	35556899	GCACACAGGCTCTGGGGCCAGAGGAGGAAGCTGTGTGCTGTGTATCATGA	35556881	35556904	+	GGCTCTGGGGCCAGAGGAGGAAG	6	2	2	0	1	1	0.000614262
								325594					100

## Sheet: VRKG
Supplementary Data 3. Complete summary of GUIDE-seq hits detected for Wt Cas9, VRKG, and SpRY with the ‘HEK site 4’ sgRNA
BED Chromosome	Position	Sequence	BED Off-target Start	BED Off-target End	Strand	Off-Target Sequence	Mismatches	Total Reads	+ Reads	- Reads	+ ODN Reads	- ODN Reads	% of Summed Total Reads
chr20	32761966	GCCCCGGTGGCACTGCGGCTGGAGGTGGGGGTTAAAGCGGAGACTCTGGT	32761949	32761972	+	GGCACTGCGGCTGGAGGTGGGGG	0	8472	2351	6121	4984	2141	26.9311
chr3	49017931	GGTCCAGCTCGCCACGACTTCCCACCTCCAGCCGCAGTCCCCACGGGCGG	49017924	49017947	-	GGGACTGCGGCTGGAGGTGGGAA	3	6401	4229	2172	3887	1763	20.3478
chr2	25125598	CCTGTTTCTCCTAGGCTGCTGCCACCTCCAGCCACAGTTCCTCGGTAAGA	25125591	25125614	-	GGAACTGTGGCTGGAGGTGGCAG	3	2520	1358	1162	1360	813	8.01068
chr12	47651862	AGAAATGCCAGCTGCCAGCCTGCCTTCTCCAGCCGCTGTGCTCTTGTGTT	47651856	47651879	-	AGCACAGCGGCTGGAGAAGGCAG	5	1360	939	421	888	289	4.32322
chr10	125006305	AGATGCCGGGCACGACGGCTGGAGGTGGGGGGTTGGGAGTGGGTGGGATG	125006288	125006311	+	GGCACGACGGCTGGAGGTGGGGG	2	1358	522	836	759	342	4.31687
chr8	138739253	CTCATTTCCATGTACTTTTTTCCCACCTCCAGCCACAGTGGCCTCCCACC	138739247	138739270	-	GCCACTGTGGCTGGAGGTGGGAA	4	761	429	332	508	163	2.4191
chr9	136628448	TGCCTGTGGCCACAGCGGCCGGAGGTGGCAGCAGCTGGACGAGATCCCGC	136628431	136628454	+	GCCACAGCGGCCGGAGGTGGCAG	4	732	184	548	376	240	2.32691
chr4	55949032	GGCCTGAGGGCAATGCGGCTGGAGGCGGAGGCAACGGCGGCTGGAGCTGC	55949015	55949038	+	GGCAATGCGGCTGGAGGCGGAGG	2	709	301	408	424	227	2.2538
chr8	143699131	AAGGTGCTCAGTCCACTCACCCCACCTCCAGCTGCAGTGTCTCCACCGGG	143699124	143699147	-	GACACTGCAGCTGGAGGTGGGGT	3	482	346	136	380	53	1.5322
chr1	160046595	TGCCTCTGGCTGTTGTGATTGCCACCTCCAGCTGTAGTGCCTGTGGTTGC	160046588	160046611	-	GGCACTACAGCTGGAGGTGGCAA	4	428	265	163	255	113	1.36054
chr20	61435507	AGCTTGGTGCACTGCGGCCGGAGGAGGTGGAGGATGGAAAGTAAGATTCA	61435489	61435512	+	TGCACTGCGGCCGGAGGAGGTGG	3	382	111	271	220	79	1.21432
chrX	105602036	GCCTGCTTCCATCACCACTCCCCCTCCTCCAGCCGCAGAGCTGCTGTGTG	105602030	105602053	-	AGCTCTGCGGCTGGAGGAGGGGG	3	349	311	38	245	73	1.10942
chr3	130789680	AGCACAGCCTCATGATAGCCTTCCACTTCCAGCCACAGTGTCATGCCAAT	130789674	130789697	-	GACACTGTGGCTGGAAGTGGAAG	4	325	217	108	219	52	1.03312
chr1	44586010	CCTCCCTGTTCTTCCTGCCTCCCACCTCCACCCCCATTGCCCTGTGCTAT	44586003	44586026	-	GGCAATGGGGGTGGAGGTGGGAG	4	311	215	96	151	102	0.98862
chr2	236771930	TTGGATGGGGCACCATGCCTGGAGGTGGGAGAGTGAGAGACAGGGAGGTG	236771913	236771936	+	GGCACCATGCCTGGAGGTGGGAG	5	290	54	236	179	55	0.921864
chr19	12611150	GGGACCCGGGCCTCCCCACGGTCACCTCCGGCCGCAGTGTGGGGCTGGGC	12611143	12611166	-	CACACTGCGGCCGGAGGTGACCG	5	246	163	83	88	105	0.781995
chr4	139665734	TAGTGTAACTGGCACTGCGGCTGGAGGGCTGGTCCCACAGTGAGCTACAG	139665719	139665742	+	GGCACTGCGGCTGGAGGGCTGGT	4	238	48	190	205	21	0.756564
chr21	14173776	GGCATGTACACTGAGGCTGGAGGGAGGGGAGAAGAGCACTATTTAATGGG	14173757	14173780	+	TACACTGAGGCTGGAGGGAGGGG	5	221	18	203	191	16	0.702524
chr10	75343362	CAGGCAAGGCATCACGGCTGGAGGTGGAGGGGGCCTAACCCGGGGTTGCC	75343344	75343367	+	GGCATCACGGCTGGAGGTGGAGG	3	217	104	113	137	46	0.689809
chr16	50266436	GGAGAGCAGCACTGTGGCTGGGGGAGGGGGCCCTGCACACCCCGAGAGGC	50266418	50266441	+	AGCACTGTGGCTGGGGGAGGGGG	4	189	54	135	145	15	0.600801
chr2	95350641	CTGCAGAGAGCACAGAGGCTGGAGGTGGGGTGTGCTCGGTGTCATCAGGG	95350624	95350647	+	AGCACAGAGGCTGGAGGTGGGGT	4	184	74	110	145	21	0.584907
chr1	154987564	ACATCAGAGCACTGTGGCTGGAGGCTGGGAGCCTGGCCAGGAAGCTGTCG	154987546	154987569	+	AGCACTGTGGCTGGAGGCTGGGA	5	178	29	149	151	13	0.565834
chr17	77433197	CTGTGGGGGATCCTCCATCCCACCATCTCCAGCCGTGGTGTCCCTCTCGG	77433191	77433214	-	GACACCACGGCTGGAGATGGTGG	4	170	78	92	104	46	0.540403
chr15	40752044	GCAGGCTGCTTCTCAGCTCCTCCACCTCCCGCCGCAGCGCCACAAGGCTG	40752037	40752060	-	GGCGCTGCGGCGGGAGGTGGAGG	2	137	77	60	71	42	0.435501
chr3	195823601	ACCTGGTGTGGGAAAGACGCCCCACCTCCAGCCCCTGTGCCGTCAGAGTC	195823594	195823617	-	GGCACAGGGGCTGGAGGTGGGGC	3	136	102	34	106	20	0.432322
chr1	2024713	CTAAGTGGGCACTGAGGCCGGAGGAGGAAGCCAGGTCAGGGCCAGTGGAA	2024695	2024718	+	GGCACTGAGGCCGGAGGAGGAAG	4	132	44	88	78	26	0.419607
chr12	75869579	AGGAAGCCATCTCTGACTCCCCCTCTAGGTGCACTGACTCTGGTCACTTA	75869569	75869592	-	GTCAGTGCACCTAGAGGGGGAGT	7	131	123	8	22	105	0.416428
chr5	178249325	CCACTTTCTCTTTGTGGGTCCCCACCTCCAGCCACAGTGGCTGGGAGCCT	178249318	178249341	-	GCCACTGTGGCTGGAGGTGGGGA	3	120	67	53	98	12	0.381461
chr14	63329870	TCAGCATGTTGACATGCCTCCCCACCTCCAGCCTTAGTGTCCTGAAACAG	63329863	63329886	-	GACACTAAGGCTGGAGGTGGGGA	4	102	62	40	83	12	0.324242
chr17	3001925	GAGATCCAAAAAAGCGCCACCCCACCTCCAGCTGTGGTGCTAGAAGTCTT	3001918	3001941	-	AGCACCACAGCTGGAGGTGGGGT	5	95	60	35	82	8	0.30199
chr17	16918463	CTCAGGGTTCACAGGGTGCCTCCCTCCAGCTGCAGTGCTGAGAGCAGCTA	16918454	16918477	-	AGCACTGCAGCTGGAGGGAGGCA	6	92	65	27	63	10	0.292453
chr7	2254269	CCCCCACCTGTCCTCTGCCAGCCCATCCAGCCTCAGTGCCACACGGTGCA	2254261	2254284	-	GGCACTGAGGCTGGATGGGCTGG	4	83	47	36	63	11	0.263844
chr4	183058984	CGTGTATTCCTTTAACTTCTCCCACCTCTTGCCACAGTGCCAGGCCGGGC	183058977	183059000	-	GGCACTGTGGCAAGAGGTGGGAG	4	77	39	38	48	16	0.244771
chr7	74603691	ATCCCAGTGAAGCACTGTGGCTGGATGGGAGGCTTCTTCAAAAAGGGGTT	74603676	74603699	+	AGCACTGTGGCTGGATGGGAGGC	6	76	33	43	64	7	0.241592
chr20	46714372	GGGGCTGGGCACTGAGGGTGGAGGTGGGGGCAGTCATCTCCACCCAAACC	46714354	46714377	+	GGCACTGAGGGTGGAGGTGGGGG	2	73	47	26	36	26	0.232055
chr20	63069262	TCTTGCTGTGTCACTGAGGCTGGAGTGGAGTGCAACGGCATGATCTTGGC	63069246	63069269	+	GTCACTGAGGCTGGAGTGGAGTG	6	73	13	60	59	7	0.232055
chr16	77195752	CTCCTTTCCCTATATTGTATCCCCTCCAGCCACAGTGCCTCCACCAAACA	77195743	77195766	-	GGCACTGTGGCTGGAGGGGATAC	5	68	46	22	53	11	0.216161
chr2	20675936	AGGAGCTGGCTGAGGGCACTGCCCATCCAGCTGCAGTTCCTCCTGTGCTC	20675928	20675951	-	GGAACTGCAGCTGGATGGGCAGT	6	66	42	24	49	11	0.209804
chr12	132587269	GGAGGGCGGCAGTGCGGCTGGAGGGTAGAGAGCAGTGTGGCTGGAGGGAG	132587251	132587274	+	GGCAGTGCGGCTGGAGGGTAGAG	5	62	27	35	43	5	0.197088
chr14	73758520	AGCAAGCCAGACATCCCCTCCCTCCCCCAGCCGCAGCTGCCAACAGGGAT	73758512	73758535	-	GCAGCTGCGGCTGGGGGAGGGAG	6	60	55	5	16	41	0.19073
chr17	31488544	CCTGGGGACCCGACGGCGGGCCCCACCTCCGGCCGCAGCGCCCCTGCCCT	31488538	31488561	-	GGCGCTGCGGCCGGAGGTGGGGC	3	58	34	24	48	3	0.184373
chr6	138004918	GTGTTGCTTTGAACGTCCTTTCCACCCTCCAGCTGCAGTGCCATCCCATC	138004912	138004935	-	GGCACTGCAGCTGGAGGGTGGAA	5	58	37	21	47	7	0.184373
chr6	14373710	GTCAGGGGCATGGTGGGTGGACCACCTCCAGCTGCAGTGCCTTCAAGATC	14373703	14373726	-	GGCACTGCAGCTGGAGGTGGTCC	3	57	36	21	45	6	0.181194
chrX	11298737	CCTGGCCAACACTCCATGACTCCAATCCAACACCACCAGCCAAACCTCCC	11298738	11298761	-	GGAGGTTTGGCTGGTGGTGTTGG	7	57	28	29	43	7	0.181194
chr16	78379451	ATCTAGTGTACCTGGGCTTCTTCCACCTCCAGCCACTGTACCGACGTGTT	78379445	78379468	-	GGTACAGTGGCTGGAGGTGGAAG	4	56	20	36	44	1	0.178015
chr12	132587063	GAGGGTGGACGGCAGTGCGGCTGGAGGGAGGGCAGCAGTGCGGCTGGAGG	132587048	132587071	+	GGCAGTGCGGCTGGAGGGAGGGC	4	55	7	48	41	12	0.174836
chr15	101174719	GACTTGGGGCGCAGCGGCTGGAGGAGGTGCCCTGTGGAACGGGGGATGAT	101174701	101174724	+	GGCGCAGCGGCTGGAGGAGGTGC	4	55	13	42	45	3	0.174836
chr12	132587022	GAGGGAGGGCGGCAGTGCGGCTGGAGGGAGGACGGCAGCTGGAGGGTGGA	132587007	132587030	+	GGCAGTGCGGCTGGAGGGAGGAC	5	54	6	48	39	10	0.171657
chr15	75339801	CCATGGTGCACCTGCGGCTGGAGGTGGCAGCTGCCCCAGGGACCCCAGCC	75339783	75339806	+	GCACCTGCGGCTGGAGGTGGCAG	4	51	38	13	35	9	0.162121
chr18	67300910	ATGGTGCTGTGCTGAGAGGGCCTGTGGCTGGAGCGGGCAGCCAAGACAAA	67300902	67300925	+	GGGCCTGTGGCTGGAGCGGGCAG	6	51	0	51	2	48	0.162121
chr6	160096848	TCCATGGCTGCGTCACCTCCCACCACCCCCAGCAGCAGTGCCATTGTTTC	160096842	160096865	-	GGCACTGCTGCTGGGGGTGGTGG	2	51	27	24	34	14	0.162121
chr19	40714620	CGGTCCCCCGAAGTAGGCCCCCCACCTTCAGCCACATTGCCTGGAGGAGA	40714613	40714636	-	GGCAATGTGGCTGAAGGTGGGGG	3	50	33	17	35	5	0.158942
chr10	13650637	TCACCCTGGCACTGGGGCTGGGGGAGGGGGTCTACCTTCCTTCCAAAGCC	13650619	13650642	+	GGCACTGGGGCTGGGGGAGGGGG	3	48	10	38	37	2	0.152584
chr6	158031356	CCTATGCCAGCTCTGTGGCTGGAGGTGTGAGGGGCACTAACAAAGCGAGG	158031339	158031362	+	AGCTCTGTGGCTGGAGGTGTGAG	5	48	23	25	26	10	0.152584
chr7	54493744	AATAATTGAGGACTGCGGCTGGGGGTGGTGGCTCACACCTGTAATCCCAG	54493727	54493750	+	AGGACTGCGGCTGGGGGTGGTGG	3	48	15	33	38	9	0.152584
chr16	88649724	CAGAAAGGAAGCACGGCAGCTGGAGGAGGGGGCCGGAGAGCCGGGAGGCC	88649708	88649731	+	AGCACGGCAGCTGGAGGAGGGGG	4	46	3	43	44	0	0.146227
chr11	6601325	ATTGAGGTAGCGAAATCGGGCCCCATCCAGCCGCTGTGCCATGCGGGCTC	6601317	6601340	-	GGCACAGCGGCTGGATGGGGCCC	5	40	22	18	30	5	0.127154
chr12	132587243	GAGGGAGGGTGGCAGTGCGGCTGGAGGGAGGGCGGCAGTGCGGCTGGAGG	132587228	132587251	+	GGCAGTGCGGCTGGAGGGAGGGC	4	40	9	31	30	4	0.127154
chr19	38125545	TTCCACAGCCATACCCCCACCCCCACCCCCAGTCTCAGTGCCCCAGAGCC	38125539	38125562	-	GGCACTGAGACTGGGGGTGGGGG	3	39	29	10	33	0	0.123975
chr10	59016207	CTAGGACTACACTGCAGCTGGAGAGTGGGATGGCCCCTCCTAGCCCATAA	59016189	59016212	+	TACACTGCAGCTGGAGAGTGGGA	7	38	8	30	32	4	0.120796
chrX	153540195	CTCATGGTTACAGGGCCCTCTCCACCTCCGGCCTCAGTGGCCTTGTCTGC	153540188	153540211	-	GCCACTGAGGCCGGAGGTGGAGA	4	38	22	16	31	5	0.120796
chr2	54077519	AGTATTGCAGCACGGCTGCTGGAGGTGGGAAGATAATTATCAACAAGGGC	54077502	54077525	+	AGCACGGCTGCTGGAGGTGGGAA	5	37	11	26	29	5	0.117617
chr18	1383671	CACCAGCAGGGGCCCCTGCTCCCCTCCAGCTGCATTGCCTCCGCCAGTGT	1383662	1383685	-	GGCAATGCAGCTGGAGGGGAGCA	6	36	34	2	33	1	0.114438
chr1	150162421	GAACCTGGGCACTGTGACAGGAGGATGGGAAGGTGCTTACGTTCATTTCC	150162403	150162426	+	GGCACTGTGACAGGAGGATGGGA	6	34	16	18	32	0	0.108081
chr14	99242528	ACTCCAGGTATCTGCCGTTCCCCACTCCAGCCCCAGTGCCAGTGAACAGG	99242520	99242543	-	GGCACTGGGGCTGGAGTGGGGAA	5	34	17	17	27	4	0.108081
chr6	132814982	GTGTCGCGTTTAAGCATTGCTGCTGGAGGTGTAATGGACGTTAATACTGC	132814969	132814992	+	AGCATTGCTGCTGGAGGTGTAAT	6	34	12	22	30	3	0.108081
chr1	156283389	CCAGTAACATTTATTGAACTGCCATCTTCCAGCCACAGTGCAAGATTCTA	156283383	156283406	-	TGCACTGTGGCTGGAAGATGGCA	7	33	15	18	22	4	0.104902
chr11	65613395	CCAAAGCCTCCAATGCCGATCACCTCCTCCAGCCGCAGCTCCTGGAAGCT	65613389	65613412	-	GGAGCTGCGGCTGGAGGAGGTGA	4	32	23	9	25	3	0.101723
chr1	12199753	GCTCGCTCCACCCCTGCTCTCACCTCCCGCTGCAGTGCTGGCGAGCCCCA	12199744	12199767	-	AGCACTGCAGCGGGAGGTGAGAG	5	29	28	1	26	0	0.0921864
chr22	44229734	TGCCAAGGACACTGCTACTGGAGGCTGGGGCATGACAATCTGTACTATTA	44229716	44229739	+	GACACTGCTACTGGAGGCTGGGG	5	29	6	23	23	5	0.0921864
chr5	149833319	AGCCTGCGCCCACTGCGGCTGGAGGTGAAAAGGGAGGTCCGCCGGCCTGC	149833302	149833325	+	CCCACTGCGGCTGGAGGTGAAAA	5	29	16	13	18	6	0.0921864
chr2	25602197	ATTAAGCTGCAATGAGGCTGGAGGGTGGGAGTCTGCATGCCTTGGGCTTC	25602179	25602202	+	TGCAATGAGGCTGGAGGGTGGGA	6	28	3	25	24	2	0.0890076
chr3	113588605	GAAACTAAACACTATTCCCTTCCCATCCTCCAGCCTCAGTCCATTCAACA	113588600	113588623	-	TGGACTGAGGCTGGAGGATGGGA	6	28	25	3	24	2	0.0890076
chr5	64575818	ATCCAGAAATCTGTCGGCTTTACATCCAGCTGCAGTGCTGCTTAGAAATG	64575809	64575832	-	AGCACTGCAGCTGGATGTAAAGC	6	28	19	9	20	2	0.0890076
chr9	91689276	AATTTGAGTCACTGGGGCTAGAGGTGGGGAGGTGAGGAGGAGGCAGACAT	91689258	91689281	+	GTCACTGGGGCTAGAGGTGGGGA	4	28	14	14	22	3	0.0890076
chr1	41699232	TTGACTCTGGCACCGCTGCAGGAGGTGGGTGTTCTATACAGAGAGGCCTT	41699215	41699238	+	GGCACCGCTGCAGGAGGTGGGTG	4	27	7	20	12	10	0.0858287
chr11	78416536	GCTCCCTTGATGCACTGCAGCTGGAGGCAACGGCTCCCTTCCAGGCTGTG	78416521	78416544	+	TGCACTGCAGCTGGAGGCAACGG	5	27	11	16	22	2	0.0858287
chr12	132587376	GAGGGAGGACGGCAGTGCAGCTGGAGGGAGGGTGGCAGTGCAGCTGGAGG	132587361	132587384	+	GGCAGTGCAGCTGGAGGGAGGGT	5	26	1	25	23	3	0.0826499
chr19	46383918	GAGCCACCCTCTCCCCACCTCCACCCCCAGCCGCAGCCTCAGGTCTGCAC	46383910	46383933	-	GAGGCTGCGGCTGGGGGTGGAGG	4	26	2	24	4	13	0.0826499
chr13	88248736	TTTTTTTTTTGCTAACTCCCCACCACCTCCAGCTGCAGTGTGTTTTCCTC	88248730	88248753	-	CACACTGCAGCTGGAGGTGGTGG	3	25	9	16	16	8	0.079471
chr17	19004074	CTGCCCGGGCACTGCTGCCGGGGGTGGGTGGGCAAGGTCCAGCTCCTAGC	19004056	19004079	+	GGCACTGCTGCCGGGGGTGGGTG	4	25	24	1	7	15	0.079471
chr17	22570686	ACGGAGCTGGCAGCGCGGCTGGAGTGGTAGGAGACGGAAAACAGTTTTAG	22570669	22570692	+	GGCAGCGCGGCTGGAGTGGTAGG	5	25	17	8	21	3	0.079471
chr19	1529773	CCCGAGGGGAGCCGGCGGCCAGAGGTGGAGGCGGCCCTCAGACACCTGCA	1529756	1529779	+	GAGCCGGCGGCCAGAGGTGGAGG	6	25	5	20	17	5	0.079471
chr20	22583205	CGACAGCGTTAGCACCGCGGCTGGAGGGTGCCCAGACCTCCCACCCACCG	22583190	22583213	+	AGCACCGCGGCTGGAGGGTGCCC	6	24	1	23	18	3	0.0762922
chr5	148654112	TGCCCTGGCAGATTCGAGCGGCCACCCCCAGCCGCTGAGCCGAGCTTCTG	148654105	148654128	-	GGCTCAGCGGCTGGGGGTGGCCG	4	24	23	1	24	0	0.0762922
chr2	20577829	ACACTCCCCGGCACTGGGGCTGGATGGGGATTGGGCTTCCAGGGTTCTGT	20577813	20577836	+	GGCACTGGGGCTGGATGGGGATT	5	23	14	9	16	3	0.0731134
chr5	642952	GGTGTCCTGAGGCAAGGTGGCCCCACTTCCAGCTGCTGTGCCTGGCACGG	642946	642969	-	GGCACAGCAGCTGGAAGTGGGGC	4	23	11	12	16	4	0.0731134
chr10	126947579	GGTTGGTAGTATTACTGTTGGTGGTGGTGGTGGTGGTTGGTAGTATTACT	126947564	126947587	+	ATTACTGTTGGTGGTGGTGGTGG	7	21	17	4	16	4	0.0667557
chr12	31369210	GAAGCTGATAAGTCACAGCTCCCCACCCCCAGCCGTTGTTCCGGGGAAGC	31369204	31369227	-	GGAACAACGGCTGGGGGTGGGGA	5	21	12	9	20	1	0.0667557
chr12	55644440	GGCCCACCAGCAGCAGCCTCAGCACCTGCACGGTGCCAGAGGAGTCACGG	55644418	55644441	-	GGTGCTGAGGCTGCTGCTGGTGG	6	21	21	0	2	16	0.0667557
chr20	20679678	CCCTACCTTTACTCATGTTCTCCCCTCCAGCAGCAGTGCCGCTCTCTTCC	20679670	20679693	-	GGCACTGCTGCTGGAGGGGAGAA	5	21	13	8	15	5	0.0667557
chr7	1357763	ACGGGGCAGCACTGCAGCTGGGAGTGGAGGAACCTGAAGGAGCAGACTGG	1357745	1357768	+	AGCACTGCAGCTGGGAGTGGAGG	4	21	5	16	13	7	0.0667557
chr17	36836352	CTAGGGACACACTGGGGCTGGAGGGTGAGAGGCCTGGTCCCTGTCCTGAA	36836334	36836357	+	CACACTGGGGCTGGAGGGTGAGA	6	20	5	15	18	2	0.0635768
chr4	52240105	TCAAATCCTGCCACGTCTGCTCACTCCTCCAGCCGCAGTATTTGGCAAGG	52240099	52240122	-	AATACTGCGGCTGGAGGAGTGAG	6	20	1	19	16	0	0.0635768
chr7	110503093	CCCTGGAAGCCACTGCAGCTAGAGGTGGAGGAGTTTGCAAAAATTACAGG	110503076	110503099	+	GCCACTGCAGCTAGAGGTGGAGG	3	20	2	18	16	0	0.0635768
chr2	96864206	AGGGTGGGATGGCACCGCAGCTGGGTGGGGAGATGCATCCCTGCCCTAGC	96864191	96864214	+	GGCACCGCAGCTGGGTGGGGAGA	6	19	3	16	18	0	0.060398
chr4	80360306	CAGTGACAGAGGCAATGCAGCTGGAGGGGGAGTGAGCCCCTCCTGAAGAC	80360291	80360314	+	GGCAATGCAGCTGGAGGGGGAGT	4	19	6	13	16	0	0.060398
chr16	22861792	CCTCCTACTTCCCCCTTGCTCACCACCCTCCAACCACAGTGCCCTCTCTG	22861787	22861810	-	GGCACTGTGGTTGGAGGGTGGTG	5	18	10	8	13	3	0.0572191
chr16	49743787	AGGGCCAGGGGAGCCCCCTCTCCCTCCAGTCGCAGTGCAGAGGCTCCACA	49743778	49743801	-	TGCACTGCGACTGGAGGGAGAGG	4	18	14	4	13	3	0.0572191
chr19	1295087	CTGTTGGGGACACTGAGGCAGGAGGTGGGGGGCAGTGCCAGGCAAGAGAT	1295070	1295093	+	GACACTGAGGCAGGAGGTGGGGG	3	18	5	13	11	6	0.0572191
chr19	32891175	CTGTCACTAACAGCAACCCCACCCCCTCCAGCCGCAGAGCCCTGCGCACG	32891168	32891191	-	GGCTCTGCGGCTGGAGGGGGTGG	2	18	12	6	15	1	0.0572191
chr3	160400817	ACTTGCTCCCGGCTGTCCCCCGGCCCCAGCGACCATGCCCCGTAAAGGCA	160400808	160400831	-	GGCATGGTCGCTGGGGCCGGGGG	7	18	1	17	16	0	0.0572191
chr1	202615493	CCTTCCAAATCTGGCCACTTTCCACCCTCCAGCTGGAGTACCACAGTAGC	202615487	202615510	-	GGTACTCCAGCTGGAGGGTGGAA	7	17	11	6	13	3	0.0540403
chr10	126947432	GTGGTGATGGTGGTGGTTGGTAGTATTACTGTTGGTGGTGGTGGTGGTGG	126947431	126947454	+	ATTACTGTTGGTGGTGGTGGTGG	7	17	4	13	7	8	0.0540403
chr3	39432360	GGCTTGAGGGCACTGGGGCTGGGGGTGGTGTCAAAGGCAACTTGAGAGAC	39432343	39432366	+	GGCACTGGGGCTGGGGGTGGTGT	3	17	5	12	14	3	0.0540403
chr9	124133869	AAGTGCTCAGCACTGTGCCTGGAGGCGGTGAGCATGCATTCTGTCAGGAT	124133852	124133875	+	AGCACTGTGCCTGGAGGCGGTGA	5	17	8	9	13	3	0.0540403
chr13	40248935	TGGAGCAAGAAGGACAGCACCCCACCTCTAGGCCCAGTGGTAGGAGGGCT	40248928	40248951	-	ACCACTGGGCCTAGAGGTGGGGT	6	16	12	4	10	3	0.0508615
chr15	26502179	GCATCATGCCGCTGCGGCTGGGGGATGGGAGGGAGTGACATTGGTGATTC	26502161	26502184	+	GCCGCTGCGGCTGGGGGATGGGA	6	16	1	15	11	2	0.0508615
chr17	6435085	GTTTTCTTGACCCCTTCCACGTTCAGGAGCAGAGCGGCATCCATGGCTGC	6435073	6435096	-	CGCTCTGCTCCTGAACGTGGAAG	7	16	9	7	15	0	0.0508615
chr17	66548759	CTGACAAGGCAGGGCGGCTGGAGGAGGTGGGAGCTGGATTCCCTCCTAGC	66548741	66548764	+	GGCAGGGCGGCTGGAGGAGGTGG	3	16	3	13	10	3	0.0508615
chr19	45368988	ATGAGTTTGGTCACCTCCAGCGGATATGCCTGCCGATAACAAGCGGACTC	45368970	45368993	-	GGCATATCCGCTGGAGGTGACCA	7	16	15	1	16	0	0.0508615
chr2	111905005	TTTCATTCTATGTCTCCCACTCCTGCCTCCAGCCGAAGTGCTAAAAATGC	111904999	111905022	-	AGCACTTCGGCTGGAGGCAGGAG	5	16	7	9	10	4	0.0508615
chr9	114273481	TGCCCCAGCAACTCCCTCACACCCACCTCCTGCCCCAGAGCTCAGGCCTC	114273475	114273498	-	AGCTCTGGGGCAGGAGGTGGGTG	5	16	5	11	3	12	0.0508615
chr11	528948	CGAGGGGGGGCTCTGCGTCCGGAGGTGAGAGGTGGGTCTCAACACAGCTG	528931	528954	+	GGCTCTGCGTCCGGAGGTGAGAG	5	15	4	11	7	4	0.0476826
chr12	47788007	GCAGAGTAAGTGTCAGGAGGAGGTCAATGAGGCTGGAAGATGTGGCCCTG	47788004	47788027	+	GTCAATGAGGCTGGAAGATGTGG	6	15	15	0	2	11	0.0476826
chr3	49718224	TGTTTGGGGCCAGCGGCGGCAGCGGCAGGCACGGCGGCAGCAGCGGCAGG	49718226	49718249	+	GGCACGGCGGCAGCAGCGGCAGG	6	15	13	2	11	2	0.0476826
chr11	119079627	CAGGATCTTGTCACTGAGGCTGGAGTGGAGGGGTGTGATCACGGCTCACT	119079611	119079634	+	GTCACTGAGGCTGGAGTGGAGGG	5	14	5	9	8	4	0.0445038
chr15	74318057	CCTAAGCCACACTGCAGCTGCAGGGAGGAGAGTGAGCCCAGCTTGTGCTG	74318039	74318062	+	CACACTGCAGCTGCAGGGAGGAG	7	14	3	11	10	4	0.0445038
chr2	197516685	CTCCTTGTTTCCCTTTGACCACCTCTCCCTGCCGCTTTCCCTGGAGCTGT	197516678	197516701	-	GGGAAAGCGGCAGGGAGAGGTGG	7	14	7	7	13	1	0.0445038
chr12	48350746	CCGCCCCGGGAAGCCAGGCGTCCCTCCCTCCAGCCGCAGCTCCCTCCGGC	48350741	48350764	-	GGAGCTGCGGCTGGAGGGAGGGA	5	13	9	4	10	0	0.0413249
chr13	27055272	CAGTACCTGGAGTCCCGAGCCCCCACCTCCAACCCCAGTGCCTTCACCTT	27055266	27055289	-	GGCACTGGGGTTGGAGGTGGGGG	2	13	6	7	10	2	0.0413249
chr16	10229079	GCATGCAGGCACAGGGGCTGGAGATGGAAGACACGGTTAGGAACTGTCCT	10229061	10229084	+	GGCACAGGGGCTGGAGATGGAAG	4	13	8	5	9	2	0.0413249
chr17	15460904	CGCCTTCCCCACCGCCAACCACCCTCCAGCCACAGTGTCCTCCTGTCAGT	15460895	15460918	-	GACACTGTGGCTGGAGGGTGGTT	6	13	9	4	12	0	0.0413249
chr19	1252242	CCTCCGCCCCCACCGAGGAGCCCCCCTCCAGCCGCTGTGGCTTCCCCAGA	1252235	1252258	-	GCCACAGCGGCTGGAGGGGGGCT	5	13	11	2	12	1	0.0413249
chr2	68394330	TCCCACCTGTAATCCCGGCACTTTGGGAGGCCGAGGAGGGCAGATCACTT	68394321	68394344	+	GGCACTTTGGGAGGCCGAGGAGG	7	13	13	0	2	9	0.0413249
chr3	10377272	TGGGCCCATAGCTCTCCACCCCCACCTCCAGCTGCGGAGCCTCAGAGCCG	10377265	10377288	-	GGCTCCGCAGCTGGAGGTGGGGG	3	13	9	4	8	3	0.0413249
chr4	85448069	CAGCCAGACAGTGCAGCTGGAGGGTGGTACACTGGAGGAGAAAGGACCTG	85448050	85448073	+	GACAGTGCAGCTGGAGGGTGGTA	7	13	4	9	11	1	0.0413249
chr10	126947821	ATTACTGTTGGTGGTGGTGGTGGTGGTTGGTAGTATTACTGTTGTTGGTG	126947796	126947819	+	ATTACTGTTGGTGGTGGTGGTGG	7	12	0	12	3	9	0.0381461
chr14	100208132	GTGGCTCCTGCACTGGGGCTGGAGGTGGAGCTGCCTGCCAGTCCCGTGCC	100208115	100208138	+	TGCACTGGGGCTGGAGGTGGAGC	3	12	5	7	10	1	0.0381461
chr17	326511	AGGCAAGGCATCTGAGAACCCCCATCTCCAGCCACAGTGCACAGTCGGTG	326504	326527	-	TGCACTGTGGCTGGAGATGGGGG	3	12	7	5	5	3	0.0381461
chr17	21614065	GGAGACAGGGCACTGTGGGTGGAGGTGTCAGGAATGGGAATCAGCCCTTG	21614048	21614071	+	GGCACTGTGGGTGGAGGTGTCAG	4	12	4	8	7	4	0.0381461
chr19	5744222	TCGAACTGCTGACCTCAGGTGATCCACCCGCCTCAGCCACCCAAAGTGCT	5744224	5744247	-	AGCACTTTGGGTGGCTGAGGCGG	7	12	0	12	2	8	0.0381461
chr22	29734876	CAAATGGGGCTGTGCGGCCAGAGGTGGAGGATGTGGGGAAGCGCCAGGGC	29734858	29734881	+	GGCTGTGCGGCCAGAGGTGGAGG	4	12	11	1	4	6	0.0381461
chr3	51691435	TCCAGCACTCTTTCCTCTTCCACCTCCTCCAGCCACAGAGCCTAGCCATG	51691429	51691452	-	GGCTCTGTGGCTGGAGGAGGTGG	3	12	9	3	7	0	0.0381461
chr1	2862075	GCATCTGGGCACTGGGCCGGAGGGTGGGATAACCCAGCCTGCAGACAGAC	2862057	2862080	+	GGCACTGGGCCGGAGGGTGGGAT	7	11	4	7	10	0	0.0349673
chr1	197854934	TCCTGAAGACACTGCAACTGGAGGCTGGCAGCTAGCTGTACTCCTTTTAG	197854916	197854939	+	GACACTGCAACTGGAGGCTGGCA	7	11	1	10	10	1	0.0349673
chr11	2898088	TCTCTCTCTTCATCCCACTTCCCCTCCAGCCACAGTCCCATTTCTCAGCC	2898079	2898102	-	GGGACTGTGGCTGGAGGGGAAGT	5	11	10	1	9	0	0.0349673
chr11	47350526	CTTTGGGACTTGGGGCACTTTCTCCCAGCTCAGCGGCTGGGGCCGGGGCT	47350527	47350550	+	AGCTCAGCGGCTGGGGCCGGGGC	7	11	10	1	10	0	0.0349673
chr12	132587112	GGAGGGCGGCAGTGCAGCTGGAGGGAGGGCGGCAGTGCAGCTGGAGGGTG	132587094	132587117	+	GGCAGTGCAGCTGGAGGGAGGGC	5	11	0	11	9	2	0.0349673
chr14	99399205	GACAGAGGGCACAACGGCTGGGGATGGGGACATGAGGGAACTTTTTGGGG	99399187	99399210	+	GGCACAACGGCTGGGGATGGGGA	5	11	8	3	2	7	0.0349673
chr16	56971904	CAGAGGGGAACACTGAGGCTGGAGGGTTGGGTAGCTGTGTGGATGCAGGG	56971887	56971910	+	AACACTGAGGCTGGAGGGTTGGG	6	11	10	1	11	0	0.0349673
chr17	58060815	AGAGCGACTGTGCACTGCGGATGGAGGGGGGCGGGAAGCAGCAAGCCGGC	58060800	58060823	+	TGCACTGCGGATGGAGGGGGGCG	4	11	1	10	10	0	0.0349673
chr3	38589156	CCCAAACCTGCTTTCATAACTTTTCCAACCCCCAGCCCCATTGCCTGTTG	38589153	38589176	-	GGCAATGGGGCTGGGGGTTGGAA	6	11	11	0	1	8	0.0349673
chr4	8748148	GCCCAGCCCTGCTCCTGGATGTGCTGTTGCCTCCCACATGGTGTGGCAAA	8748127	8748150	+	AGCCCTGCTCCTGGATGTGCTGT	7	11	0	11	9	1	0.0349673
chr10	126947498	TGGTGGTGATGGTGGTGGTTGGTAGTATTACTGTTGGTGGTGGTGGTGGT	126947499	126947522	+	ATTACTGTTGGTGGTGGTGGTGG	7	10	9	1	6	3	0.0317884
chr10	126947624	TTACTGTTGGTGATGGTGGTGGTTGGTAGTATTACTGTTGGTGGTGGTGG	126947626	126947649	+	AGTATTACTGTTGGTGGTGGTGG	7	10	5	5	7	2	0.0317884
chr19	46460374	CCCTACCTCTAGAGTTGAGCTCCACCTCCTACCGCAGTACCACTCCTAGC	46460367	46460390	-	GGTACTGCGGTAGGAGGTGGAGC	4	10	3	7	9	1	0.0317884
chr2	241896870	TGAAGGGGTGTGGGTGTGGGGGTGGGGGTGAATTGTCCGTGGGCATTGGG	241896850	241896873	+	GGGTGTGGGTGTGGGGGTGGGGG	7	10	0	10	3	7	0.0317884
chr20	1171210	GCCTCATGCTCCTGAGTACCTCCACCTGCAGCCACAGTGCCCAGAGCACC	1171203	1171226	-	GGCACTGTGGCTGCAGGTGGAGG	2	10	6	4	9	1	0.0317884
chr7	74313276	CTGAAATTGTACCACTGCACTCCAGCCTCCAGCTGGAGTGGCTCACGCCT	74313270	74313293	-	GCCACTCCAGCTGGAGGCTGGAG	6	10	8	2	8	1	0.0317884
chr1	171049319	GAATCACTGACTCCACTACCCCCACCCCCAGCCCCAGTGGCAGCAGTATG	171049312	171049335	-	GCCACTGGGGCTGGGGGTGGGGG	3	9	6	3	7	1	0.0286096
chr10	98029495	GTGCACCCACCAGCAGCAGCAGCGGCGGCGGCGGCGGCGGCGGCGGCGGC	98029473	98029496	-	GCCGCTGCTGCTGCTGGTGGGTG	6	9	0	9	1	8	0.0286096
chr10	104922060	GCTTTTGTCAAGCTGTTCGAGAGGCACCGCGTGTGTGGTCGGAGGCTGGT	104922057	104922080	+	GGCACCGCGTGTGTGGTCGGAGG	7	9	0	9	1	7	0.0286096
chr11	6402181	GGCTCCACTAGCTTTAGTGTCTCATCCTCCAGCTGCAGTAGCAGATCCTT	6402175	6402198	-	GCTACTGCAGCTGGAGGATGAGA	6	9	6	3	6	1	0.0286096
chr11	47408622	GGCGGGGCGCGGCACCGCAGCTGGATGGCTGGGGCCGCCCGGATCGCCGC	47408607	47408630	+	GGCACCGCAGCTGGATGGCTGGG	6	9	6	3	6	3	0.0286096
chr11	65600100	GCCTCTGTGGCCTGCCAGGGGCAACCTCCAGGCCCAGGGGCATGGCAGGT	65600093	65600116	-	GCCCCTGGGCCTGGAGGTTGCCC	7	9	0	9	1	5	0.0286096
chr12	132587007	TCAGCAGTGCGGCTGGAGGGAGGGCGGCAGTGCGGCTGGAGGGAGGACGG	132587007	132587030	+	GGCAGTGCGGCTGGAGGGAGGAC	5	9	4	5	5	1	0.0286096
chr14	38238351	ACTTCTGTCCGGCACCACCCCCACCCCCACTTCAGCCTCCTAAGTAGCTG	38238337	38238360	-	TGAAGTGGGGGTGGGGGTGGTGC	7	9	0	9	1	8	0.0286096
chr19	13036119	ACCAAGGGGGCTGCGGCTGGAGGGAGGGGCCCCTGGGAAGTATCCTGCTT	13036100	13036123	+	GGGGCTGCGGCTGGAGGGAGGGG	4	9	2	7	9	0	0.0286096
chr2	233018533	TACCTCTTTAAAGGCCCCATTGGCCAGGCACAGTGCCTCACGCTTGTAAT	233018522	233018545	-	GGCACTGTGCCTGGCCAATGGGG	7	9	9	0	1	5	0.0286096
chr6	5547807	CTTTGCCAGTAGCAGGCTAGCTCTTCTGCCTACTCACGCCCCAGTGGCGA	5547807	5547830	-	GCCACTGGGGCGTGAGTAGGCAG	7	9	0	9	1	8	0.0286096
chr7	139559661	GGCAGATGCCACTGCGACTGGAGGAGGGGGATGAGGGCACTCTGTCCAGC	139559643	139559666	+	GCCACTGCGACTGGAGGAGGGGG	3	9	2	7	6	1	0.0286096
chr8	54418934	CCTGTCTATCATCCACTCCTCCTACCTCTGGTCACAGTGCCTGATTTTCA	54418927	54418950	-	GGCACTGTGACCAGAGGTAGGAG	6	9	9	0	1	8	0.0286096
chr10	37720017	CCTCCTTGGTCATAAGGCCCTCCCACCCCCAACTGCAGTGCCCACTGCCT	37720011	37720034	-	GGCACTGCAGTTGGGGGTGGGAG	4	8	5	3	4	3	0.0254307
chr3	12841514	TTACCGAGAAGGAGATGGCTGCCACCTCCGTAGGCAGCGCCGAGGAAGAG	12841507	12841530	-	GGCGCTGCCTACGGAGGTGGCAG	6	8	7	1	7	0	0.0254307
chr3	56756797	TTTCCTGACCTCGTGATCCGCCCGCCTCGGCCTCCCGAAGTGCTGGAATT	56756793	56756816	-	AGCACTTCGGGAGGCCGAGGCGG	7	8	8	0	1	7	0.0254307
chr5	3238968	CTCTCCTCTCAACAAGCCCTGCCCTCCAGCCGTGGTGCATTCCCATCTCT	3238959	3238982	-	TGCACCACGGCTGGAGGGCAGGG	6	8	6	2	7	0	0.0254307
chr6	28958261	GGCGCAGGACTGGTAGCCAGCTCCACCTACAGCCCCGGTGCAGGATCCTC	28958255	28958278	-	TGCACCGGGGCTGTAGGTGGAGC	5	8	4	4	7	1	0.0254307
chr7	95434757	AGGGACAGCATTCAAAAATTCTCCACCCCCGGCCGCAGGGCCAGGTCCCG	95434751	95434774	-	GGCCCTGCGGCCGGGGGTGGAGA	4	8	3	5	8	0	0.0254307
chr11	69818035	ACGTCCCGACGGCGAGGGCCTCCACCCTCCTGTCGCTGTGCGGCCAGGGC	69818029	69818052	-	CGCACAGCGACAGGAGGGTGGAG	7	7	4	3	6	0	0.0222519
chr12	6156132	TTTGAGACGGAGTTTCGCTCATCACCCAGCTGCAGTGCAGTGGCTCGATC	6156123	6156146	-	TGCACTGCAGCTGGGTGATGAGC	7	7	4	3	6	0	0.0222519
chr12	125164748	GTATGCTCGCACTGCGTCTGGAGGTTGGGCACTGCCTCTTGGCTTCTGCT	125164730	125164753	+	CGCACTGCGTCTGGAGGTTGGGC	4	7	3	4	6	0	0.0222519
chr12	132587090	GAGGGCAGCAGTGCGGCTGGAGGGAGGGCGGCAGTGCAGCTGGAGGGAGG	132587071	132587094	+	AGCAGTGCGGCTGGAGGGAGGGC	5	7	4	3	7	0	0.0222519
chr13	27920494	AGCCCAACCGCGTCCAGCTGCCTTTCCCATGGATGAAGTCTACCAAAGCT	27920473	27920496	-	GGAAAGGCAGCTGGACGCGGTTG	7	7	1	6	5	0	0.0222519
chr13	38688792	ACCTAGAAGCAGTGCGGCTAGAGGTGGTGGCTGGGCTCCGGCATGGTCAC	38688774	38688797	+	AGCAGTGCGGCTAGAGGTGGTGG	3	7	3	4	5	2	0.0222519
chr17	28535066	TCGCCTCTGCCTGCCCACACCCCACCCAGCCACAGTGCCAAGCTACTGGC	28535057	28535080	-	GGCACTGTGGCTGGGTGGGGTGT	5	7	6	1	7	0	0.0222519
chr19	33227281	AGACCGGCATTCTTGGCGCCCTCCACCTCCAGCCCCAGAGACCATTCAGA	33227275	33227298	-	GTCTCTGGGGCTGGAGGTGGAGG	3	7	4	3	6	0	0.0222519
chr2	208501899	GTGCAAAGGAGGGGAACTTCGTTTAGATATGGAGGTAAAGTGGAATCCCT	208501886	208501909	+	GGAACTTCGTTTAGATATGGAGG	7	7	0	7	1	6	0.0222519
chr20	62320615	GGCTTGTGCTCTGCTGCTCCAGCACCTCCAGCTGCTGTGCCGTCTCATGG	62320608	62320631	-	GGCACAGCAGCTGGAGGTGCTGG	3	7	6	1	7	0	0.0222519
chr22	35350289	CTGGGCCTGGACACCGACCCCTCCACCTCCTGCCCTAGTGTCAGTACCCA	35350283	35350306	-	GACACTAGGGCAGGAGGTGGAGG	4	7	2	5	5	1	0.0222519
chr3	170496784	TTGGCTCTGTCGCGGGCTCCAGCTCATTCAGCCGCACCGGCTCCGCCAGG	170496777	170496800	-	GCCGGTGCGGCTGAATGAGCTGG	7	7	7	0	3	4	0.0222519
chr4	142532256	TTGGCCTCTCCATCCACTTCAGCAGCAGCACCCCCTGCTCTCATTATTCT	142532240	142532263	-	GGTGCTGCTGCTGAAGTGGATGG	7	7	7	0	1	4	0.0222519
chr4	151324777	ACTGGTGAGCTCGGCGGCTGGGGGAGGGAGGGAGGGGGGTCACAGGTCCG	151324759	151324782	+	AGCTCGGCGGCTGGGGGAGGGAG	6	7	1	6	6	0	0.0222519
chr6	20212691	GCCGCCTGGCCCTGCAGCTGGAGGCGGGACGCGCCTTTCCTCCTCCCGGG	20212673	20212696	+	GGCCCTGCAGCTGGAGGCGGGAC	5	7	6	1	3	3	0.0222519
chr7	158595237	AGGTGTTAGTGGTGGTGACGCTGGTGGTGGTGGAGGTGGTGGTAGAGGTG	158595222	158595245	+	GGTGGTGACGCTGGTGGTGGTGG	6	7	7	0	5	2	0.0222519
chr9	111379221	ACCACAATGTCCAGCAGTAGTCCCATAAGATCATACAAGAATACCTTGGG	111379197	111379220	-	GGGACTACTGCTGGACATTGTGG	6	7	7	0	2	2	0.0222519
chr1	119285752	AGATGGATTTCAGAGTCTCCTTCCACCTCCTTGTGCAGTGCCCTGAGATC	119285746	119285769	-	GGCACTGCACAAGGAGGTGGAAG	5	6	0	6	1	3	0.019073
chr10	59822951	GGTAGACAGGACTACAGCTGGAGGTTGGAGAGAAGCGGTTTGACTTCGGA	59822933	59822956	+	AGGACTACAGCTGGAGGTTGGAG	6	6	3	3	5	1	0.019073
chr10	126836789	ACCCATTCTCTGCACTGCAGCTAGAGGGAGAATTCTAGATTGCAAACCTG	126836774	126836797	+	TGCACTGCAGCTAGAGGGAGAAT	7	6	1	5	6	0	0.019073
chr12	7881692	GTGCGGGACTGGCAGACAGCTCCACCTCCAGCCCCAGTGCAAGATCCACT	7881685	7881708	-	TGCACTGGGGCTGGAGGTGGAGC	3	6	5	1	5	1	0.019073
chr17	74254983	CAGTGCCTCTTGTCCACCCCACCACCTCCAGCCAGAGTACCTGAGATACA	74254976	74254999	-	GGTACTCTGGCTGGAGGTGGTGG	3	6	4	2	3	3	0.019073
chr18	49329613	TCCAAGCAAGTGGTTCACTACTCATCCAGCCGCAGTTCCAGTACAAGGAT	49329604	49329627	-	GGAACTGCGGCTGGATGAGTAGT	5	6	4	2	6	0	0.019073
chr2	100623516	CATGGCCATGCTTCAGGGGGTGCTGGGAAACCTGGCATAACCAGCCAGCG	100623494	100623517	+	GGCCATGCTTCAGGGGGTGCTGG	7	6	0	6	2	4	0.019073
chr2	218659367	GTTCCGCCCCGCAGCCGCTCACTCACCTCCAGACCCAGAGCCGGCGGGAG	218659361	218659384	-	GGCTCTGGGTCTGGAGGTGAGTG	5	6	0	6	4	2	0.019073
chr4	30824923	AAATTCAGTGGCACAGAGGCTGGAGTGGGGCTTAGGAGACAGAGGATGAA	30824907	30824930	+	GGCACAGAGGCTGGAGTGGGGCT	6	6	3	3	5	0	0.019073
chr5	134625310	ATCTGTGCTGATTTCCAACCTTCCACCCTCCACCAGCAGTGCTCAACATG	134625305	134625328	-	AGCACTGCTGGTGGAGGGTGGAA	7	6	3	3	4	2	0.019073
chr7	32006885	GCAGGTCTAAATCTTGGCTCTGCCACCCTCCAGCTACAGTGCTCTTAAGC	32006880	32006903	-	AGCACTGTAGCTGGAGGGTGGCA	7	6	4	2	6	0	0.019073
chr8	141353130	TTGTTCTGCTGGTCCATGCCCCCCACCCAGCTGCTGTGCCCACACCCTGC	141353122	141353145	-	GGCACAGCAGCTGGGTGGGGGGC	6	6	1	5	4	1	0.019073
chr1	152972046	TCCATGTGCTCCCCAGGTCAAGAAGCAATGCCCACCGAAAGGCACCATCA	152972030	152972053	-	GGCATTGCTTCTTGACCTGGGGA	7	5	5	0	3	2	0.0158942
chr11	2095322	GGCCAAGGCCCACCTCAACCTCCCTCTCCAGCCTCTGTCCCCAGCAGCCC	2095315	2095338	-	GGGACAGAGGCTGGAGAGGGAGG	5	5	4	1	5	0	0.0158942
chr11	67433346	ACCTTCCTCCTCCTCCAGCCGCCCTTCACCGCAGAGAACCGGAAGAAAAC	67433326	67433349	-	TGAAGGGCGGCTGGAGGAGGAGG	5	5	1	4	5	0	0.0158942
chr12	130872381	TCCCAGTCCCGTTCCCATCCCTACACCTCCGGCCGCCGTTCCCCGGGCCC	130872375	130872398	-	GGAACGGCGGCCGGAGGTGTAGG	4	5	2	3	3	2	0.0158942
chr16	15218568	TCCCACATTTTGACTTTAATCACAGAGGCTGGGCATGGTGGCTTACGCCT	15218561	15218584	+	ATCACAGAGGCTGGGCATGGTGG	7	5	5	0	1	4	0.0158942
chr17	3795282	ATGTGATCTGAGTCACACACAACACCCCCAGCCACAGAGCCCAGCTCAGC	3795275	3795298	-	GGCTCTGTGGCTGGGGGTGTTGT	5	5	3	2	4	0	0.0158942
chr2	130300393	AAAACTAGTTTCCTTCTCCTACCACTCCAGCCGCGCTGCAGTCTCCGTGG	130300385	130300408	-	TGCAGCGCGGCTGGAGTGGTAGG	6	5	4	1	3	1	0.0158942
chr22	41576283	ATCAGCCGGGATGCCTGCATCCCACCCCCGGCCCCAGGGCCCACCACATA	41576276	41576299	-	GGCCCTGGGGCCGGGGGTGGGAT	6	5	3	2	5	0	0.0158942
chr3	151435	AGTGAGCCATGATGGCAACACCACCCTCCAGCCTCAGTGACAGAGTAAGA	151428	151451	-	GTCACTGAGGCTGGAGGGTGGTG	5	5	4	1	3	2	0.0158942
chr4	115419077	CAAGTGGTGGCTCCCGTCCCCTGCCCCTCCTCCCCAAGGGCCCTGCATGT	115419071	115419094	-	GGCCCTTGGGGAGGAGGGGCAGG	7	5	5	0	4	1	0.0158942
chr9	5020591	AGGAGTGTGCACTGCAGCTGCAGGTGGAGGCTGTAGATGTGATGAAGCTG	5020573	5020596	+	TGCACTGCAGCTGCAGGTGGAGG	3	5	3	2	2	1	0.0158942
chr9	16368469	CAAGCAACAGGCAGTGTGGCTGGATGGGACTCCTGCTCTGACAGCAGGGT	16368453	16368476	+	GGCAGTGTGGCTGGATGGGACTC	7	5	2	3	4	0	0.0158942
chr9	124468926	CCTTCTCCACTTTACAGCCTCCCCTCTCCATCCGCAGTGCTATCTCCCCA	124468919	124468942	-	AGCACTGCGGATGGAGAGGGGAG	5	5	4	1	5	0	0.0158942
chr9	130276897	ACCTGGGGTCACTGCAGCTGGAGGAGGGGGATATGTGGATCCAGGGCTGG	130276879	130276902	+	GTCACTGCAGCTGGAGGAGGGGG	3	5	2	3	5	0	0.0158942
chr1	1009438	GCTCACGCCTGTAATCTCAGCACTTTGGGAGGATGAGGTGGGCGGATCAC	1009431	1009454	+	AGCACTTTGGGAGGATGAGGTGG	7	4	4	0	1	3	0.0127154
chr1	231550270	GGTTTGTGCACTGCAGCTAGAGGATGAGCTACAAATGTTACTTTGGAGTG	231550251	231550274	+	TGCACTGCAGCTAGAGGATGAGC	6	4	1	3	3	1	0.0127154
chr10	127243678	GACGACTTCTGTCCAGGGCTCCCTCCAGGAGCAGTGCCAGGCAGTAGCCA	127243668	127243691	-	GGCACTGCTCCTGGAGGGAGCCC	6	4	1	3	4	0	0.0127154
chr16	49827226	TCTCCCGATCACCTGCTCGCTCCAGCCTCCAGCCACAGAGCAGGCCCCCG	49827220	49827243	-	TGCTCTGTGGCTGGAGGCTGGAG	6	4	3	1	3	0	0.0127154
chr17	59420087	TTTTACTGCACCTCTGGCTGAAGTACCTTTTCATTCTTCTCAGAGCCTTT	59420066	59420089	-	GGTACTTCAGCCAGAGGTGCAGT	7	4	4	0	1	3	0.0127154
chr18	49731081	GTGGTCAGACACCTGCGGCTGGAGGTGGGAATGGCCAGAGGAGCTGCTGG	49731064	49731087	+	ACACCTGCGGCTGGAGGTGGGAA	6	4	1	3	4	0	0.0127154
chr19	48703377	ATGGAGGAGGAATACCGCCACATCCCGGGGGAGTACGTCCGCTTCACCGG	48703366	48703389	-	CGTACTCCCCCGGGATGTGGCGG	7	4	1	3	3	0	0.0127154
chr2	44877782	GCTACTGCCAGGCACTGCGGCTGAGTGGGACCCAACTCCTCAAAGCTGGA	44877767	44877790	+	GGCACTGCGGCTGAGTGGGACCC	7	4	1	3	4	0	0.0127154
chr2	191046633	GTAGGGAGGACTGCAGCTGGAGGATGGTTGAAGGAAAACTTTCGGAGTGA	191046614	191046637	+	AGGACTGCAGCTGGAGGATGGTT	7	4	1	3	4	0	0.0127154
chr20	47697928	ATCCGCCTGCACTGAGGCTGGGAGGAGGGAAACAGCGTGCTTAGCCCTGG	47697910	47697933	+	TGCACTGAGGCTGGGAGGAGGGA	7	4	1	3	4	0	0.0127154
chr20	63167491	AGTGCCCACCTCAGCCCCCTCCTCAGCCCCCACCTCAGCCCCCACCTCCG	63167492	63167515	-	GGAGGTGGGGGCTGAGGTGGGGG	7	4	3	1	4	0	0.0127154
chr4	8918116	AAGAAGGCTGGGAGCCCAGCCCACCCATCCGCAGTGCCCAGAGAAGCAGG	8918106	8918129	-	GGCACTGCGGATGGGTGGGCTGG	5	4	3	1	3	1	0.0127154
chr4	18804339	GCTTGAATTCTTGGCTGGTTTTCACCTCCAGCCTCAGTGCTATCCTTGAA	18804332	18804355	-	AGCACTGAGGCTGGAGGTGAAAA	5	4	4	0	3	1	0.0127154
chr6	18413665	AATGACTGATGTTCTCCCACCCTCCAGGCGCATTGTGTCTGTGGAAGTTA	18413654	18413677	-	CACAATGCGCCTGGAGGGTGGGA	7	4	3	1	4	0	0.0127154
chr6	36793903	GGTTCCCTGCCCTGCACACCCCCACCTCCAGCCCCAGTGGGCGAGTGGGC	36793896	36793919	-	CCCACTGGGGCTGGAGGTGGGGG	3	4	3	1	3	0	0.0127154
chr6	157212433	CTGAGGGAAAGCTGGTGGGGCTGGAGGTGGGAGGGGCAACCGTCAAGTGT	157212418	157212441	+	GCTGGTGGGGCTGGAGGTGGGAG	6	4	0	4	2	2	0.0127154
chr6	158769905	TCCTCCTGTGCCCGCTTCCTCTCCTCCTCCAGCTGCAGGGCCCTCTGAAT	158769899	158769922	-	GGCCCTGCAGCTGGAGGAGGAGA	4	4	1	3	3	0	0.0127154
chr6	167671633	ACTGCCACCTACAGCCACACTGCCATCTACAGCTGCACTGCCATCTACAG	167671609	167671632	-	GGCAGTGTGGCTGTAGGTGGCAG	4	4	0	4	1	2	0.0127154
chr8	17800240	TCACTGGTAACACCCCTACTCCCACCCTCCAGCCCCAGCGCTGTGATTTA	17800234	17800257	-	AGCGCTGGGGCTGGAGGGTGGGA	6	4	3	1	3	0	0.0127154
chr8	143738991	TTCGGGCCACTGCACTGCGGCTGGCTGGAGAGACTGGGCCCTCAAAGCCC	143738976	143738999	+	TGCACTGCGGCTGGCTGGAGAGA	6	4	2	2	3	1	0.0127154
chrX	71121644	CACGGAGACTGGCCCTGCAGCTGGATGGTGTGAGCAGTCACTCATCTCAT	71121629	71121652	+	GGCCCTGCAGCTGGATGGTGTGA	6	4	1	3	4	0	0.0127154
chr1	21956300	GTGGTGGGGTGCCCTGTCCTGCCATCTCCAGCCACAGTGGTACCCGCTGC	21956293	21956316	-	ACCACTGTGGCTGGAGATGGCAG	5	3	2	1	2	0	0.00953652
chr1	242505123	CTGAGCAGTGACCATGCCACTCCACTCCAGCCTCAGTGACAAAGTGAGAC	242505115	242505138	-	GTCACTGAGGCTGGAGTGGAGTG	6	3	3	0	2	1	0.00953652
chr11	66263276	TTCTCCAGGCACCAAGGCTGGAGGAGGGGCTTTGCCAGAAAGTGAGTTTG	66263258	66263281	+	GGCACCAAGGCTGGAGGAGGGGC	5	3	1	2	3	0	0.00953652
chr11	119043965	GAAGTCCTGGGCCCAAGGGACCCACCCTCCAGCCTCAGTCTCCCAAGTAG	119043959	119043982	-	GAGACTGAGGCTGGAGGGTGGGT	6	3	2	1	1	1	0.00953652
chr12	53059774	CTTGTATGGACTGCGGCTGGAGAGGGAGGCTGGAGAAGGGTGGGCAAGTG	53059755	53059778	+	TGGACTGCGGCTGGAGAGGGAGG	4	3	2	1	2	0	0.00953652
chr12	94054961	TTTCCCCAACCACCACCATCACCACCACCAGAGGGATCGCCATTGGCACA	94054954	94054977	-	GGCGATCCCTCTGGTGGTGGTGA	7	3	0	3	2	1	0.00953652
chr12	116911164	CGGGCTCGGCGGCCGGAGGTGGGCTCCGGGCGCGGCGAACAGGCCTCGGG	116911141	116911164	+	GGCTCGGCGGCCGGAGGTGGGCT	5	3	1	2	3	0	0.00953652
chr12	123449171	AGTGCAAGGAGTGCAGTTGCCTCCTCCAGCTGCAGCGCCTTCCATCCTGC	123449162	123449185	-	GGCGCTGCAGCTGGAGGAGGCAA	5	3	2	1	2	1	0.00953652
chr15	33789344	ACTCTTTGAGCACTGTAGCAAGAGGTGGAGGCAGCAGGGAAGGAAGAAGA	33789327	33789350	+	AGCACTGTAGCAAGAGGTGGAGG	5	3	1	2	2	1	0.00953652
chr18	1764367	AAACCAGGGCAGTGGGGCTGGGGGTGGGGGTGATGGTTTCAGGATGATTC	1764349	1764372	+	GGCAGTGGGGCTGGGGGTGGGGG	3	3	2	1	2	1	0.00953652
chr18	14871029	CCACACACCCCTACCCACACACCCTCACCCACACCCCCACCCACACACCC	14871031	14871054	-	GGGTGTGTGGGTGGGGGTGTGGG	7	3	3	0	2	1	0.00953652
chr18	48804833	CCAGCTCTGCTAGAAGCACTGCCCACCCAGCCTCAGTGCCCACTTCTCTG	48804825	48804848	-	GGCACTGAGGCTGGGTGGGCAGT	6	3	1	2	2	1	0.00953652
chr19	40614646	GTCAGGATCACGGCCAAGCCTCCCTTCCAGCCGCAGTCCATTCCCCCTCT	40614638	40614661	-	TGGACTGCGGCTGGAAGGGAGGC	6	3	3	0	1	2	0.00953652
chr2	143662113	GCCTCTGTAGGCTCCACCTCTGGGGGCAGGGCACAGACAAACAAAAAGCA	143662098	143662121	-	TGCCCTGCCCCCAGAGGTGGAGC	7	3	2	1	0	1	0.00953652
chr2	178828600	TGCAGGGTTGGCACGGCAGCAGCTGCTAGAGGAGCGGTTCTGGAGCAAAT	178828584	178828607	+	GGCACGGCAGCAGCTGCTAGAGG	7	3	3	0	1	2	0.00953652
chr20	2729929	GCATTGAACTGGAGTCCAACCTCCAGCCTCAGAGCCACTGGAAGCTCTGG	2729917	2729940	-	GGCTCTGAGGCTGGAGGTTGGAC	5	3	2	1	3	0	0.00953652
chr20	2771147	CTACTCGGGACTGAGGCTGGAGGATGGCTTGAGGCCAAGAGTTTGAGGTT	2771128	2771151	+	GGGACTGAGGCTGGAGGATGGCT	6	3	2	1	3	0	0.00953652
chr20	49347953	GGCCCAGAGCACAGCGTCTGAGGGTGGTGAGAGCGATTCACCCAGGCAGC	49347935	49347958	+	AGCACAGCGTCTGAGGGTGGTGA	6	3	1	2	3	0	0.00953652
chr20	63693617	CACCTCCACCACCACCACCTCCACCTCCACCACCACCTCCACCACCACCA	63693603	63693626	-	GGTGGTGGAGGTGGAGGTGGTGG	6	3	0	3	1	2	0.00953652
chr3	13526362	GACGGCTGGCACCGGGCCTGGAGGTGGTGTGCTCGGCAGGGAGCTTCCTT	13526344	13526367	+	GGCACCGGGCCTGGAGGTGGTGT	4	3	2	1	3	0	0.00953652
chr4	158616964	CATGAGCTGAGATCGTGTCACACCACTCCAGCCTGAGTGCCTCCATCTCA	158616957	158616980	-	GGCACTCAGGCTGGAGTGGTGTG	6	3	2	1	2	1	0.00953652
chr5	88685086	CGGCGAGGAATAAATTGCTCCCCACCCAGCTGCGGTGCGACGCCCCCAGC	88685077	88685100	-	CGCACCGCAGCTGGGTGGGGAGC	7	3	2	1	2	0	0.00953652
chr5	178501895	CCTTGCGGGGAGCCTGGACTTCCACCTCCACCCGCAGTGGGCGGCACCCA	178501888	178501911	-	CCCACTGCGGGTGGAGGTGGAAG	4	3	3	0	1	1	0.00953652
chr6	145506750	GAGCAGGCCTAGAGGGCGTGGCCCAGTCTCCAGCTGCAGTCCTTGGATCT	145506745	145506768	-	AGGACTGCAGCTGGAGACTGGGC	7	3	2	1	3	0	0.00953652
chr8	50893411	GCCTGTAAAAAGTTGGAACCACTGCCAGGCACAGTGGCTCACGCCTGCAT	50893401	50893424	-	GCCACTGTGCCTGGCAGTGGTTC	7	3	0	3	2	1	0.00953652
chr8	139654533	ACCAGACAACAGACTTCTCCCCACCTCAAAGCCCCCTGCCAGGCTCTTCC	139654525	139654548	-	GGCAGGGGGCTTTGAGGTGGGGA	7	3	3	0	1	2	0.00953652
chr9	5165928	CATGTTCTGAACCATGTGACTCCACCCTCTAGCCACAGTGGAACAAACTG	5165922	5165945	-	TCCACTGTGGCTAGAGGGTGGAG	7	3	2	1	3	0	0.00953652
chr9	110184578	CATAAGAACAATCTCCAGCTCCCCATCCTGCAGTTGCAGTGTCTGTTTCC	110184573	110184596	-	GACACTGCAACTGCAGGATGGGG	6	3	2	1	3	0	0.00953652
chrX	45686524	GCCCTTCTTCATGCTGTCTCTCCCTCCTCCAGCTTCAGTGTCCCCTTCCT	45686518	45686541	-	GACACTGAAGCTGGAGGAGGGAG	5	3	2	1	2	1	0.00953652
chrX	78934957	CAGTGGCAGAGGCAATGCAGCTGGAGGGGGACAGTGGATGGAGGAAGGGG	78934942	78934965	+	GGCAATGCAGCTGGAGGGGGACA	5	3	1	2	2	0	0.00953652
chrX	149872151	TCCAGCAGGGGGCCCCCATCCCCCATCCAGCTGCATTGCCTCCGCCACTG	149872143	149872166	-	GGCAATGCAGCTGGATGGGGGAT	6	3	1	2	1	1	0.00953652
chr1	164712582	TATCGGAAGGCACAGAGGCAGGAGGTGGGGTGGATAGTAATGTGTGCCCC	164712565	164712588	+	GGCACAGAGGCAGGAGGTGGGGT	4	2	1	1	2	0	0.00635768
chr10	82247025	AAATGATTGTAATGCTGTTGGCCCTTCAGCTGCAGTGCCAGCTGCAGAAA	82247016	82247039	-	GGCACTGCAGCTGAAGGGCCAAC	7	2	1	1	2	0	0.00635768
chr10	121423868	AGCCCTGATCCTGCAGACTTAGTGCCCTTATAAGAAGAAACGCCAGAGAG	121423846	121423869	-	GGCACTAAGTCTGCAGGATCAGG	7	2	2	0	1	1	0.00635768
chr10	126947564	GGTGGTGATGGTGGTGGTTGGTAGTATTACTGTTGGTGGTGGTGGTGGTG	126947564	126947587	+	ATTACTGTTGGTGGTGGTGGTGG	7	2	0	2	1	1	0.00635768
chr10	126947930	TTGGTGATGGTGGTGGTTGGTAGTATTACTGTTGGTGGTGGTGGTGGTGG	126947929	126947952	+	ATTACTGTTGGTGGTGGTGGTGG	7	2	1	1	2	0	0.00635768
chr11	64714358	CGCCCAGCCTCTGCCTGGCTCCCACCTCCAGCCACTGTTCCTCTCATCAG	64714351	64714374	-	GGAACAGTGGCTGGAGGTGGGAG	4	2	2	0	1	1	0.00635768
chr15	41843791	TTGAGGCAGGCCCTGCAGCTGGACGGAGACCTGCAGGAGGATGAGGTTTG	41843774	41843797	+	GGCCCTGCAGCTGGACGGAGACC	7	2	1	1	2	0	0.00635768
chr15	78221465	CAGTATTTCTGCCAGCACATCTCACCTCCAGCCACAGGGCAGTTTTCTCC	78221458	78221481	-	TGCCCTGTGGCTGGAGGTGAGAT	6	2	1	1	2	0	0.00635768
chr16	87487501	CTGACAGCACAGAGTTCCCTGCCACCTCCAGCTGCAGCTCCCCAGGCTGG	87487494	87487517	-	GGAGCTGCAGCTGGAGGTGGCAG	4	2	1	1	2	0	0.00635768
chr18	39614595	GTTTATCTCTATAGCACCCCCCGCCTCCACCCGCAGTGCCTAGCTCAGGC	39614587	39614610	-	GGCACTGCGGGTGGAGGCGGGGG	2	2	1	1	2	0	0.00635768
chr19	2635288	GCACCCTCTGCATCTCCAACCCCACCCCCAGCCCCAGTGTCTCCTAAGGG	2635281	2635304	-	GACACTGGGGCTGGGGGTGGGGT	4	2	1	1	2	0	0.00635768
chr2	8494895	CCTTCCTCCAGGAATGTCCTTCCCTATCCAGCTTCAGTGCCCTCCTCTCC	8494888	8494911	-	GGCACTGAAGCTGGATAGGGAAG	6	2	0	2	1	1	0.00635768
chr2	58785327	AGTGAGATTGCATACTTCCTGCCACCCCCAGTTGCAGTGCAGTAGGAGCT	58785320	58785343	-	TGCACTGCAACTGGGGGTGGCAG	5	2	1	1	1	0	0.00635768
chr20	24395421	TTTCAGGGGCACTGAGACCAGAGGTGGTGGGGGTCAGGGGGCTGGGCCTC	24395403	24395426	+	GGCACTGAGACCAGAGGTGGTGG	4	2	2	0	1	1	0.00635768
chr20	24495568	CCTGAGATGCTGACTCGCAACCCAGCCTCCAGCAGCAATGTGCATAGCTG	24495562	24495585	-	CACATTGCTGCTGGAGGCTGGGT	7	2	1	1	2	0	0.00635768
chr20	34999082	AAAAGCTGGCACTGCGGCTGCAGGAGGCAGAGGAGGGCGTGGAGGCTGCC	34999064	34999087	+	GGCACTGCGGCTGCAGGAGGCAG	3	2	1	1	1	0	0.00635768
chr20	50056859	TTGTCCCACCAGCACTGCGGCTGAAAGGGAAACTGAGGCACAGGGACAGT	50056844	50056867	+	AGCACTGCGGCTGAAAGGGAAAC	7	2	1	1	1	1	0.00635768
chr20	63395937	GGCCCAGTGGAGGGGAGGGGCTGCAGGAGGAGGTGCGGGCCTGGCCGGGT	63395928	63395951	+	GGGGCTGCAGGAGGAGGTGCGGG	6	2	2	0	1	1	0.00635768
chr21	43327494	TACTCAGGACACTGAGGCTGGAGGATGGCTTGAGCCTGGGGAGGTCAGGC	43327476	43327499	+	GACACTGAGGCTGGAGGATGGCT	6	2	1	1	2	0	0.00635768
chr3	53341968	TGGGATTACAGGCATGAGCCACCACCTCTGGCCTCAGAGCCCAGTTTAAA	53341961	53341984	-	GGCTCTGAGGCCAGAGGTGGTGG	4	2	1	1	2	0	0.00635768
chr3	137860285	CTACACTCATAACCTCACCCACAGCCCCAGTGATGCACATTTGCATATAA	137860271	137860294	-	ATCACTGGGGCTGTGGGTGAGGT	7	2	2	0	1	1	0.00635768
chr4	8374113	AGGGGGACTTGGTCCTTGGTGTCACCTCCAGCCGCTGTGGTTTCTGGCAG	8374106	8374129	-	ACCACAGCGGCTGGAGGTGACAC	6	2	1	1	2	0	0.00635768
chr5	155308453	CAGGGTGACACTGTGACAGGAGGATGGTGGGAAATGGAACTTTGGACTGG	155308434	155308457	+	GACACTGTGACAGGAGGATGGTG	7	2	1	1	1	0	0.00635768
chr7	98261860	GGGACCTTTGGCCTGCGGCTGGAGCTGGAGAGCCAAAATATAGGAAGCAG	98261843	98261866	+	TGGCCTGCGGCTGGAGCTGGAGA	5	2	1	1	0	1	0.00635768
chr7	105990815	CAGTGGGGAAGCAAGCCTGGAGGTGGCGTTCCCCTCGTACCCCAGGGAGC	105990796	105990819	+	GGAAGCAAGCCTGGAGGTGGCGT	7	2	2	0	1	1	0.00635768
chr9	99351870	GGGTGCACTAGGCACTGCCGCTGGTGGAGATCAAGTCAAGGTCCTGCTTG	99351855	99351878	+	GGCACTGCCGCTGGTGGAGATCA	6	2	1	1	1	1	0.00635768
chrX	103714578	GCCTCTTCCAGGCATTGCAGCTGGATGGGGCCAGGAGTGGGGGACAGAGC	103714563	103714586	+	GGCATTGCAGCTGGATGGGGCCA	6	2	0	2	1	1	0.00635768
								31458					100

## Sheet: SpRY
Supplementary Data 3. Complete summary of GUIDE-seq hits detected for Wt Cas9, VRKG, and SpRY with the ‘HEK site 4’ sgRNA
BED Chromosome	Position	Sequence	BED Off-target Start	BED Off-target End	Strand	Off-Target Sequence	Mismatches	Total Reads	+ Reads	- Reads	+ ODN Reads	- ODN Reads	% of Summed Total Reads
chr20	32761966	GCCCCGGTGGCACTGCGGCTGGAGGTGGGGGTTAAAGCGGAGACTCTGGT	32761949	32761972	+	GGCACTGCGGCTGGAGGTGGGGG	0	8612	2526	6086	4026	3114	21.0459
chr3	49017931	GGTCCAGCTCGCCACGACTTCCCACCTCCAGCCGCAGTCCCCACGGGCGG	49017924	49017947	-	GGGACTGCGGCTGGAGGTGGGAA	3	4375	2485	1890	1988	1815	10.6916
chr8	138739254	TCATTTCCATGTACTTTTTTCCCACCTCCAGCCACAGTGGCCTCCCACCT	138739247	138739270	-	GCCACTGTGGCTGGAGGTGGGAA	4	3686	1829	1857	1624	1549	9.00782
chr1	160046595	TGCCTCTGGCTGTTGTGATTGCCACCTCCAGCTGTAGTGCCTGTGGTTGC	160046588	160046611	-	GGCACTACAGCTGGAGGTGGCAA	4	3623	1983	1640	1347	1704	8.85386
chr8	143699131	AAGGTGCTCAGTCCACTCACCCCACCTCCAGCTGCAGTGTCTCCACCGGG	143699124	143699147	-	GACACTGCAGCTGGAGGTGGGGT	3	3583	2470	1113	1512	1550	8.75611
chr10	125006305	AGATGCCGGGCACGACGGCTGGAGGTGGGGGGTTGGGAGTGGGTGGGATG	125006288	125006311	+	GGCACGACGGCTGGAGGTGGGGG	2	1767	568	1199	654	733	4.31818
chr4	55949032	GGCCTGAGGGCAATGCGGCTGGAGGCGGAGGCAACGGCGGCTGGAGCTGC	55949015	55949038	+	GGCAATGCGGCTGGAGGCGGAGG	2	1683	671	1012	740	754	4.1129
chr5	178249324	CCCACTTTCTCTTTGTGGGTCCCCACCTCCAGCCACAGTGGCTGGGAGCC	178249318	178249341	-	GCCACTGTGGCTGGAGGTGGGGA	3	1527	729	798	628	595	3.73167
chr1	154987564	ACATCAGAGCACTGTGGCTGGAGGCTGGGAGCCTGGCCAGGAAGCTGTCG	154987546	154987569	+	AGCACTGTGGCTGGAGGCTGGGA	5	1384	488	896	823	392	3.38221
chr16	50266435	CGGAGAGCAGCACTGTGGCTGGGGGAGGGGGCCCTGCACACCCCGAGAGG	50266418	50266441	+	AGCACTGTGGCTGGGGGAGGGGG	4	1064	256	808	539	357	2.6002
chr9	136628448	TGCCTGTGGCCACAGCGGCCGGAGGTGGCAGCAGCTGGACGAGATCCCGC	136628431	136628454	+	GCCACAGCGGCCGGAGGTGGCAG	4	807	127	680	421	280	1.97214
chr11	67611065	AGTGTCCCCCACAATCTGCCGCCGTGGAGGTACCTGGTTTGCTGGCTTTG	67611045	67611068	-	TCCACGGCGGCAGATTGTGGGGG	7	694	694	0	9	627	1.69599
chr3	39432360	GGCTTGAGGGCACTGGGGCTGGGGGTGGTGTCAAAGGCAACTTGAGAGAC	39432343	39432366	+	GGCACTGGGGCTGGGGGTGGTGT	3	665	267	398	314	276	1.62512
chr17	31488545	CTGGGGACCCGACGGCGGGCCCCACCTCCGGCCGCAGCGCCCCTGCCCTC	31488538	31488561	-	GGCGCTGCGGCCGGAGGTGGGGC	3	652	384	268	361	154	1.59335
chr2	25125598	CCTGTTTCTCCTAGGCTGCTGCCACCTCCAGCCACAGTTCCTCGGTAAGA	25125591	25125614	-	GGAACTGTGGCTGGAGGTGGCAG	3	635	371	264	254	301	1.55181
chr17	16918463	CTCAGGGTTCACAGGGTGCCTCCCTCCAGCTGCAGTGCTGAGAGCAGCTA	16918454	16918477	-	AGCACTGCAGCTGGAGGGAGGCA	6	474	393	81	312	95	1.15836
chr17	3001925	GAGATCCAAAAAAGCGCCACCCCACCTCCAGCTGTGGTGCTAGAAGTCTT	3001918	3001941	-	AGCACCACAGCTGGAGGTGGGGT	5	470	322	148	151	252	1.14858
chr2	25602197	ATTAAGCTGCAATGAGGCTGGAGGGTGGGAGTCTGCATGCCTTGGGCTTC	25602179	25602202	+	TGCAATGAGGCTGGAGGGTGGGA	6	396	134	262	233	126	0.967742
chr14	99399204	AGACAGAGGGCACAACGGCTGGGGATGGGGACATGAGGGAACTTTTTGGG	99399187	99399210	+	GGCACAACGGCTGGGGATGGGGA	5	277	23	254	45	212	0.676931
chr20	46714371	TGGGGCTGGGCACTGAGGGTGGAGGTGGGGGCAGTCATCTCCACCCAAAC	46714354	46714377	+	GGCACTGAGGGTGGAGGTGGGGG	2	243	122	121	71	129	0.593842
chr11	6601326	TTGAGGTAGCGAAATCGGGCCCCATCCAGCCGCTGTGCCATGCGGGCTCG	6601317	6601340	-	GGCACAGCGGCTGGATGGGGCCC	5	225	191	34	48	142	0.549853
chr12	47651863	GAAATGCCAGCTGCCAGCCTGCCTTCTCCAGCCGCTGTGCTCTTGTGTTA	47651856	47651879	-	AGCACAGCGGCTGGAGAAGGCAG	5	223	178	45	100	94	0.544966
chr13	27055273	AGTACCTGGAGTCCCGAGCCCCCACCTCCAACCCCAGTGCCTTCACCTTG	27055266	27055289	-	GGCACTGGGGTTGGAGGTGGGGG	2	207	105	102	68	116	0.505865
chrX	105602036	GCCTGCTTCCATCACCACTCCCCCTCCTCCAGCCGCAGAGCTGCTGTGTG	105602030	105602053	-	AGCTCTGCGGCTGGAGGAGGGGG	3	163	112	51	85	58	0.398338
chr16	88649725	AGAAAGGAAGCACGGCAGCTGGAGGAGGGGGCCGGAGAGCCGGGAGGCCA	88649708	88649731	+	AGCACGGCAGCTGGAGGAGGGGG	4	161	3	158	64	73	0.393451
chr5	642952	GGTGTCCTGAGGCAAGGTGGCCCCACTTCCAGCTGCTGTGCCTGGCACGG	642946	642969	-	GGCACAGCAGCTGGAAGTGGGGC	4	158	78	80	61	70	0.386119
chr18	1383671	CACCAGCAGGGGCCCCTGCTCCCCTCCAGCTGCATTGCCTCCGCCAGTGT	1383662	1383685	-	GGCAATGCAGCTGGAGGGGAGCA	6	143	125	18	111	11	0.349462
chr14	99242528	ACTCCAGGTATCTGCCGTTCCCCACTCCAGCCCCAGTGCCAGTGAACAGG	99242520	99242543	-	GGCACTGGGGCTGGAGTGGGGAA	5	137	48	89	67	44	0.3348
chr16	77195752	CTCCTTTCCCTATATTGTATCCCCTCCAGCCACAGTGCCTCCACCAAACA	77195743	77195766	-	GGCACTGTGGCTGGAGGGGATAC	5	137	88	49	76	44	0.3348
chr19	2635288	GCACCCTCTGCATCTCCAACCCCACCCCCAGCCCCAGTGTCTCCTAAGGG	2635281	2635304	-	GACACTGGGGCTGGGGGTGGGGT	4	133	111	22	11	104	0.325024
chr12	132587499	ACGGCAGTGCAGCTGGAGGGTGGGCAGCTGGAGGGTGGGCAGCACTCCAG	132587476	132587499	+	GGCAGTGCAGCTGGAGGGTGGGC	5	124	118	6	51	40	0.30303
chr12	75869579	AGGAAGCCATCTCTGACTCCCCCTCTAGGTGCACTGACTCTGGTCACTTA	75869569	75869592	-	GTCAGTGCACCTAGAGGGGGAGT	7	102	101	1	8	92	0.249267
chr1	197854934	TCCTGAAGACACTGCAACTGGAGGCTGGCAGCTAGCTGTACTCCTTTTAG	197854916	197854939	+	GACACTGCAACTGGAGGCTGGCA	7	95	26	69	34	52	0.23216
chr8	17800241	CACTGGTAACACCCCTACTCCCACCCTCCAGCCCCAGCGCTGTGATTTAG	17800234	17800257	-	AGCGCTGGGGCTGGAGGGTGGGA	6	93	92	1	0	88	0.227273
chr17	58060815	AGAGCGACTGTGCACTGCGGATGGAGGGGGGCGGGAAGCAGCAAGCCGGC	58060800	58060823	+	TGCACTGCGGATGGAGGGGGGCG	4	88	6	82	76	5	0.215054
chr7	54493744	AATAATTGAGGACTGCGGCTGGGGGTGGTGGCTCACACCTGTAATCCCAG	54493727	54493750	+	AGGACTGCGGCTGGGGGTGGTGG	3	88	27	61	53	25	0.215054
chr21	14173775	GGGCATGTACACTGAGGCTGGAGGGAGGGGAGAAGAGCACTATTTAATGG	14173757	14173780	+	TACACTGAGGCTGGAGGGAGGGG	5	86	2	84	16	54	0.210166
chr20	20679679	CCTACCTTTACTCATGTTCTCCCCTCCAGCAGCAGTGCCGCTCTCTTCCA	20679670	20679693	-	GGCACTGCTGCTGGAGGGGAGAA	5	85	7	78	6	70	0.207722
chr2	95350641	CTGCAGAGAGCACAGAGGCTGGAGGTGGGGTGTGCTCGGTGTCATCAGGG	95350624	95350647	+	AGCACAGAGGCTGGAGGTGGGGT	4	77	35	42	32	31	0.188172
chr3	195823601	ACCTGGTGTGGGAAAGACGCCCCACCTCCAGCCCCTGTGCCGTCAGAGTC	195823594	195823617	-	GGCACAGGGGCTGGAGGTGGGGC	3	76	54	22	34	32	0.185728
chr10	13650637	TCACCCTGGCACTGGGGCTGGGGGAGGGGGTCTACCTTCCTTCCAAAGCC	13650619	13650642	+	GGCACTGGGGCTGGGGGAGGGGG	3	75	9	66	49	10	0.183284
chr20	30500311	CAAGCAGGGTGTCGGGAGGCGGGGGGTGGGGTTTGGGGGGAACCCACCTA	30500288	30500311	+	AGCAGGGTGTCGGGAGGCGGGGG	7	73	0	73	1	70	0.178397
chr7	32006886	CAGGTCTAAATCTTGGCTCTGCCACCCTCCAGCTACAGTGCTCTTAAGCA	32006880	32006903	-	AGCACTGTAGCTGGAGGGTGGCA	7	73	33	40	38	25	0.178397
chr1	156283389	CCAGTAACATTTATTGAACTGCCATCTTCCAGCCACAGTGCAAGATTCTA	156283383	156283406	-	TGCACTGTGGCTGGAAGATGGCA	7	71	17	54	26	32	0.173509
chr15	40752044	GCAGGCTGCTTCTCAGCTCCTCCACCTCCCGCCGCAGCGCCACAAGGCTG	40752037	40752060	-	GGCGCTGCGGCGGGAGGTGGAGG	2	71	48	23	44	18	0.173509
chr12	116911158	GAGAGGCGGGCTCGGCGGCCGGAGGTGGGCTCCGGGCGCGGCGAACAGGC	116911141	116911164	+	GGCTCGGCGGCCGGAGGTGGGCT	5	66	25	41	33	27	0.16129
chr11	65578374	TCTCTGCCCCTCTCTCTGATGTCACCCTCCAGCCGCAGACCCTTGGACTT	65578368	65578391	-	GGGTCTGCGGCTGGAGGGTGACA	6	59	52	7	50	1	0.144184
chr13	40248934	GTGGAGCAAGAAGGACAGCACCCCACCTCTAGGCCCAGTGGTAGGAGGGC	40248928	40248951	-	ACCACTGGGCCTAGAGGTGGGGT	6	57	30	27	22	24	0.139296
chr1	44586009	GCCTCCCTGTTCTTCCTGCCTCCCACCTCCACCCCCATTGCCCTGTGCTA	44586003	44586026	-	GGCAATGGGGGTGGAGGTGGGAG	4	54	37	17	19	24	0.131965
chr10	59016208	TAGGACTACACTGCAGCTGGAGAGTGGGATGGCCCCTCCTAGCCCATAAG	59016189	59016212	+	TACACTGCAGCTGGAGAGTGGGA	7	51	10	41	39	10	0.124633
chr19	1252244	TCCGCCCCCACCGAGGAGCCCCCCTCCAGCCGCTGTGGCTTCCCCAGAGC	1252235	1252258	-	GCCACAGCGGCTGGAGGGGGGCT	5	49	47	2	26	5	0.119746
chr6	138004918	GTGTTGCTTTGAACGTCCTTTCCACCCTCCAGCTGCAGTGCCATCCCATC	138004912	138004935	-	GGCACTGCAGCTGGAGGGTGGAA	5	47	20	27	28	13	0.114858
chr4	139665734	TAGTGTAACTGGCACTGCGGCTGGAGGGCTGGTCCCACAGTGAGCTACAG	139665719	139665742	+	GGCACTGCGGCTGGAGGGCTGGT	4	46	29	17	10	30	0.112414
chr15	101174718	CGACTTGGGGCGCAGCGGCTGGAGGAGGTGCCCTGTGGAACGGGGGATGA	101174701	101174724	+	GGCGCAGCGGCTGGAGGAGGTGC	4	44	20	24	12	20	0.107527
chr3	132289467	CAAGGAGAGCAGTTAGCTGACATCCTCCAGCTGCAGTGCCTTTGGGATCT	132289459	132289482	-	GGCACTGCAGCTGGAGGATGTCA	5	44	25	19	1	38	0.107527
chr13	38688792	ACCTAGAAGCAGTGCGGCTAGAGGTGGTGGCTGGGCTCCGGCATGGTCAC	38688774	38688797	+	AGCAGTGCGGCTAGAGGTGGTGG	3	42	38	4	16	20	0.102639
chrX	78934957	CAGTGGCAGAGGCAATGCAGCTGGAGGGGGACAGTGGATGGAGGAAGGGG	78934942	78934965	+	GGCAATGCAGCTGGAGGGGGACA	5	37	34	3	13	22	0.0904203
chr20	61435507	AGCTTGGTGCACTGCGGCCGGAGGAGGTGGAGGATGGAAAGTAAGATTCA	61435489	61435512	+	TGCACTGCGGCCGGAGGAGGTGG	3	36	5	31	20	10	0.0879765
chr7	74603691	ATCCCAGTGAAGCACTGTGGCTGGATGGGAGGCTTCTTCAAAAAGGGGTT	74603676	74603699	+	AGCACTGTGGCTGGATGGGAGGC	6	31	7	24	16	11	0.0757576
chr10	133263597	CACAGATAATCAGAAAAAAACCCCACCCTCCAGGGCAGTGCCACCGTCAG	133263591	133263614	-	GGCACTGCCCTGGAGGGTGGGGT	7	30	3	27	20	9	0.0733138
chr12	132587265	GGAGGGAGGGCGGCAGTGCGGCTGGAGGGTAGAGAGCAGTGTGGCTGGAG	132587251	132587274	+	GGCAGTGCGGCTGGAGGGTAGAG	5	30	5	25	10	18	0.0733138
chr1	2024713	CTAAGTGGGCACTGAGGCCGGAGGAGGAAGCCAGGTCAGGGCCAGTGGAA	2024695	2024718	+	GGCACTGAGGCCGGAGGAGGAAG	4	26	25	1	2	22	0.0635386
chr10	126947980	TTGGTAGTATTACTGTTGGTGGTGGTGGTGGTGGTTGGTAGTATTACTGT	126947963	126947986	+	ATTACTGTTGGTGGTGGTGGTGG	7	23	11	12	0	22	0.0562072
chr17	77433197	CTGTGGGGGATCCTCCATCCCACCATCTCCAGCCGTGGTGTCCCTCTCGG	77433191	77433214	-	GACACCACGGCTGGAGATGGTGG	4	23	9	14	3	17	0.0562072
chr19	1295088	TGTTGGGGACACTGAGGCAGGAGGTGGGGGGCAGTGCCAGGCAAGAGATC	1295070	1295093	+	GACACTGAGGCAGGAGGTGGGGG	3	20	12	8	6	9	0.0488759
chr19	38125546	TCCACAGCCATACCCCCACCCCCACCCCCAGTCTCAGTGCCCCAGAGCCT	38125539	38125562	-	GGCACTGAGACTGGGGGTGGGGG	3	18	14	4	3	13	0.0439883
chr2	236771930	TTGGATGGGGCACCATGCCTGGAGGTGGGAGAGTGAGAGACAGGGAGGTG	236771913	236771936	+	GGCACCATGCCTGGAGGTGGGAG	5	18	8	10	0	17	0.0439883
chr22	21636363	CTGAGGAGGGCACAGTGGCTGGAAGGGGTGTCACAGAGGGATGGGGCTGG	21636346	21636369	+	GGCACAGTGGCTGGAAGGGGTGT	5	18	16	2	15	0	0.0439883
chr12	132587415	GCAGCTGGAGGGAGGACGGCAGTGCAGCTGAAGGGAGGACGGCAGTGCGG	132587407	132587430	+	GGCAGTGCAGCTGAAGGGAGGAC	7	17	0	17	6	9	0.0415445
chr5	151222098	CCACTGGAAGCACAGCGGGAGGAGGTGGAGACAAAGAACACGGAGCTAGG	151222081	151222104	+	AGCACAGCGGGAGGAGGTGGAGA	5	17	9	8	7	5	0.0415445
chr12	132587468	GAGGGAGGACGGCAGTGCGGCTGGAGGGAGGACGGCAGTGCAGCTGGAGG	132587453	132587476	+	GGCAGTGCGGCTGGAGGGAGGAC	5	16	6	10	6	6	0.0391007
chr22	44229734	TGCCAAGGACACTGCTACTGGAGGCTGGGGCATGACAATCTGTACTATTA	44229716	44229739	+	GACACTGCTACTGGAGGCTGGGG	5	16	8	8	0	16	0.0391007
chr7	95434757	AGGGACAGCATTCAAAAATTCTCCACCCCCGGCCGCAGGGCCAGGTCCCG	95434751	95434774	-	GGCCCTGCGGCCGGGGGTGGAGA	4	16	6	10	5	7	0.0391007
chr1	12199750	GCTGCTCGCTCCACCCCTGCTCTCACCTCCCGCTGCAGTGCTGGCGAGCC	12199744	12199767	-	AGCACTGCAGCGGGAGGTGAGAG	5	15	6	9	4	8	0.0366569
chr6	160096849	CCATGGCTGCGTCACCTCCCACCACCCCCAGCAGCAGTGCCATTGTTTCC	160096842	160096865	-	GGCACTGCTGCTGGGGGTGGTGG	2	15	14	1	7	8	0.0366569
chr8	141726334	GGCCAATCTCAGGGCCCCCTCCCGCCAGCCACAGTGGTGGATGAGGAGCT	141726324	141726347	-	ACCACTGTGGCTGGCGGGAGGGG	6	15	7	8	1	5	0.0366569
chr1	2862075	GCATCTGGGCACTGGGCCGGAGGGTGGGATAACCCAGCCTGCAGACAGAC	2862057	2862080	+	GGCACTGGGCCGGAGGGTGGGAT	7	14	10	4	2	10	0.0342131
chr19	40714620	CGGTCCCCCGAAGTAGGCCCCCCACCTTCAGCCACATTGCCTGGAGGAGA	40714613	40714636	-	GGCAATGTGGCTGAAGGTGGGGG	3	14	8	6	7	5	0.0342131
chr11	65613395	CCAAAGCCTCCAATGCCGATCACCTCCTCCAGCCGCAGCTCCTGGAAGCT	65613389	65613412	-	GGAGCTGCGGCTGGAGGAGGTGA	4	13	9	4	8	4	0.0317693
chr19	32891177	GTCACTAACAGCAACCCCACCCCCTCCAGCCGCAGAGCCCTGCGCACGTG	32891168	32891191	-	GGCTCTGCGGCTGGAGGGGGTGG	2	13	12	1	10	1	0.0317693
chr22	49294969	AGGGCTGGGACTGCGGCTGCAGGGTGGAAACAGGTAGAGACGCTAAAGTC	49294950	49294973	+	GGGACTGCGGCTGCAGGGTGGAA	6	13	7	6	3	5	0.0317693
chr6	158031356	CCTATGCCAGCTCTGTGGCTGGAGGTGTGAGGGGCACTAACAAAGCGAGG	158031339	158031362	+	AGCTCTGTGGCTGGAGGTGTGAG	5	13	1	12	0	11	0.0317693
chr14	63329869	CTCAGCATGTTGACATGCCTCCCCACCTCCAGCCTTAGTGTCCTGAAACA	63329863	63329886	-	GACACTAAGGCTGGAGGTGGGGA	4	12	6	6	0	11	0.0293255
chr16	81687018	CCACTGGACAAGGGTTCAGATCCCACCTCCTGCCCCAGTGCAAGCCAGGA	81687012	81687035	-	TGCACTGGGGCAGGAGGTGGGAT	5	12	2	10	4	4	0.0293255
chr2	44877783	CTACTGCCAGGCACTGCGGCTGAGTGGGACCCAACTCCTCAAAGCTGGAG	44877767	44877790	+	GGCACTGCGGCTGAGTGGGACCC	7	12	11	1	4	7	0.0293255
chr10	89348111	TGGAAAGTTCCAGAGTGGATCCCCACCTCCAACCCCAGTGCTGTCTGTTG	89348105	89348128	-	AGCACTGGGGTTGGAGGTGGGGA	4	10	3	7	0	10	0.0244379
chr15	33789345	CTCTTTGAGCACTGTAGCAAGAGGTGGAGGCAGCAGGGAAGGAAGAAGAC	33789327	33789350	+	AGCACTGTAGCAAGAGGTGGAGG	5	10	7	3	3	5	0.0244379
chr22	43409949	ACATAAGACAGTGTGGGTCAAGCTGAGAGCTCTGCGCCTGGGACTGGGTG	43409951	43409974	+	AGCTCTGCGCCTGGGACTGGGTG	7	10	0	10	1	7	0.0244379
chr16	22861796	CTACTTCCCCCTTGCTCACCACCCTCCAACCACAGTGCCCTCTCTGGCTT	22861787	22861810	-	GGCACTGTGGTTGGAGGGTGGTG	5	9	8	1	7	1	0.0219941
chr18	49731081	GTGGTCAGACACCTGCGGCTGGAGGTGGGAATGGCCAGAGGAGCTGCTGG	49731064	49731087	+	ACACCTGCGGCTGGAGGTGGGAA	6	9	2	7	5	2	0.0219941
chr6	14373712	CAGGGGCATGGTGGGTGGACCACCTCCAGCTGCAGTGCCTTCAAGATCTG	14373703	14373726	-	GGCACTGCAGCTGGAGGTGGTCC	3	9	7	2	6	3	0.0219941
chr10	75343362	CAGGCAAGGCATCACGGCTGGAGGTGGAGGGGGCCTAACCCGGGGTTGCC	75343344	75343367	+	GGCATCACGGCTGGAGGTGGAGG	3	8	5	3	0	8	0.0195503
chr4	147887220	GCTGTTTCCCGCTCTAGACACCCACCTCCACCCTCAGTGCCCAGACACCC	147887213	147887236	-	GGCACTGAGGGTGGAGGTGGGTG	3	8	8	0	1	7	0.0195503
chr8	118214906	AGTGCAGTGGCACAATGGCTGGAGGTGAAGGCAGAGGTTAGATAGGACCA	118214889	118214912	+	GGCACAATGGCTGGAGGTGAAGG	4	8	1	7	8	0	0.0195503
chrX	102156082	TCACACCCGCAGTGCGGCAGGAGGGTGGGGGCGGGACTGTGGGCGGGGCC	102156064	102156087	+	CGCAGTGCGGCAGGAGGGTGGGG	5	8	1	7	0	7	0.0195503
chr19	1529774	CCGAGGGGAGCCGGCGGCCAGAGGTGGAGGCGGCCCTCAGACACCTGCAG	1529756	1529779	+	GAGCCGGCGGCCAGAGGTGGAGG	6	7	3	4	1	6	0.0171065
chr3	113588606	AAACTAAACACTATTCCCTTCCCATCCTCCAGCCTCAGTCCATTCAACAT	113588600	113588623	-	TGGACTGAGGCTGGAGGATGGGA	6	6	4	2	0	4	0.0146628
chr3	130789681	GCACAGCCTCATGATAGCCTTCCACTTCCAGCCACAGTGTCATGCCAATC	130789674	130789697	-	GACACTGTGGCTGGAAGTGGAAG	4	6	4	2	0	6	0.0146628
chr4	183058983	ACGTGTATTCCTTTAACTTCTCCCACCTCTTGCCACAGTGCCAGGCCGGG	183058977	183059000	-	GGCACTGTGGCAAGAGGTGGGAG	4	6	1	5	6	0	0.0146628
chr10	126947588	TATTACTGTTGGTGGTGGTGGTGGTGGTTGGTAGTATTACTGTTGGTGAT	126947564	126947587	+	ATTACTGTTGGTGGTGGTGGTGG	7	5	3	2	0	3	0.012219
chr12	132587025	GGAGGGCGGCAGTGCGGCTGGAGGGAGGACGGCAGCTGGAGGGTGGACGG	132587007	132587030	+	GGCAGTGCGGCTGGAGGGAGGAC	5	5	0	5	1	4	0.012219
chr12	132587112	GGAGGGCGGCAGTGCAGCTGGAGGGAGGGCGGCAGTGCAGCTGGAGGGTG	132587094	132587117	+	GGCAGTGCAGCTGGAGGGAGGGC	5	5	0	5	1	2	0.012219
chr13	88248736	TTTTTTTTTTGCTAACTCCCCACCACCTCCAGCTGCAGTGTGTTTTCCTC	88248730	88248753	-	CACACTGCAGCTGGAGGTGGTGG	3	5	2	3	0	5	0.012219
chr17	81566081	GGCGCAGTGGCTCACGCCTGTAATCCCAACACTTTCAGAGGCAGAGGCAG	81566081	81566104	-	GCCTCTGCCTCTGAAAGTGTTGG	7	5	0	5	1	4	0.012219
chr22	21030175	ACAGGAACTGAACCAGCGACTCCAGGTCCAGCAGCAGTGCCAGGAAGGCC	21030168	21030191	-	GGCACTGCTGCTGGACCTGGAGT	4	5	2	3	0	5	0.012219
chr22	29734876	CAAATGGGGCTGTGCGGCCAGAGGTGGAGGATGTGGGGAAGCGCCAGGGC	29734858	29734881	+	GGCTGTGCGGCCAGAGGTGGAGG	4	5	4	1	0	2	0.012219
chr3	151433	ACAGTGAGCCATGATGGCAACACCACCCTCCAGCCTCAGTGACAGAGTAA	151428	151451	-	GTCACTGAGGCTGGAGGGTGGTG	5	5	2	3	1	3	0.012219
chr7	2254270	CCCCACCTGTCCTCTGCCAGCCCATCCAGCCTCAGTGCCACACGGTGCAG	2254261	2254284	-	GGCACTGAGGCTGGATGGGCTGG	4	5	4	1	0	3	0.012219
chr1	37700546	GTAAGTGGACACTGAGGTTGGAGGCTGGGGGTTATCACAAGACAAGCAAA	37700528	37700551	+	GACACTGAGGTTGGAGGCTGGGG	5	4	1	3	2	1	0.00977517
chr16	49743786	GAGGGCCAGGGGAGCCCCCTCTCCCTCCAGTCGCAGTGCAGAGGCTCCAC	49743778	49743801	-	TGCACTGCGACTGGAGGGAGAGG	4	4	3	1	0	4	0.00977517
chr20	63069263	CTTGCTGTGTCACTGAGGCTGGAGTGGAGTGCAACGGCATGATCTTGGCT	63069246	63069269	+	GTCACTGAGGCTGGAGTGGAGTG	6	4	1	3	0	4	0.00977517
chr10	126947563	TGGTGGTGATGGTGGTGGTTGGTAGTATTACTGTTGGTGGTGGTGGTGGT	126947564	126947587	+	ATTACTGTTGGTGGTGGTGGTGG	7	3	2	1	2	0	0.00733138
chr12	132587382	GGACGGCAGTGCAGCTGGAGGGAGGGTGGCAGTGCAGCTGGAGGGAGGAC	132587361	132587384	+	GGCAGTGCAGCTGGAGGGAGGGT	5	3	1	2	0	2	0.00733138
chr2	20675936	AGGAGCTGGCTGAGGGCACTGCCCATCCAGCTGCAGTTCCTCCTGTGCTC	20675928	20675951	-	GGAACTGCAGCTGGATGGGCAGT	6	3	1	2	0	3	0.00733138
chr2	54077520	GTATTGCAGCACGGCTGCTGGAGGTGGGAAGATAATTATCAACAAGGGCA	54077502	54077525	+	AGCACGGCTGCTGGAGGTGGGAA	5	3	2	1	0	3	0.00733138
chr4	85448068	GCAGCCAGACAGTGCAGCTGGAGGGTGGTACACTGGAGGAGAAAGGACCT	85448050	85448073	+	GACAGTGCAGCTGGAGGGTGGTA	7	3	1	2	0	2	0.00733138
chr5	149833320	GCCTGCGCCCACTGCGGCTGGAGGTGAAAAGGGAGGTCCGCCGGCCTGCC	149833302	149833325	+	CCCACTGCGGCTGGAGGTGAAAA	5	3	2	1	0	3	0.00733138
chr6	132814992	TAAGCATTGCTGCTGGAGGTGTAATGGACGTTAATACTGCTTTACAAGAG	132814969	132814992	+	AGCATTGCTGCTGGAGGTGTAAT	6	3	1	2	0	3	0.00733138
chr7	1357761	GGACGGGGCAGCACTGCAGCTGGGAGTGGAGGAACCTGAAGGAGCAGACT	1357745	1357768	+	AGCACTGCAGCTGGGAGTGGAGG	4	3	2	1	0	3	0.00733138
chr9	91689276	AATTTGAGTCACTGGGGCTAGAGGTGGGGAGGTGAGGAGGAGGCAGACAT	91689258	91689281	+	GTCACTGGGGCTAGAGGTGGGGA	4	3	2	1	0	3	0.00733138
chrX	153540195	CTCATGGTTACAGGGCCCTCTCCACCTCCGGCCTCAGTGGCCTTGTCTGC	153540188	153540211	-	GCCACTGAGGCCGGAGGTGGAGA	4	3	2	1	0	3	0.00733138
chr1	41699233	TGACTCTGGCACCGCTGCAGGAGGTGGGTGTTCTATACAGAGAGGCCTTC	41699215	41699238	+	GGCACCGCTGCAGGAGGTGGGTG	4	2	1	1	1	0	0.00488759
chr1	171049319	GAATCACTGACTCCACTACCCCCACCCCCAGCCCCAGTGGCAGCAGTATG	171049312	171049335	-	GCCACTGGGGCTGGGGGTGGGGG	3	2	1	1	0	2	0.00488759
chr12	31369211	AAGCTGATAAGTCACAGCTCCCCACCCCCAGCCGTTGTTCCGGGGAAGCC	31369204	31369227	-	GGAACAACGGCTGGGGGTGGGGA	5	2	1	1	0	2	0.00488759
chr12	125164748	GTATGCTCGCACTGCGTCTGGAGGTTGGGCACTGCCTCTTGGCTTCTGCT	125164730	125164753	+	CGCACTGCGTCTGGAGGTTGGGC	4	2	1	1	0	2	0.00488759
chr12	132587007	TCAGCAGTGCGGCTGGAGGGAGGGCGGCAGTGCGGCTGGAGGGAGGACGG	132587007	132587030	+	GGCAGTGCGGCTGGAGGGAGGAC	5	2	1	1	0	2	0.00488759
chr17	326511	AGGCAAGGCATCTGAGAACCCCCATCTCCAGCCACAGTGCACAGTCGGTG	326504	326527	-	TGCACTGTGGCTGGAGATGGGGG	3	2	1	1	0	2	0.00488759
chr17	22570686	ACGGAGCTGGCAGCGCGGCTGGAGTGGTAGGAGACGGAAAACAGTTTTAG	22570669	22570692	+	GGCAGCGCGGCTGGAGTGGTAGG	5	2	1	1	0	2	0.00488759
chr19	48703377	ATGGAGGAGGAATACCGCCACATCCCGGGGGAGTACGTCCGCTTCACCGG	48703366	48703389	-	CGTACTCCCCCGGGATGTGGCGG	7	2	0	2	1	1	0.00488759
chr2	20577828	TACACTCCCCGGCACTGGGGCTGGATGGGGATTGGGCTTCCAGGGTTCTG	20577813	20577836	+	GGCACTGGGGCTGGATGGGGATT	5	2	1	1	0	2	0.00488759
chr4	80360308	GTGACAGAGGCAATGCAGCTGGAGGGGGAGTGAGCCCCTCCTGAAGACTG	80360291	80360314	+	GGCAATGCAGCTGGAGGGGGAGT	4	2	1	1	0	2	0.00488759
chr7	74579234	ACTCAGGAGACTGCGGCAGGAGGATGAGGTCAAGGCTGCAGTGAGCTAGG	74579215	74579238	+	GAGACTGCGGCAGGAGGATGAGG	5	2	1	1	1	1	0.00488759
chr8	143738991	TTCGGGCCACTGCACTGCGGCTGGCTGGAGAGACTGGGCCCTCAAAGCCC	143738976	143738999	+	TGCACTGCGGCTGGCTGGAGAGA	6	2	1	1	0	2	0.00488759
chrX	149872152	CCAGCAGGGGGCCCCCATCCCCCATCCAGCTGCATTGCCTCCGCCACTGT	149872143	149872166	-	GGCAATGCAGCTGGATGGGGGAT	6	2	1	1	1	1	0.00488759
								40920					100
