# Supplementary material for: Engineered dual selection for directed evolution of SpCas9 PAM specificity
Source: Nat Commun. 2021 Jan 13;12:349. doi: 10.1038/s41467-020-20650-x (PMC7807044; doi:10.1038/s41467-020-20650-x)
Supplement: Supplementary file 7 — Supplementary Data 4 [file 41467_2020_20650_MOESM7_ESM.xlsx]

## Sheet: Supplementary Data 4
Supplementary Data 4. Plasmid DNA sequences and donor DNA sequences used during strain construction
DNA Identifier	DNA Sequence	Description and/or Purpose
pB1H2w2-zif268	GAATTCCGGGCTTTACACTTTATGCTTCCGGCTCGCATTATGTGTCGACTTGTGAGCGGATAACAATTTCACACAGGAAACAGCTATGCCTCAACAGCAGCAAATGCAACCTCCCAATTCAAGTGCGGACAACAACCCTTTGCAACAGCAATCATCACAAAATACCGTACCAAACGTCCTCAACCAAATTAACCAAATCTTTTCTCCAGAGGAGCAACGCAGCTTATTACAAGAAGCCATCGAAACCTGCAAGAATTTTGAAAAAACACAATTGTAAGTCTCGGCTCCAAGAAGGAGATATACCCATGGCACGCGTAACTGTTCAGGACGCTGTAGAGAAAATTGGTAACCGTTTTGACCTGGTACTGGTCGCCGCGCGTCGCGCTCGTCAGATGCAGG…	Source of backbone for pB1H2_UV2-ω-dCas9_UV5-sgRNA construction, and template used for Zif268 amplification; Addgene #18045
pB1H2_UV2-ω-dCas9_UV5-sgRNA	GAATTCCGGGCTTTACACTTTATGCTTCCGGCTCGCATTATGTGTCGACTTGTGAGCGGATAACAATTTCACACAGGAAACAGCTATGCCTCAACAGCAGCAAATGCAACCTCCCAATTCAAGTGCGGACAACAACCCTTTGCAACAGCAATCATCACAAAATACCGTACCAAACGTCCTCAACCAAATTAACCAAATCTTTTCTCCAGAGGAGCAACGCAGCTTATTACAAGAAGCCATCGAAACCTGCAAGAATTTTGAAAAAACACAATTGTAAGTCTCGGCTCCAAGAAGGAGATATACTATGGCACGCGTAACTGTTCAGGACGCTGTAGAGAAAATTGGTAACCGTTTTGACCTGGTACTGGTCGCCGCGCGTCGCGCTCGTCAGATGCAGGT…	lacUV2 promoter driving ω-dCas9 (wild type PID) and lacUV5-based minimal promoter driving sgRNA (hEGFP spacer)
pB1H2_UV2-ω-dCas9::Kan_UV5-sgRNA	GAATTCCGGGCTTTACACTTTATGCTTCCGGCTCGCATTATGTGTCGACTTGTGAGCGGATAACAATTTCACACAGGAAACAGCTATGCCTCAACAGCAGCAAATGCAACCTCCCAATTCAAGTGCGGACAACAACCCTTTGCAACAGCAATCATCACAAAATACCGTACCAAACGTCCTCAACCAAATTAACCAAATCTTTTCTCCAGAGGAGCAACGCAGCTTATTACAAGAAGCCATCGAAACCTGCAAGAATTTTGAAAAAACACAATTGTAAGTCTCGGCTCCAAGAAGGAGATATACTATGGCACGCGTAACTGTTCAGGACGCTGTAGAGAAAATTGGTAACCGTTTTGACCTGGTACTGGTCGCCGCGCGTCGCGCTCGTCAGATGCAGGT…	Same as pB1H2_UV2-ω-dCas9_UV5-sgRNA but with a KanR cassette in place of ω-dCas9's PID; acceptor vector used to build the E. coli plasmid library in round 1
pB1H2_UV2-ω-dCas9::K2_UV5-sgRNA	GAATTCCGGGCTTTACACTTTATGCTTCCGGCTCGCATTATGTGTCGACTTGTGAGCGGATAACAATTTCACACAGGAAACAGCTATGCCTCAACAGCAGCAAATGCAACCTCCCAATTCAAGTGCGGACAACAACCCTTTGCAACAGCAATCATCACAAAATACCGTACCAAACGTCCTCAACCAAATTAACCAAATCTTTTCTCCAGAGGAGCAACGCAGCTTATTACAAGAAGCCATCGAAACCTGCAAGAATTTTGAAAAAACACAATTGTAAGTCTCGGCTCCAAGAAGGAGATATACTATGGCACGCGTAACTGTTCAGGACGCTGTAGAGAAAATTGGTAACCGTTTTGACCTGGTACTGGTCGCCGCGCGTCGCGCTCGTCAGATGCAGGT…	Same as pB1H2_UV2-ω-dCas9::Kan_UV5-sgRNA but with a sequence alteration that prevents Dam methylation of the the KanR cassette's XbaI site
pB1H2_UV2-ω-dCas9::K2re_UV5-sgRNA	GAATTCCGGGCTTTACACTTTATGCTTCCGGCTCGCATTATGTGTCGACTTGTGAGCGGATAACAATTTCACACAGGAAACAGCTATGCCTCAACAGCAGCAAATGCAACCTCCCAATTCAAGTGCGGACAACAACCCTTTGCAACAGCAATCATCACAAAATACCGTACCAAACGTCCTCAACCAAATTAACCAAATCTTTTCTCCAGAGGAGCAACGCAGCTTATTACAAGAAGCCATCGAAACCTGCAAGAATTTTGAAAAAACACAATTGTAAGTCTCGGCTCCAAGAAGGAGATATACTATGGCACGCGTAACTGTTCAGGACGCTGTAGAGAAAATTGGTAACCGTTTTGACCTGGTACTGGTCGCCGCGCGTCGCGCTCGTCAGATGCAGGT…	Same as pB1H2_UV2-ω-dCas9::K2_UV5-sgRNA but with BsaI sites flanking the KanR cassette to generate custom overhangs and a BsaI site eliminated from the backbone's AmpR cassette via recoding; acceptor vector used to build the E. coli plasmid libraries in round 2
pB1H2_UV2-ω-dCas9[KG]_UV5-sgRNA	GAATTCCGGGCTTTACACTTTATGCTTCCGGCTCGCATTATGTGTCGACTTGTGAGCGGATAACAATTTCACACAGGAAACAGCTATGCCTCAACAGCAGCAAATGCAACCTCCCAATTCAAGTGCGGACAACAACCCTTTGCAACAGCAATCATCACAAAATACCGTACCAAACGTCCTCAACCAAATTAACCAAATCTTTTCTCCAGAGGAGCAACGCAGCTTATTACAAGAAGCCATCGAAACCTGCAAGAATTTTGAAAAAACACAATTGTAAGTCTCGGCTCCAAGAAGGAGATATACTATGGCACGCGTAACTGTTCAGGACGCTGTAGAGAAAATTGGTAACCGTTTTGACCTGGTACTGGTCGCCGCGCGTCGCGCTCGTCAGATGCAGGT…	Round 1 library isolate with two non-synonymous substitutions in the PID (D1332K/R1333G)
pB1H2_UV2-ω-dCas9[mKG-d4]_UV5-sgRNA	GAATTCCGGGCTTTACACTTTATGCTTCCGGCTCGCATTATGTGTCGACTTGTGAGCGGATAACAATTTCACACAGGAAACAGCTATGCCTCAACAGCAGCAAATGCAACCTCCCAATTCAAGTGCGGACAACAACCCTTTGCAACAGCAATCATCACAAAATACCGTACCAAACGTCCTCAACCAAATTAACCAAATCTTTTCTCCAGAGGAGCAACGCAGCTTATTACAAGAAGCCATCGAAACCTGCAAGAATTTTGAAAAAACACAATTGTAAGTCTCGGCTCCAAGAAGGAGATATACTATGGCACGCGTAACTGTTCAGGACGCTGTAGAGAAAATTGGTAACCGTTTTGACCTGGTACTGGTCGCCGCGCGTCGCGCTCGTCAGATGCAGGT…	Round 2 library isolate with five additional non-synonymous substitutions in the PID (D1135V; S1136R; K1153R; D1180G; V1290I)
pB1H2w2-mutOdd	GAATTCCGGGCTTTACACTTTATGCTTCCGGCTCGCATTATGTGTCGACTTGTGAGCGGATAACAATTTCACACAGGAAACAGCTATGCCTCAACAGCAGCAAATGCAACCTCCCAATTCAAGTGCGGACAACAACCCTTTGCAACAGCAATCATCACAAAATACCGTACCAAACGTCCTCAACCAAATTAACCAAATCTTTTCTCCAGAGGAGCAACGCAGCTTATTACAAGAAGCCATCGAAACCTGCAAGAATTTTGAAAAAACACAATTGTAAGTCTCGGCTCCAAGAAGGAGATATACCCATGGCACGCGTAACTGTTCAGGACGCTGTAGAGAAAATTGGTAACCGTTTTGACCTGGTACTGGTCGCCGCGCGTCGCGCTCGTCAGATGCAGG…	Same as pB1H2w2-zif268 but with ω fused to a frameshifted protein sequence, used as a negative control during some B1H selection experiments; Addgene #18044
pGG369	GAATTCCGGGCTTTACACTTTATGCTTCCGGCTCGCATTATGTGTCGACTTGTGAGCGGATAACAATTTCACACAGGAAACAGCTATGCCTCAACAGCAGCAAATGCAACCTCCCAATTCAAGTGCGGACAACAACCCTTTGCAACAGCAATCATCACAAAATACCGTACCAAACGTCCTCAACCAAATTAACCAAATCTTTTCTCCAGAGGAGCAACGCAGCTTATTACAAGAAGCCATCGAAACCTGCAAGAATTTTGAAAAAACACAATTGTAAGTCTCGGCTCCAAGAAGGAGATATACTATGGCACGCGTAACTGTTCAGGACGCTGTAGAGAAAATTGGTAACCGTTTTGACCTGGTACTGGTCGCCGCGCGTCGCGCTCGTCAGATGCAGGT…	Same as pB1H2_UV2-ω-dCas9_UV5-sgRNA but with a BsaI placeholder spacer for oligo cloning (in place of the hEGFP spacer) and a BsaI site eliminated from the backbone's AmpR cassette via recoding; template for a pGG399 fragment
pGG393	GAATTCCGGGCTTTACACTTTATGCTTCCGGCTCGCATTATGTGTCGACTTGTGAGCGGATAACAATTTCACACAGGAAACAGCTATGCCTCAACAGCAGCAAATGCAACCTCCCAATTCAAGTGCGGACAACAACCCTTTGCAACAGCAATCATCACAAAATACCGTACCAAACGTCCTCAACCAAATTAACCAAATCTTTTCTCCAGAGGAGCAACGCAGCTTATTACAAGAAGCCATCGAAACCTGCAAGAATTTTGAAAAAACACAATTGTAAGTCTCGGCTCCAAGAAGGAGATATACTATGGCACGCGTAACTGTTCAGGACGCTGTAGAGAAAATTGGTAACCGTTTTGACCTGGTACTGGTCGCCGCGCGTCGCGCTCGTCAGATGCAGGT…	Same as pB1H2_UV2-ω-dCas9[mKG-d4]_UV5-sgRNA but with all synonymous PID mutations and one of the non-synonymous PID mutations (D1135V) reverted to that of the KG plasmid's PID sequence
pGG394	GAATTCCGGGCTTTACACTTTATGCTTCCGGCTCGCATTATGTGTCGACTTGTGAGCGGATAACAATTTCACACAGGAAACAGCTATGCCTCAACAGCAGCAAATGCAACCTCCCAATTCAAGTGCGGACAACAACCCTTTGCAACAGCAATCATCACAAAATACCGTACCAAACGTCCTCAACCAAATTAACCAAATCTTTTCTCCAGAGGAGCAACGCAGCTTATTACAAGAAGCCATCGAAACCTGCAAGAATTTTGAAAAAACACAATTGTAAGTCTCGGCTCCAAGAAGGAGATATACTATGGCACGCGTAACTGTTCAGGACGCTGTAGAGAAAATTGGTAACCGTTTTGACCTGGTACTGGTCGCCGCGCGTCGCGCTCGTCAGATGCAGGT…	Same as pB1H2_UV2-ω-dCas9[mKG-d4]_UV5-sgRNA but with all synonymous PID mutations and one of the non-synonymous PID mutations (S1136R) reverted to that of the KG plasmid's PID sequence
pGG395	GAATTCCGGGCTTTACACTTTATGCTTCCGGCTCGCATTATGTGTCGACTTGTGAGCGGATAACAATTTCACACAGGAAACAGCTATGCCTCAACAGCAGCAAATGCAACCTCCCAATTCAAGTGCGGACAACAACCCTTTGCAACAGCAATCATCACAAAATACCGTACCAAACGTCCTCAACCAAATTAACCAAATCTTTTCTCCAGAGGAGCAACGCAGCTTATTACAAGAAGCCATCGAAACCTGCAAGAATTTTGAAAAAACACAATTGTAAGTCTCGGCTCCAAGAAGGAGATATACTATGGCACGCGTAACTGTTCAGGACGCTGTAGAGAAAATTGGTAACCGTTTTGACCTGGTACTGGTCGCCGCGCGTCGCGCTCGTCAGATGCAGGT…	Same as pB1H2_UV2-ω-dCas9[mKG-d4]_UV5-sgRNA but with all synonymous PID mutations and one of the non-synonymous PID mutations (K1153R) reverted to that of the KG plasmid's PID sequence
pGG396	GAATTCCGGGCTTTACACTTTATGCTTCCGGCTCGCATTATGTGTCGACTTGTGAGCGGATAACAATTTCACACAGGAAACAGCTATGCCTCAACAGCAGCAAATGCAACCTCCCAATTCAAGTGCGGACAACAACCCTTTGCAACAGCAATCATCACAAAATACCGTACCAAACGTCCTCAACCAAATTAACCAAATCTTTTCTCCAGAGGAGCAACGCAGCTTATTACAAGAAGCCATCGAAACCTGCAAGAATTTTGAAAAAACACAATTGTAAGTCTCGGCTCCAAGAAGGAGATATACTATGGCACGCGTAACTGTTCAGGACGCTGTAGAGAAAATTGGTAACCGTTTTGACCTGGTACTGGTCGCCGCGCGTCGCGCTCGTCAGATGCAGGT…	Same as pB1H2_UV2-ω-dCas9[mKG-d4]_UV5-sgRNA but with all synonymous PID mutations and one of the non-synonymous PID mutations (D1180G) reverted to that of the KG plasmid's PID sequence
pGG397	GAATTCCGGGCTTTACACTTTATGCTTCCGGCTCGCATTATGTGTCGACTTGTGAGCGGATAACAATTTCACACAGGAAACAGCTATGCCTCAACAGCAGCAAATGCAACCTCCCAATTCAAGTGCGGACAACAACCCTTTGCAACAGCAATCATCACAAAATACCGTACCAAACGTCCTCAACCAAATTAACCAAATCTTTTCTCCAGAGGAGCAACGCAGCTTATTACAAGAAGCCATCGAAACCTGCAAGAATTTTGAAAAAACACAATTGTAAGTCTCGGCTCCAAGAAGGAGATATACTATGGCACGCGTAACTGTTCAGGACGCTGTAGAGAAAATTGGTAACCGTTTTGACCTGGTACTGGTCGCCGCGCGTCGCGCTCGTCAGATGCAGGT…	Same as pB1H2_UV2-ω-dCas9[mKG-d4]_UV5-sgRNA but with all synonymous PID mutations and one of the non-synonymous PID mutations (V1290I) reverted to that of the KG plasmid's PID sequence
pGG403	GAATTCCGGGCTTTACACTTTATGCTTCCGGCTCGCATTATGTGTCGACTTGTGAGCGGATAACAATTTCACACAGGAAACAGCTATGCCTCAACAGCAGCAAATGCAACCTCCCAATTCAAGTGCGGACAACAACCCTTTGCAACAGCAATCATCACAAAATACCGTACCAAACGTCCTCAACCAAATTAACCAAATCTTTTCTCCAGAGGAGCAACGCAGCTTATTACAAGAAGCCATCGAAACCTGCAAGAATTTTGAAAAAACACAATTGTAAGTCTCGGCTCCAAGAAGGAGATATACTATGGCACGCGTAACTGTTCAGGACGCTGTAGAGAAAATTGGTAACCGTTTTGACCTGGTACTGGTCGCCGCGCGTCGCGCTCGTCAGATGCAGGT…	Same as pB1H2_UV2-ω-dCas9[mKG-d4]_UV5-sgRNA but with all synonymous PID mutations and three of the non-synonymous PID mutations (K1135R; D1180G; V1290I) reverted to that of the KG plasmid's PID sequence; PCR template for PID sequence of pGG426
pGG399	GAATTCCGGGCTTTACACTTTATGCTTCCGGCTCGCATTATGTGTCGACTTGTGAGCGGATAACAATTTCACACAGGAAACAGCTATGCCTCAACAGCAGCAAATGCAACCTCCCAATTCAAGTGCGGACAACAACCCTTTGCAACAGCAATCATCACAAAATACCGTACCAAACGTCCTCAACCAAATTAACCAAATCTTTTCTCCAGAGGAGCAACGCAGCTTATTACAAGAAGCCATCGAAACCTGCAAGAATTTTGAAAAAACACAATTGTAAGTCTCGGCTCCAAGAAGGAGATATACCATGGATAAGAAATACTCAATAGGCTTAGATATCGGCACAAATAGCGTCGGATGGGCGGTGATCACTGATGAATATAAGGTTCCGTCTAAAAAGTT…	Same as pGG369 but with a catalytically intact Cas9 open reading frame lacking N- and C-terminal fusions
pGG398	GAATTCCGGGCTTTACACTTTATGCTTCCGGCTCGCATTATGTGTCGACTTGTGAGCGGATAACAATTTCACACAGGAAACAGCTATGCCTCAACAGCAGCAAATGCAACCTCCCAATTCAAGTGCGGACAACAACCCTTTGCAACAGCAATCATCACAAAATACCGTACCAAACGTCCTCAACCAAATTAACCAAATCTTTTCTCCAGAGGAGCAACGCAGCTTATTACAAGAAGCCATCGAAACCTGCAAGAATTTTGAAAAAACACAATTGTAAGTCTCGGCTCCAAGAAGGAGATATACCATGGATAAGAAATACTCAATAGGCTTAGATATCGGCACAAATAGCGTCGGATGGGCGGTGATCACTGATGAATATAAGGTTCCGTCTAAAAAGTT…	Same as pGG399 but with the hEGFP spacer
pGG400	GAATTCCGGGCTTTACACTTTATGCTTCCGGCTCGCATTATGTGTCGACTTGTGAGCGGATAACAATTTCACACAGGAAACAGCTATGCCTCAACAGCAGCAAATGCAACCTCCCAATTCAAGTGCGGACAACAACCCTTTGCAACAGCAATCATCACAAAATACCGTACCAAACGTCCTCAACCAAATTAACCAAATCTTTTCTCCAGAGGAGCAACGCAGCTTATTACAAGAAGCCATCGAAACCTGCAAGAATTTTGAAAAAACACAATTGTAAGTCTCGGCTCCAAGAAGGAGATATACCATGGATAAGAAATACTCAATAGGCTTAGATATCGGCACAAATAGCGTCGGATGGGCGGTGATCACTGATGAATATAAGGTTCCGTCTAAAAAGTT…	Same as pGG399 but with 'spacer 1' targeting the PAM library
pGG401	GAATTCCGGGCTTTACACTTTATGCTTCCGGCTCGCATTATGTGTCGACTTGTGAGCGGATAACAATTTCACACAGGAAACAGCTATGCCTCAACAGCAGCAAATGCAACCTCCCAATTCAAGTGCGGACAACAACCCTTTGCAACAGCAATCATCACAAAATACCGTACCAAACGTCCTCAACCAAATTAACCAAATCTTTTCTCCAGAGGAGCAACGCAGCTTATTACAAGAAGCCATCGAAACCTGCAAGAATTTTGAAAAAACACAATTGTAAGTCTCGGCTCCAAGAAGGAGATATACCATGGATAAGAAATACTCAATAGGCTTAGATATCGGCACAAATAGCGTCGGATGGGCGGTGATCACTGATGAATATAAGGTTCCGTCTAAAAAGTT…	Same as pGG399 but with 'spacer 2' targeting the PAM library
pGG422	GAATTCCGGGCTTTACACTTTATGCTTCCGGCTCGCATTATGTGTCGACTTGTGAGCGGATAACAATTTCACACAGGAAACAGCTATGCCTCAACAGCAGCAAATGCAACCTCCCAATTCAAGTGCGGACAACAACCCTTTGCAACAGCAATCATCACAAAATACCGTACCAAACGTCCTCAACCAAATTAACCAAATCTTTTCTCCAGAGGAGCAACGCAGCTTATTACAAGAAGCCATCGAAACCTGCAAGAATTTTGAAAAAACACAATTGTAAGTCTCGGCTCCAAGAAGGAGATATACCATGGATAAGAAATACTCAATAGGCTTAGATATCGGCACAAATAGCGTCGGATGGGCGGTGATCACTGATGAATATAAGGTTCCGTCTAAAAAGTT…	Same as pGG398 but with the PID sequence from pB1H2_UV2-ω-dCas9[KG]_UV5-sgRNA
pGG426	GAATTCCGGGCTTTACACTTTATGCTTCCGGCTCGCATTATGTGTCGACTTGTGAGCGGATAACAATTTCACACAGGAAACAGCTATGCCTCAACAGCAGCAAATGCAACCTCCCAATTCAAGTGCGGACAACAACCCTTTGCAACAGCAATCATCACAAAATACCGTACCAAACGTCCTCAACCAAATTAACCAAATCTTTTCTCCAGAGGAGCAACGCAGCTTATTACAAGAAGCCATCGAAACCTGCAAGAATTTTGAAAAAACACAATTGTAAGTCTCGGCTCCAAGAAGGAGATATACCATGGATAAGAAATACTCAATAGGCTTAGATATCGGCACAAATAGCGTCGGATGGGCGGTGATCACTGATGAATATAAGGTTCCGTCTAAAAAGTT…	Same as pGG398 but with the PID sequence from pGG403
pB1H2_UV5-Zif268-cons	GAATTCCGGGCTTTACACTTTATGCTTCCGGCTCGTATAATGTGTCGACTTGTGAGCGGATAACAATTTCACACAGGAAACAGCTATGCCTCAACAGCAGCAAATGCAACCTCCCAATTCAAGTGCGGACAACAACCCTTTGCAACAGCAATCATCACAAAATACCGTACCAAACGTCCTCAACCAAATTAACCAAATCTTTTCTCCAGAGGAGCAACGCAGCTTATTACAAGAAGCCATCGAAACCTGCAAGAATTTTGAAAAAACACAATTGTAAGTCTCGGCTCCAAGAAGGAGATATACCCATGGGTGCGGCCGCGGACTACAAGGATGACGACGACAAGTTCCGGACGGGCTCCAAGACACCGCCTCACGGTACCGAGCGCCCATATGCTTGCC…	Template used for lacUV5 promoter amplification; Addgene #128164
pGG398_UV5	GAATTCCGGGCTTTACACTTTATGCTTCCGGCTCGTATAATGTGTCGACTTGTGAGCGGATAACAATTTCACACAGGAAACAGCTATGCCTCAACAGCAGCAAATGCAACCTCCCAATTCAAGTGCGGACAACAACCCTTTGCAACAGCAATCATCACAAAATACCGTACCAAACGTCCTCAACCAAATTAACCAAATCTTTTCTCCAGAGGAGCAACGCAGCTTATTACAAGAAGCCATCGAAACCTGCAAGAATTTTGAAAAAACACAATTGTAAGTCTCGGCTCCAAGAAGGAGATATACCATGGATAAGAAATACTCAATAGGCTTAGATATCGGCACAAATAGCGTCGGATGGGCGGTGATCACTGATGAATATAAGGTTCCGTCTAAAAAGTT…	Same as pGG398 but with lacUV5 promoter driving ω-dCas9
pGG400_UV5	GAATTCCGGGCTTTACACTTTATGCTTCCGGCTCGTATAATGTGTCGACTTGTGAGCGGATAACAATTTCACACAGGAAACAGCTATGCCTCAACAGCAGCAAATGCAACCTCCCAATTCAAGTGCGGACAACAACCCTTTGCAACAGCAATCATCACAAAATACCGTACCAAACGTCCTCAACCAAATTAACCAAATCTTTTCTCCAGAGGAGCAACGCAGCTTATTACAAGAAGCCATCGAAACCTGCAAGAATTTTGAAAAAACACAATTGTAAGTCTCGGCTCCAAGAAGGAGATATACCATGGATAAGAAATACTCAATAGGCTTAGATATCGGCACAAATAGCGTCGGATGGGCGGTGATCACTGATGAATATAAGGTTCCGTCTAAAAAGTT…	Same as pGG400 but with lacUV5 promoter driving ω-dCas9
pGG401_UV5	GAATTCCGGGCTTTACACTTTATGCTTCCGGCTCGTATAATGTGTCGACTTGTGAGCGGATAACAATTTCACACAGGAAACAGCTATGCCTCAACAGCAGCAAATGCAACCTCCCAATTCAAGTGCGGACAACAACCCTTTGCAACAGCAATCATCACAAAATACCGTACCAAACGTCCTCAACCAAATTAACCAAATCTTTTCTCCAGAGGAGCAACGCAGCTTATTACAAGAAGCCATCGAAACCTGCAAGAATTTTGAAAAAACACAATTGTAAGTCTCGGCTCCAAGAAGGAGATATACCATGGATAAGAAATACTCAATAGGCTTAGATATCGGCACAAATAGCGTCGGATGGGCGGTGATCACTGATGAATATAAGGTTCCGTCTAAAAAGTT…	Same as pGG401 but with lacUV5 promoter driving ω-dCas9
pGG422_UV5	GAATTCCGGGCTTTACACTTTATGCTTCCGGCTCGTATAATGTGTCGACTTGTGAGCGGATAACAATTTCACACAGGAAACAGCTATGCCTCAACAGCAGCAAATGCAACCTCCCAATTCAAGTGCGGACAACAACCCTTTGCAACAGCAATCATCACAAAATACCGTACCAAACGTCCTCAACCAAATTAACCAAATCTTTTCTCCAGAGGAGCAACGCAGCTTATTACAAGAAGCCATCGAAACCTGCAAGAATTTTGAAAAAACACAATTGTAAGTCTCGGCTCCAAGAAGGAGATATACCATGGATAAGAAATACTCAATAGGCTTAGATATCGGCACAAATAGCGTCGGATGGGCGGTGATCACTGATGAATATAAGGTTCCGTCTAAAAAGTT…	Same as pGG422 but with lacUV5 promoter driving ω-dCas9
pGG426_UV5	GAATTCCGGGCTTTACACTTTATGCTTCCGGCTCGTATAATGTGTCGACTTGTGAGCGGATAACAATTTCACACAGGAAACAGCTATGCCTCAACAGCAGCAAATGCAACCTCCCAATTCAAGTGCGGACAACAACCCTTTGCAACAGCAATCATCACAAAATACCGTACCAAACGTCCTCAACCAAATTAACCAAATCTTTTCTCCAGAGGAGCAACGCAGCTTATTACAAGAAGCCATCGAAACCTGCAAGAATTTTGAAAAAACACAATTGTAAGTCTCGGCTCCAAGAAGGAGATATACCATGGATAAGAAATACTCAATAGGCTTAGATATCGGCACAAATAGCGTCGGATGGGCGGTGATCACTGATGAATATAAGGTTCCGTCTAAAAAGTT…	Same as pGG426 but with lacUV5 promoter driving ω-dCas9
pGG435_UV5	GAATTCCGGGCTTTACACTTTATGCTTCCGGCTCGTATAATGTGTCGACTTGTGAGCGGATAACAATTTCACACAGGAAACAGCTATGCCTCAACAGCAGCAAATGCAACCTCCCAATTCAAGTGCGGACAACAACCCTTTGCAACAGCAATCATCACAAAATACCGTACCAAACGTCCTCAACCAAATTAACCAAATCTTTTCTCCAGAGGAGCAACGCAGCTTATTACAAGAAGCCATCGAAACCTGCAAGAATTTTGAAAAAACACAATTGTAAGTCTCGGCTCCAAGAAGGAGATATACCATGGATAAGAAATACTCAATAGGCTTAGATATCGGCACAAATAGCGTCGGATGGGCGGTGATCACTGATGAATATAAGGTTCCGTCTAAAAAGTT…	Same as pGG400_UV5 but with the PID sequence from pB1H2_UV2-ω-dCas9[KG]_UV5-sgRNA
pGG436_UV5	GAATTCCGGGCTTTACACTTTATGCTTCCGGCTCGTATAATGTGTCGACTTGTGAGCGGATAACAATTTCACACAGGAAACAGCTATGCCTCAACAGCAGCAAATGCAACCTCCCAATTCAAGTGCGGACAACAACCCTTTGCAACAGCAATCATCACAAAATACCGTACCAAACGTCCTCAACCAAATTAACCAAATCTTTTCTCCAGAGGAGCAACGCAGCTTATTACAAGAAGCCATCGAAACCTGCAAGAATTTTGAAAAAACACAATTGTAAGTCTCGGCTCCAAGAAGGAGATATACCATGGATAAGAAATACTCAATAGGCTTAGATATCGGCACAAATAGCGTCGGATGGGCGGTGATCACTGATGAATATAAGGTTCCGTCTAAAAAGTT…	Same as pGG401_UV5 but with the PID sequence from pB1H2_UV2-ω-dCas9[KG]_UV5-sgRNA
pGG455_UV5	GAATTCCGGGCTTTACACTTTATGCTTCCGGCTCGTATAATGTGTCGACTTGTGAGCGGATAACAATTTCACACAGGAAACAGCTATGCCTCAACAGCAGCAAATGCAACCTCCCAATTCAAGTGCGGACAACAACCCTTTGCAACAGCAATCATCACAAAATACCGTACCAAACGTCCTCAACCAAATTAACCAAATCTTTTCTCCAGAGGAGCAACGCAGCTTATTACAAGAAGCCATCGAAACCTGCAAGAATTTTGAAAAAACACAATTGTAAGTCTCGGCTCCAAGAAGGAGATATACCATGGATAAGAAATACTCAATAGGCTTAGATATCGGCACAAATAGCGTCGGATGGGCGGTGATCACTGATGAATATAAGGTTCCGTCTAAAAAGTT…	Same as pGG400_UV5 but with the PID sequence from pGG403
pGG456_UV5	GAATTCCGGGCTTTACACTTTATGCTTCCGGCTCGTATAATGTGTCGACTTGTGAGCGGATAACAATTTCACACAGGAAACAGCTATGCCTCAACAGCAGCAAATGCAACCTCCCAATTCAAGTGCGGACAACAACCCTTTGCAACAGCAATCATCACAAAATACCGTACCAAACGTCCTCAACCAAATTAACCAAATCTTTTCTCCAGAGGAGCAACGCAGCTTATTACAAGAAGCCATCGAAACCTGCAAGAATTTTGAAAAAACACAATTGTAAGTCTCGGCTCCAAGAAGGAGATATACCATGGATAAGAAATACTCAATAGGCTTAGATATCGGCACAAATAGCGTCGGATGGGCGGTGATCACTGATGAATATAAGGTTCCGTCTAAAAAGTT…	Same as pGG401_UV5 but with the PID sequence from pGG403
pGHUC_NoTarget	TCTAGAGGCATCAAATAAAACGAAAGGCTCAGTCGAAAGACTGGGCCTTTCGTTTTATCTGTTGTTTGTCGGTGAACGCTCTCCTGAGTAGGACAAATCCGCCGCCCTAGACCTAGGGTACGGGTTTTGCTGCCCGCAAACGGGCTGTTCTGGTGTTGCTAGTTTGTTATCAGAATCGCAGATCCGGCTTCAGCCGGTTTGCCGGCTGAAAGCGCTATTTCTTCCAGAATTGCCATGATTTTTTCCCCACGGGAGGCGTCACTGGCTCCCGTGTTGTCGGCAGCTTTGATTCGATAAGCAGCATCGCCTGTTTCAGGCTGTCTATGTGTGACTGTTGAGCTGTAACAAGTTGTCTCAGGTGTTCAATTTCATGTTCTAGTTGCTTTGTTTTACTGGTTT…	pGHUC (Oakes et al., 2016) derivative lacking hEGFP protospacer insertions
pGHUC_R25	TCTAGAGGCATCAAATAAAACGAAAGGCTCAGTCGAAAGACTGGGCCTTTCGTTTTATCTGTTGTTTGTCGGTGAACGCTCTCCTGAGTAGGACAAATCCGCCGCCCTAGACCTAGGGTACGGGTTTTGCTGCCCGCAAACGGGCTGTTCTGGTGTTGCTAGTTTGTTATCAGAATCGCAGATCCGGCTTCAGCCGGTTTGCCGGCTGAAAGCGCTATTTCTTCCAGAATTGCCATGATTTTTTCCCCACGGGAGGCGTCACTGGCTCCCGTGTTGTCGGCAGCTTTGATTCGATAAGCAGCATCGCCTGTTTCAGGCTGTCTATGTGTGACTGTTGAGCTGTAACAAGTTGTCTCAGGTGTTCAATTTCATGTTCTAGTTGCTTTGTTTTACTGGTTT…	pGHUC (Oakes et al., 2016) derivative with a single hEGFP protospacer and CGGCG PAM upstream of the lac core promoter driving HIS3/GFP (R25 configuration as depicted in Supplementary Fig. 1b)
pGG176	TCTAGAGGCATCAAATAAAACGAAAGGCTCAGTCGAAAGACTGGGCCTTTCGTTTTATCTGTTGTTTGTCGGTGAACGCTCTCCTGAGTAGGACAAATCCGCCGCCCTAGACCTAGGGTACGGGTTTTGCTGCCCGCAAACGGGCTGTTCTGGTGTTGCTAGTTTGTTATCAGAATCGCAGATCCGGCTTCAGCCGGTTTGCCGGCTGAAAGCGCTATTTCTTCCAGAATTGCCATGATTTTTTCCCCACGGGAGGCGTCACTGGCTCCCGTGTTGTCGGCAGCTTTGATTCGATAAGCAGCATCGCCTGTTTCAGGCTGTCTATGTGTGACTGTTGAGCTGTAACAAGTTGTCTCAGGTGTTCAATTTCATGTTCTAGTTGCTTTGTTTTACTGGTTT…	Same as pGHUC_R25 but with a second hEGFP protospacer (TGG PAM) downstream of the lac core promoter driving HIS3/GFP (Inverted orientation as depicted in Supplementary Fig. 1b)
pGG177	TCTAGAGGCATCAAATAAAACGAAAGGCTCAGTCGAAAGACTGGGCCTTTCGTTTTATCTGTTGTTTGTCGGTGAACGCTCTCCTGAGTAGGACAAATCCGCCGCCCTAGACCTAGGGTACGGGTTTTGCTGCCCGCAAACGGGCTGTTCTGGTGTTGCTAGTTTGTTATCAGAATCGCAGATCCGGCTTCAGCCGGTTTGCCGGCTGAAAGCGCTATTTCTTCCAGAATTGCCATGATTTTTTCCCCACGGGAGGCGTCACTGGCTCCCGTGTTGTCGGCAGCTTTGATTCGATAAGCAGCATCGCCTGTTTCAGGCTGTCTATGTGTGACTGTTGAGCTGTAACAAGTTGTCTCAGGTGTTCAATTTCATGTTCTAGTTGCTTTGTTTTACTGGTTT…	Same as pGHUC_R25 but with a second hEGFP protospacer (TAG PAM) downstream of the lac core promoter driving HIS3/GFP (Inverted orientation as depicted in Supplementary Fig. 1b)
pGG178	TCTAGAGGCATCAAATAAAACGAAAGGCTCAGTCGAAAGACTGGGCCTTTCGTTTTATCTGTTGTTTGTCGGTGAACGCTCTCCTGAGTAGGACAAATCCGCCGCCCTAGACCTAGGGTACGGGTTTTGCTGCCCGCAAACGGGCTGTTCTGGTGTTGCTAGTTTGTTATCAGAATCGCAGATCCGGCTTCAGCCGGTTTGCCGGCTGAAAGCGCTATTTCTTCCAGAATTGCCATGATTTTTTCCCCACGGGAGGCGTCACTGGCTCCCGTGTTGTCGGCAGCTTTGATTCGATAAGCAGCATCGCCTGTTTCAGGCTGTCTATGTGTGACTGTTGAGCTGTAACAAGTTGTCTCAGGTGTTCAATTTCATGTTCTAGTTGCTTTGTTTTACTGGTTT…	Same as pGHUC_R25 but with a second hEGFP protospacer (TGT PAM) downstream of the lac core promoter driving HIS3/GFP (Inverted orientation as depicted in Supplementary Fig. 1b)
pGG179	TCTAGAGGCATCAAATAAAACGAAAGGCTCAGTCGAAAGACTGGGCCTTTCGTTTTATCTGTTGTTTGTCGGTGAACGCTCTCCTGAGTAGGACAAATCCGCCGCCCTAGACCTAGGGTACGGGTTTTGCTGCCCGCAAACGGGCTGTTCTGGTGTTGCTAGTTTGTTATCAGAATCGCAGATCCGGCTTCAGCCGGTTTGCCGGCTGAAAGCGCTATTTCTTCCAGAATTGCCATGATTTTTTCCCCACGGGAGGCGTCACTGGCTCCCGTGTTGTCGGCAGCTTTGATTCGATAAGCAGCATCGCCTGTTTCAGGCTGTCTATGTGTGACTGTTGAGCTGTAACAAGTTGTCTCAGGTGTTCAATTTCATGTTCTAGTTGCTTTGTTTTACTGGTTT…	Same as pGHUC_R25 but with a second hEGFP protospacer (TGG PAM) downstream of the lac core promoter driving HIS3/GFP (Forward orientation as depicted in Supplementary Fig. 1b)
pGG180	TCTAGAGGCATCAAATAAAACGAAAGGCTCAGTCGAAAGACTGGGCCTTTCGTTTTATCTGTTGTTTGTCGGTGAACGCTCTCCTGAGTAGGACAAATCCGCCGCCCTAGACCTAGGGTACGGGTTTTGCTGCCCGCAAACGGGCTGTTCTGGTGTTGCTAGTTTGTTATCAGAATCGCAGATCCGGCTTCAGCCGGTTTGCCGGCTGAAAGCGCTATTTCTTCCAGAATTGCCATGATTTTTTCCCCACGGGAGGCGTCACTGGCTCCCGTGTTGTCGGCAGCTTTGATTCGATAAGCAGCATCGCCTGTTTCAGGCTGTCTATGTGTGACTGTTGAGCTGTAACAAGTTGTCTCAGGTGTTCAATTTCATGTTCTAGTTGCTTTGTTTTACTGGTTT…	Same as pGHUC_R25 but with a second hEGFP protospacer (TAG PAM) downstream of the lac core promoter driving HIS3/GFP (Forward orientation as depicted in Supplementary Fig. 1b)
pGG181	TCTAGAGGCATCAAATAAAACGAAAGGCTCAGTCGAAAGACTGGGCCTTTCGTTTTATCTGTTGTTTGTCGGTGAACGCTCTCCTGAGTAGGACAAATCCGCCGCCCTAGACCTAGGGTACGGGTTTTGCTGCCCGCAAACGGGCTGTTCTGGTGTTGCTAGTTTGTTATCAGAATCGCAGATCCGGCTTCAGCCGGTTTGCCGGCTGAAAGCGCTATTTCTTCCAGAATTGCCATGATTTTTTCCCCACGGGAGGCGTCACTGGCTCCCGTGTTGTCGGCAGCTTTGATTCGATAAGCAGCATCGCCTGTTTCAGGCTGTCTATGTGTGACTGTTGAGCTGTAACAAGTTGTCTCAGGTGTTCAATTTCATGTTCTAGTTGCTTTGTTTTACTGGTTT…	Same as pGHUC_R25 but with a second hEGFP protospacer (TGT PAM) downstream of the lac core promoter driving HIS3/GFP (Forward orientation as depicted in Supplementary Fig. 1b)
pGG184	TCTAGAGGCATCAAATAAAACGAAAGGCTCAGTCGAAAGACTGGGCCTTTCGTTTTATCTGTTGTTTGTCGGTGAACGCTCTCCTGAGTAGGACAAATCCGCCGCCCTAGACCTAGGGTACGGGTTTTGCTGCCCGCAAACGGGCTGTTCTGGTGTTGCTAGTTTGTTATCAGAATCGCAGATCCGGCTTCAGCCGGTTTGCCGGCTGAAAGCGCTATTTCTTCCAGAATTGCCATGATTTTTTCCCCACGGGAGGCGTCACTGGCTCCCGTGTTGTCGGCAGCTTTGATTCGATAAGCAGCATCGCCTGTTTCAGGCTGTCTATGTGTGACTGTTGAGCTGTAACAAGTTGTCTCAGGTGTTCAATTTCATGTTCTAGTTGCTTTGTTTTACTGGTTT…	Same as pGHUC_R25 but with a CAGCG PAM at the upstream target
pGG187	TCTAGAGGCATCAAATAAAACGAAAGGCTCAGTCGAAAGACTGGGCCTTTCGTTTTATCTGTTGTTTGTCGGTGAACGCTCTCCTGAGTAGGACAAATCCGCCGCCCTAGACCTAGGGTACGGGTTTTGCTGCCCGCAAACGGGCTGTTCTGGTGTTGCTAGTTTGTTATCAGAATCGCAGATCCGGCTTCAGCCGGTTTGCCGGCTGAAAGCGCTATTTCTTCCAGAATTGCCATGATTTTTTCCCCACGGGAGGCGTCACTGGCTCCCGTGTTGTCGGCAGCTTTGATTCGATAAGCAGCATCGCCTGTTTCAGGCTGTCTATGTGTGACTGTTGAGCTGTAACAAGTTGTCTCAGGTGTTCAATTTCATGTTCTAGTTGCTTTGTTTTACTGGTTT…	Same as pGHUC_R25 but with a CGACG PAM at the upstream target
pGG195	TCTAGAGGCATCAAATAAAACGAAAGGCTCAGTCGAAAGACTGGGCCTTTCGTTTTATCTGTTGTTTGTCGGTGAACGCTCTCCTGAGTAGGACAAATCCGCCGCCCTAGACCTAGGGTACGGGTTTTGCTGCCCGCAAACGGGCTGTTCTGGTGTTGCTAGTTTGTTATCAGAATCGCAGATCCGGCTTCAGCCGGTTTGCCGGCTGAAAGCGCTATTTCTTCCAGAATTGCCATGATTTTTTCCCCACGGGAGGCGTCACTGGCTCCCGTGTTGTCGGCAGCTTTGATTCGATAAGCAGCATCGCCTGTTTCAGGCTGTCTATGTGTGACTGTTGAGCTGTAACAAGTTGTCTCAGGTGTTCAATTTCATGTTCTAGTTGCTTTGTTTTACTGGTTT…	Same as pGHUC_R25 but with a GCCCG PAM at the upstream target
pGG190	TCTAGAGGCATCAAATAAAACGAAAGGCTCAGTCGAAAGACTGGGCCTTTCGTTTTATCTGTTGTTTGTCGGTGAACGCTCTCCTGAGTAGGACAAATCCGCCGCCCTAGACCTAGGGTACGGGTTTTGCTGCCCGCAAACGGGCTGTTCTGGTGTTGCTAGTTTGTTATCAGAATCGCAGATCCGGCTTCAGCCGGTTTGCCGGCTGAAAGCGCTATTTCTTCCAGAATTGCCATGATTTTTTCCCCACGGGAGGCGTCACTGGCTCCCGTGTTGTCGGCAGCTTTGATTCGATAAGCAGCATCGCCTGTTTCAGGCTGTCTATGTGTGACTGTTGAGCTGTAACAAGTTGTCTCAGGTGTTCAATTTCATGTTCTAGTTGCTTTGTTTTACTGGTTT…	Same as pGG184 but with a second hEGFP protospacer (TGG PAM) downstream of the lac core promoter driving HIS3/GFP (Forward orientation as depicted in Supplementary Fig. 1b)
pGG198	TCTAGAGGCATCAAATAAAACGAAAGGCTCAGTCGAAAGACTGGGCCTTTCGTTTTATCTGTTGTTTGTCGGTGAACGCTCTCCTGAGTAGGACAAATCCGCCGCCCTAGACCTAGGGTACGGGTTTTGCTGCCCGCAAACGGGCTGTTCTGGTGTTGCTAGTTTGTTATCAGAATCGCAGATCCGGCTTCAGCCGGTTTGCCGGCTGAAAGCGCTATTTCTTCCAGAATTGCCATGATTTTTTCCCCACGGGAGGCGTCACTGGCTCCCGTGTTGTCGGCAGCTTTGATTCGATAAGCAGCATCGCCTGTTTCAGGCTGTCTATGTGTGACTGTTGAGCTGTAACAAGTTGTCTCAGGTGTTCAATTTCATGTTCTAGTTGCTTTGTTTTACTGGTTT…	Same as pGG184 but with a second hEGFP protospacer (CGGCG PAM) downstream of the lac core promoter driving HIS3/GFP (Forward orientation as depicted in Supplementary Fig. 1b)
pGG209	TCTAGAGGCATCAAATAAAACGAAAGGCTCAGTCGAAAGACTGGGCCTTTCGTTTTATCTGTTGTTTGTCGGTGAACGCTCTCCTGAGTAGGACAAATCCGCCGCCCTAGACCTAGGGTACGGGTTTTGCTGCCCGCAAACGGGCTGTTCTGGTGTTGCTAGTTTGTTATCAGAATCGCAGATCCGGCTTCAGCCGGTTTGCCGGCTGAAAGCGCTATTTCTTCCAGAATTGCCATGATTTTTTCCCCACGGGAGGCGTCACTGGCTCCCGTGTTGTCGGCAGCTTTGATTCGATAAGCAGCATCGCCTGTTTCAGGCTGTCTATGTGTGACTGTTGAGCTGTAACAAGTTGTCTCAGGTGTTCAATTTCATGTTCTAGTTGCTTTGTTTTACTGGTTT…	Same as pGG184 but with a second hEGFP protospacer (GCCCG PAM) downstream of the lac core promoter driving HIS3/GFP (Forward orientation as depicted in Supplementary Fig. 1b)
pGG194	TCTAGAGGCATCAAATAAAACGAAAGGCTCAGTCGAAAGACTGGGCCTTTCGTTTTATCTGTTGTTTGTCGGTGAACGCTCTCCTGAGTAGGACAAATCCGCCGCCCTAGACCTAGGGTACGGGTTTTGCTGCCCGCAAACGGGCTGTTCTGGTGTTGCTAGTTTGTTATCAGAATCGCAGATCCGGCTTCAGCCGGTTTGCCGGCTGAAAGCGCTATTTCTTCCAGAATTGCCATGATTTTTTCCCCACGGGAGGCGTCACTGGCTCCCGTGTTGTCGGCAGCTTTGATTCGATAAGCAGCATCGCCTGTTTCAGGCTGTCTATGTGTGACTGTTGAGCTGTAACAAGTTGTCTCAGGTGTTCAATTTCATGTTCTAGTTGCTTTGTTTTACTGGTTT…	Same as pGHUC_R25 but with a TGGAG PAM at the upstream target
pGG412	TCTAGAGGCATCAAATAAAACGAAAGGCTCAGTCGAAAGACTGGGCCTTTCGTTTTATCTGTTGTTTGTCGGTGAACGCTCTCCTGAGTAGGACAAATCCGCCGCCCTAGACCTAGGGTACGGGTTTTGCTGCCCGCAAACGGGCTGTTCTGGTGTTGCTAGTTTGTTATCAGAATCGCAGATCCGGCTTCAGCCGGTTTGCCGGCTGAAAGCGCTATTTCTTCCAGAATTGCCATGATTTTTTCCCCACGGGAGGCGTCACTGGCTCCCGTGTTGTCGGCAGCTTTGATTCGATAAGCAGCATCGCCTGTTTCAGGCTGTCTATGTGTGACTGTTGAGCTGTAACAAGTTGTCTCAGGTGTTCAATTTCATGTTCTAGTTGCTTTGTTTTACTGGTTT…	Same as pGG198 but with a stronger promoter (J23118) constitutively driving HIS3/GFP expression, and no upstream protospacer
pGG413	TCTAGAGGCATCAAATAAAACGAAAGGCTCAGTCGAAAGACTGGGCCTTTCGTTTTATCTGTTGTTTGTCGGTGAACGCTCTCCTGAGTAGGACAAATCCGCCGCCCTAGACCTAGGGTACGGGTTTTGCTGCCCGCAAACGGGCTGTTCTGGTGTTGCTAGTTTGTTATCAGAATCGCAGATCCGGCTTCAGCCGGTTTGCCGGCTGAAAGCGCTATTTCTTCCAGAATTGCCATGATTTTTTCCCCACGGGAGGCGTCACTGGCTCCCGTGTTGTCGGCAGCTTTGATTCGATAAGCAGCATCGCCTGTTTCAGGCTGTCTATGTGTGACTGTTGAGCTGTAACAAGTTGTCTCAGGTGTTCAATTTCATGTTCTAGTTGCTTTGTTTTACTGGTTT…	Same as pGG198 but with a stronger promoter (J23118) constitutively driving HIS3/GFP expression, a CAGCG PAM at the downstream hEGFP protospacer, and no upstream protospacer
pGG415	TCTAGAGGCATCAAATAAAACGAAAGGCTCAGTCGAAAGACTGGGCCTTTCGTTTTATCTGTTGTTTGTCGGTGAACGCTCTCCTGAGTAGGACAAATCCGCCGCCCTAGACCTAGGGTACGGGTTTTGCTGCCCGCAAACGGGCTGTTCTGGTGTTGCTAGTTTGTTATCAGAATCGCAGATCCGGCTTCAGCCGGTTTGCCGGCTGAAAGCGCTATTTCTTCCAGAATTGCCATGATTTTTTCCCCACGGGAGGCGTCACTGGCTCCCGTGTTGTCGGCAGCTTTGATTCGATAAGCAGCATCGCCTGTTTCAGGCTGTCTATGTGTGACTGTTGAGCTGTAACAAGTTGTCTCAGGTGTTCAATTTCATGTTCTAGTTGCTTTGTTTTACTGGTTT…	Same as pGG209 but with a stronger promoter (J23118) constitutively driving HIS3/GFP expression, and no upstream protospacer
pH3U3_8bp-PAM-Library	TCTAGAGGCATCAAATAAAACGAAAGGCTCAGTCGAAAGACTGGGCCTTTCGTTTTATCTGTTGTTTGTCGGTGAACGCTCTCCTGAGTAGGACAAATCCGCCGCCCTAGACCTAGGGTACGGGTTTTGCTGCCCGCAAACGGGCTGTTCTGGTGTTGCTAGTTTGTTATCAGAATCGCAGATCCGGCTTCAGCCGGTTTGCCGGCTGAAAGCGCTATTTCTTCCAGAATTGCCATGATTTTTTCCCCACGGGAGGCGTCACTGGCTCCCGTGTTGTCGGCAGCTTTGATTCGATAAGCAGCATCGCCTGTTTCAGGCTGTCTATGTGTGACTGTTGAGCTGTAACAAGTTGTCTCAGGTGTTCAATTTCATGTTCTAGTTGCTTTGTTTTACTGGTTT…	Target plasmid library used for PAM-depletion assay, with 8bp randomized near the EcoRI junction and a 20bp barcode randomized near the AgeI junction
pH3U3_Random-Clone	TCTAGAGGCATCAAATAAAACGAAAGGCTCAGTCGAAAGACTGGGCCTTTCGTTTTATCTGTTGTTTGTCGGTGAACGCTCTCCTGAGTAGGACAAATCCGCCGCCCTAGACCTAGGGTACGGGTTTTGCTGCCCGCAAACGGGCTGTTCTGGTGTTGCTAGTTTGTTATCAGAATCGCAGATCCGGCTTCAGCCGGTTTGCCGGCTGAAAGCGCTATTTCTTCCAGAATTGCCATGATTTTTTCCCCACGGGAGGCGTCACTGGCTCCCGTGTTGTCGGCAGCTTTGATTCGATAAGCAGCATCGCCTGTTTCAGGCTGTCTATGTGTGACTGTTGAGCTGTAACAAGTTGTCTCAGGTGTTCAATTTCATGTTCTAGTTGCTTTGTTTTACTGGTTT…	Random library transformant isolated on rich media; same as pH3U3_8bp-PAM-Library but with a fixed sequence at the randomized regions
pGG460	TCTAGAGGCATCAAATAAAACGAAAGGCTCAGTCGAAAGACTGGGCCTTTCGTTTTATCTGTTGTTTGTCGGTGAACGCTCTCCTGAGTAGGACAAATCCGCCGCCCTAGACCTAGGGTACGGGTTTTGCTGCCCGCAAACGGGCTGTTCTGGTGTTGCTAGTTTGTTATCAGAATCGCAGATCCGGCTTCAGCCGGTTTGCCGGCTGAAAGCGCTATTTCTTCCAGAATTGCCATGATTTTTTCCCCACGGGAGGCGTCACTGGCTCCCGTGTTGTCGGCAGCTTTGATTCGATAAGCAGCATCGCCTGTTTCAGGCTGTCTATGTGTGACTGTTGAGCTGTAACAAGTTGTCTCAGGTGTTCAATTTCATGTTCTAGTTGCTTTGTTTTACTGGTTT…	Same as pH3U3_Random-Clone but with a CGGCG PAM for spacer 1
pGG461	TCTAGAGGCATCAAATAAAACGAAAGGCTCAGTCGAAAGACTGGGCCTTTCGTTTTATCTGTTGTTTGTCGGTGAACGCTCTCCTGAGTAGGACAAATCCGCCGCCCTAGACCTAGGGTACGGGTTTTGCTGCCCGCAAACGGGCTGTTCTGGTGTTGCTAGTTTGTTATCAGAATCGCAGATCCGGCTTCAGCCGGTTTGCCGGCTGAAAGCGCTATTTCTTCCAGAATTGCCATGATTTTTTCCCCACGGGAGGCGTCACTGGCTCCCGTGTTGTCGGCAGCTTTGATTCGATAAGCAGCATCGCCTGTTTCAGGCTGTCTATGTGTGACTGTTGAGCTGTAACAAGTTGTCTCAGGTGTTCAATTTCATGTTCTAGTTGCTTTGTTTTACTGGTTT…	Same as pH3U3_Random-Clone but with a CGGCG PAM for spacer 2
pGG462	TCTAGAGGCATCAAATAAAACGAAAGGCTCAGTCGAAAGACTGGGCCTTTCGTTTTATCTGTTGTTTGTCGGTGAACGCTCTCCTGAGTAGGACAAATCCGCCGCCCTAGACCTAGGGTACGGGTTTTGCTGCCCGCAAACGGGCTGTTCTGGTGTTGCTAGTTTGTTATCAGAATCGCAGATCCGGCTTCAGCCGGTTTGCCGGCTGAAAGCGCTATTTCTTCCAGAATTGCCATGATTTTTTCCCCACGGGAGGCGTCACTGGCTCCCGTGTTGTCGGCAGCTTTGATTCGATAAGCAGCATCGCCTGTTTCAGGCTGTCTATGTGTGACTGTTGAGCTGTAACAAGTTGTCTCAGGTGTTCAATTTCATGTTCTAGTTGCTTTGTTTTACTGGTTT…	Same as pH3U3_Random-Clone but with a CAGCG PAM for spacer 1
pGG463	TCTAGAGGCATCAAATAAAACGAAAGGCTCAGTCGAAAGACTGGGCCTTTCGTTTTATCTGTTGTTTGTCGGTGAACGCTCTCCTGAGTAGGACAAATCCGCCGCCCTAGACCTAGGGTACGGGTTTTGCTGCCCGCAAACGGGCTGTTCTGGTGTTGCTAGTTTGTTATCAGAATCGCAGATCCGGCTTCAGCCGGTTTGCCGGCTGAAAGCGCTATTTCTTCCAGAATTGCCATGATTTTTTCCCCACGGGAGGCGTCACTGGCTCCCGTGTTGTCGGCAGCTTTGATTCGATAAGCAGCATCGCCTGTTTCAGGCTGTCTATGTGTGACTGTTGAGCTGTAACAAGTTGTCTCAGGTGTTCAATTTCATGTTCTAGTTGCTTTGTTTTACTGGTTT…	Same as pH3U3_Random-Clone but with a CAGCG PAM for spacer 2
pNA304	GACGAAAGGGCCTCGTGATACGCCTATTTTTATAGGTTAATGTCATGATAATAATGGTTTCTTAGTATGATCCAATATCAAAGGAAATGATAGCATTGAAGGATGAGACTAATCCAATTGAGGAGTGGCAGCATATAGAACAGCTAAAGGGTAGTGCTGAAGGAAGCATACGATACCCCGCATGGAATGGGATAATATCACAGGAGGTACTAGACTACCTTTCATCCTACATAAATAGACGCATATAAGTACGCATTTAAGCATAAACACGCACTATGCCGTTCTTCTCATGTATATATATATACAGGCAACACGCAGATATAGGTGCGACGTGAACAGTGAGCTGTATGTGCGCAGCTCGCGTTGCATTTTCGGAAGCGCTCGTTTTCGGAAACGCTT…	Plasmid for sgRNA expression in yeast; URA3 marker
pGG197	GACGAAAGGGCCTCGTGATACGCCTATTTTTATAGGTTAATGTCATGATAATAATGGTTTCTTAGTATGATCCAATATCAAAGGAAATGATAGCATTGAAGGATGAGACTAATCCAATTGAGGAGTGGCAGCATATAGAACAGCTAAAGGGTAGTGCTGAAGGAAGCATACGATACCCCGCATGGAATGGGATAATATCACAGGAGGTACTAGACTACCTTTCATCCTACATAAATAGACGCATATAAGTACGCATTTAAGCATAAACACGCACTATGCCGTTCTTCTCATGTATATATATATACAGGCAACACGCAGATATAGGTGCGACGTGAACAGTGAGCTGTATGTGCGCAGCTCGCGTTGCATTTTCGGAAGCGCTCGTTTTCGGAAACGCTT…	Same as pNA304 but with the NotI site replaced by the hEGFP spacer
pGG202	GACGAAAGGGCCTCGTGATACGCCTATTTTTATAGGTTAATGTCATGATAATAATGGTTTCTTAGTATGATCCAATATCAAAGGAAATGATAGCATTGAAGGATGAGACTAATCCAATTGAGGAGTGGCAGCATATAGAACAGCTAAAGGGTAGTGCTGAAGGAAGCATACGATACCCCGCATGGAATGGGATAATATCACAGGAGGTACTAGACTACCTTTCATCCTACATAAATAGACGCATATAAGTACGCATTTAAGCATAAACACGCACTATGCCGTTCTTCTCATGTATATATATATACAGGCAACACGCAGATATAGGTGCGACGTGAACAGTGAGCTGTATGTGCGCAGCTCGCGTTGCATTTTCGGAAGCGCTCGTTTTCGGAAACGCTT…	Same as pNA304 but with the NotI site replaced by a LYS2-targeting spacer
pGG203	GACGAAAGGGCCTCGTGATACGCCTATTTTTATAGGTTAATGTCATGATAATAATGGTTTCTTAGTATGATCCAATATCAAAGGAAATGATAGCATTGAAGGATGAGACTAATCCAATTGAGGAGTGGCAGCATATAGAACAGCTAAAGGGTAGTGCTGAAGGAAGCATACGATACCCCGCATGGAATGGGATAATATCACAGGAGGTACTAGACTACCTTTCATCCTACATAAATAGACGCATATAAGTACGCATTTAAGCATAAACACGCACTATGCCGTTCTTCTCATGTATATATATATACAGGCAACACGCAGATATAGGTGCGACGTGAACAGTGAGCTGTATGTGCGCAGCTCGCGTTGCATTTTCGGAAGCGCTCGTTTTCGGAAACGCTT…	Same as pNA304 but with the NotI site replaced by a CAN1-targeting spacer
pNA306	TGGTTTCTTAGGACGGATCGCTTGCCTGTAACTTACACGCGCCTCGTATCTTTTAATGATGGAATAATTTGGGAATTTACTCTGTGTTTATTTATTTTTATGTTTTGTATTTGGATTTTAGAAAGTAAATAAAGAAGGTAGAAGAGTTACGGAATGAAGAAAAAAAAATAAACAAAGGTTTAAAAAATTTCAACAAAAAGCGTACTTTACATATATATTTATTAGACAAGAAAAGCAGATTAAATAGATATACATTCGATTAACGATAAGTAAAATGTAAAATCACAGGATTTTCGTGTGTGGTCTTCTACACAGACAAGATGAAACAATTCGGCATTAATACCTGAGAGCAGGAAGAGCAAGATAAAAGGTAGTATTTGTTGGCGATCCCCCTAGAGT…	Plasmid for Wt Cas9 expression in yeast; LEU2 marker
pGG211	TGGTTTCTTAGGACGGATCGCTTGCCTGTAACTTACACGCGCCTCGTATCTTTTAATGATGGAATAATTTGGGAATTTACTCTGTGTTTATTTATTTTTATGTTTTGTATTTGGATTTTAGAAAGTAAATAAAGAAGGTAGAAGAGTTACGGAATGAAGAAAAAAAAATAAACAAAGGTTTAAAAAATTTCAACAAAAAGCGTACTTTACATATATATTTATTAGACAAGAAAAGCAGATTAAATAGATATACATTCGATTAACGATAAGTAAAATGTAAAATCACAGGATTTTCGTGTGTGGTCTTCTACACAGACAAGATGAAACAATTCGGCATTAATACCTGAGAGCAGGAAGAGCAAGATAAAAGGTAGTATTTGTTGGCGATCCCCCTAGAGT…	Same as pNA306 but with the PID replaced by a KanR cassette
pGG442	TGGTTTCTTAGGACGGATCGCTTGCCTGTAACTTACACGCGCCTCGTATCTTTTAATGATGGAATAATTTGGGAATTTACTCTGTGTTTATTTATTTTTATGTTTTGTATTTGGATTTTAGAAAGTAAATAAAGAAGGTAGAAGAGTTACGGAATGAAGAAAAAAAAATAAACAAAGGTTTAAAAAATTTCAACAAAAAGCGTACTTTACATATATATTTATTAGACAAGAAAAGCAGATTAAATAGATATACATTCGATTAACGATAAGTAAAATGTAAAATCACAGGATTTTCGTGTGTGGTCTTCTACACAGACAAGATGAAACAATTCGGCATTAATACCTGAGAGCAGGAAGAGCAAGATAAAAGGTAGTATTTGTTGGCGATCCCCCTAGAGT…	Same as pGG211 but with Zif268 fused to Cas9's C-terminus and with sequence corrections immediately adjacent to the NheI site
pGG431	TGGTTTCTTAGGACGGATCGCTTGCCTGTAACTTACACGCGCCTCGTATCTTTTAATGATGGAATAATTTGGGAATTTACTCTGTGTTTATTTATTTTTATGTTTTGTATTTGGATTTTAGAAAGTAAATAAAGAAGGTAGAAGAGTTACGGAATGAAGAAAAAAAAATAAACAAAGGTTTAAAAAATTTCAACAAAAAGCGTACTTTACATATATATTTATTAGACAAGAAAAGCAGATTAAATAGATATACATTCGATTAACGATAAGTAAAATGTAAAATCACAGGATTTTCGTGTGTGGTCTTCTACACAGACAAGATGAAACAATTCGGCATTAATACCTGAGAGCAGGAAGAGCAAGATAAAAGGTAGTATTTGTTGGCGATCCCCCTAGAGT…	Same as pGG211 but with sequence corrections immediately adjacent to the NheI site
MSP469	ATATGCCAAGTACGCCCCCTATTGACGTCAATGACGGTAAATGGCCCGCCTGGCATTATGCCCAGTACATGACCTTATGGGACTTTCCTACTTGGCAGTACATCTACGTATTAGTCATCGCTATTACCATGGTGATGCGGTTTTGGCAGTACATCAATGGGCGTGGATAGCGGTTTGACTCACGGGGATTTCCAAGTCTCCACCCCATTGACGTCAATGGGAGTTTGTTTTGGCACCAAAATCAACGGGACTTTCCAAAATGTCGTAACAACTCCGCCCCATTGACGCAAATGGGCGGTAGGCGTGTACGGTGGGAGGTCTATATAAGCAGAGCTGGTTTAGTGAACCGTCAGATCCGCTAGAGATCCGCGGCCGCTAATACGACTCACTATAGGGAGA…	Plasmid used for expression of the VQR variant in human cells; Addgene #65771
pGG437	ATATGCCAAGTACGCCCCCTATTGACGTCAATGACGGTAAATGGCCCGCCTGGCATTATGCCCAGTACATGACCTTATGGGACTTTCCTACTTGGCAGTACATCTACGTATTAGTCATCGCTATTACCATGGTGATGCGGTTTTGGCAGTACATCAATGGGCGTGGATAGCGGTTTGACTCACGGGGATTTCCAAGTCTCCACCCCATTGACGTCAATGGGAGTTTGTTTTGGCACCAAAATCAACGGGACTTTCCAAAATGTCGTAACAACTCCGCCCCATTGACGCAAATGGGCGGTAGGCGTGTACGGTGGGAGGTCTATATAAGCAGAGCTGGTTTAGTGAACCGTCAGATCCGCTAGAGATCCGCGGCCGCTAATACGACTCACTATAGGGAGA…	Same as MSP469 but for expression of the KG variant
pGG438	ATATGCCAAGTACGCCCCCTATTGACGTCAATGACGGTAAATGGCCCGCCTGGCATTATGCCCAGTACATGACCTTATGGGACTTTCCTACTTGGCAGTACATCTACGTATTAGTCATCGCTATTACCATGGTGATGCGGTTTTGGCAGTACATCAATGGGCGTGGATAGCGGTTTGACTCACGGGGATTTCCAAGTCTCCACCCCATTGACGTCAATGGGAGTTTGTTTTGGCACCAAAATCAACGGGACTTTCCAAAATGTCGTAACAACTCCGCCCCATTGACGCAAATGGGCGGTAGGCGTGTACGGTGGGAGGTCTATATAAGCAGAGCTGGTTTAGTGAACCGTCAGATCCGCTAGAGATCCGCGGCCGCTAATACGACTCACTATAGGGAGA…	Same as MSP469 but for expression of the VRKG variant
pGG439	ATATGCCAAGTACGCCCCCTATTGACGTCAATGACGGTAAATGGCCCGCCTGGCATTATGCCCAGTACATGACCTTATGGGACTTTCCTACTTGGCAGTACATCTACGTATTAGTCATCGCTATTACCATGGTGATGCGGTTTTGGCAGTACATCAATGGGCGTGGATAGCGGTTTGACTCACGGGGATTTCCAAGTCTCCACCCCATTGACGTCAATGGGAGTTTGTTTTGGCACCAAAATCAACGGGACTTTCCAAAATGTCGTAACAACTCCGCCCCATTGACGCAAATGGGCGGTAGGCGTGTACGGTGGGAGGTCTATATAAGCAGAGCTGGTTTAGTGAACCGTCAGATCCGCTAGAGATCCGCGGCCGCTAATACGACTCACTATAGGGAGA…	Same as MSP469 but for expression of Wt SpCas9
pGG440	ATATGCCAAGTACGCCCCCTATTGACGTCAATGACGGTAAATGGCCCGCCTGGCATTATGCCCAGTACATGACCTTATGGGACTTTCCTACTTGGCAGTACATCTACGTATTAGTCATCGCTATTACCATGGTGATGCGGTTTTGGCAGTACATCAATGGGCGTGGATAGCGGTTTGACTCACGGGGATTTCCAAGTCTCCACCCCATTGACGTCAATGGGAGTTTGTTTTGGCACCAAAATCAACGGGACTTTCCAAAATGTCGTAACAACTCCGCCCCATTGACGCAAATGGGCGGTAGGCGTGTACGGTGGGAGGTCTATATAAGCAGAGCTGGTTTAGTGAACCGTCAGATCCGCTAGAGATCCGCGGCCGCTAATACGACTCACTATAGGGAGA…	Same as MSP469 but for expression of the VRVRFRR variant
BPK1520	AAAAGTGCCACCTGACGTCGCTAGCTGTACAAAAAAGCAGGCTTTAAAGGAACCAATTCAGTCGACTGGATCCGGTACCAAGGTCGGGCAGGAAGAGGGCCTATTTCCCATGATTCCTTCATATTTGCATATACGATACAAGGCTGTTAGAGAGATAATTAGAATTAATTTGACTGTAAACACAAAGATATTAGTACAAAATACGTGACGTAGAAAGTAATAATTTCTTGGGTAGTTTGCAGTTTTAAAATTATGTTTTAAAATGGACTATCATATGCTTACCGTAACTTGAAAGTATTTCGATTTCTTGGCTTTATATATCTTGTGGAAAGGACGAAACACCGGAGACGATTAATGCGTCTCCGTTTTAGAGCTAGAAATAGCAAGTTAAAATAAGGC…	Plasmid used for expression of sgRNAs in human cells; Addgene #65777
pGG443	AAAAGTGCCACCTGACGTCGCTAGCTGTACAAAAAAGCAGGCTTTAAAGGAACCAATTCAGTCGACTGGATCCGGTACCAAGGTCGGGCAGGAAGAGGGCCTATTTCCCATGATTCCTTCATATTTGCATATACGATACAAGGCTGTTAGAGAGATAATTAGAATTAATTTGACTGTAAACACAAAGATATTAGTACAAAATACGTGACGTAGAAAGTAATAATTTCTTGGGTAGTTTGCAGTTTTAAAATTATGTTTTAAAATGGACTATCATATGCTTACCGTAACTTGAAAGTATTTCGATTTCTTGGCTTTATATATCTTGTGGAAAGGACGAAACACCGGGCACGGGCAGCTTGCCGGGTTTTAGAGCTAGAAATAGCAAGTTAAAATAAGGCT…	Same as BPK1520 but with the NGG 1 spacer inserted at Esp3I sites
pGG444	AAAAGTGCCACCTGACGTCGCTAGCTGTACAAAAAAGCAGGCTTTAAAGGAACCAATTCAGTCGACTGGATCCGGTACCAAGGTCGGGCAGGAAGAGGGCCTATTTCCCATGATTCCTTCATATTTGCATATACGATACAAGGCTGTTAGAGAGATAATTAGAATTAATTTGACTGTAAACACAAAGATATTAGTACAAAATACGTGACGTAGAAAGTAATAATTTCTTGGGTAGTTTGCAGTTTTAAAATTATGTTTTAAAATGGACTATCATATGCTTACCGTAACTTGAAAGTATTTCGATTTCTTGGCTTTATATATCTTGTGGAAAGGACGAAACACCGTCGCCCTCGAACTTCACCTGTTTTAGAGCTAGAAATAGCAAGTTAAAATAAGGCT…	Same as BPK1520 but with the NGG 2 spacer inserted at Esp3I sites
pGG447	AAAAGTGCCACCTGACGTCGCTAGCTGTACAAAAAAGCAGGCTTTAAAGGAACCAATTCAGTCGACTGGATCCGGTACCAAGGTCGGGCAGGAAGAGGGCCTATTTCCCATGATTCCTTCATATTTGCATATACGATACAAGGCTGTTAGAGAGATAATTAGAATTAATTTGACTGTAAACACAAAGATATTAGTACAAAATACGTGACGTAGAAAGTAATAATTTCTTGGGTAGTTTGCAGTTTTAAAATTATGTTTTAAAATGGACTATCATATGCTTACCGTAACTTGAAAGTATTTCGATTTCTTGGCTTTATATATCTTGTGGAAAGGACGAAACACCGGGTGGTGCCCATCCTGGTCGTTTTAGAGCTAGAAATAGCAAGTTAAAATAAGGCT…	Same as BPK1520 but with the NAG 1 spacer inserted at Esp3I sites
pGG448	AAAAGTGCCACCTGACGTCGCTAGCTGTACAAAAAAGCAGGCTTTAAAGGAACCAATTCAGTCGACTGGATCCGGTACCAAGGTCGGGCAGGAAGAGGGCCTATTTCCCATGATTCCTTCATATTTGCATATACGATACAAGGCTGTTAGAGAGATAATTAGAATTAATTTGACTGTAAACACAAAGATATTAGTACAAAATACGTGACGTAGAAAGTAATAATTTCTTGGGTAGTTTGCAGTTTTAAAATTATGTTTTAAAATGGACTATCATATGCTTACCGTAACTTGAAAGTATTTCGATTTCTTGGCTTTATATATCTTGTGGAAAGGACGAAACACCGACGTAAACGGCCACAAGTTGTTTTAGAGCTAGAAATAGCAAGTTAAAATAAGGCT…	Same as BPK1520 but with the NAG 2 spacer inserted at Esp3I sites
pGG449	AAAAGTGCCACCTGACGTCGCTAGCTGTACAAAAAAGCAGGCTTTAAAGGAACCAATTCAGTCGACTGGATCCGGTACCAAGGTCGGGCAGGAAGAGGGCCTATTTCCCATGATTCCTTCATATTTGCATATACGATACAAGGCTGTTAGAGAGATAATTAGAATTAATTTGACTGTAAACACAAAGATATTAGTACAAAATACGTGACGTAGAAAGTAATAATTTCTTGGGTAGTTTGCAGTTTTAAAATTATGTTTTAAAATGGACTATCATATGCTTACCGTAACTTGAAAGTATTTCGATTTCTTGGCTTTATATATCTTGTGGAAAGGACGAAACACCGTGCAGATGAACTTCAGGGTGTTTTAGAGCTAGAAATAGCAAGTTAAAATAAGGCT…	Same as BPK1520 but with the NAG 3 spacer inserted at Esp3I sites
pGG450	AAAAGTGCCACCTGACGTCGCTAGCTGTACAAAAAAGCAGGCTTTAAAGGAACCAATTCAGTCGACTGGATCCGGTACCAAGGTCGGGCAGGAAGAGGGCCTATTTCCCATGATTCCTTCATATTTGCATATACGATACAAGGCTGTTAGAGAGATAATTAGAATTAATTTGACTGTAAACACAAAGATATTAGTACAAAATACGTGACGTAGAAAGTAATAATTTCTTGGGTAGTTTGCAGTTTTAAAATTATGTTTTAAAATGGACTATCATATGCTTACCGTAACTTGAAAGTATTTCGATTTCTTGGCTTTATATATCTTGTGGAAAGGACGAAACACCGGGTGGTCACGAGGGTGGGCGTTTTAGAGCTAGAAATAGCAAGTTAAAATAAGGCT…	Same as BPK1520 but with the NAG 4 spacer inserted at Esp3I sites
pGG451	AAAAGTGCCACCTGACGTCGCTAGCTGTACAAAAAAGCAGGCTTTAAAGGAACCAATTCAGTCGACTGGATCCGGTACCAAGGTCGGGCAGGAAGAGGGCCTATTTCCCATGATTCCTTCATATTTGCATATACGATACAAGGCTGTTAGAGAGATAATTAGAATTAATTTGACTGTAAACACAAAGATATTAGTACAAAATACGTGACGTAGAAAGTAATAATTTCTTGGGTAGTTTGCAGTTTTAAAATTATGTTTTAAAATGGACTATCATATGCTTACCGTAACTTGAAAGTATTTCGATTTCTTGGCTTTATATATCTTGTGGAAAGGACGAAACACCGGGGTGGTGCCCATCCTGGTGTTTTAGAGCTAGAAATAGCAAGTTAAAATAAGGCT…	Same as BPK1520 but with the NGA 1 spacer inserted at Esp3I sites
pGG452	AAAAGTGCCACCTGACGTCGCTAGCTGTACAAAAAAGCAGGCTTTAAAGGAACCAATTCAGTCGACTGGATCCGGTACCAAGGTCGGGCAGGAAGAGGGCCTATTTCCCATGATTCCTTCATATTTGCATATACGATACAAGGCTGTTAGAGAGATAATTAGAATTAATTTGACTGTAAACACAAAGATATTAGTACAAAATACGTGACGTAGAAAGTAATAATTTCTTGGGTAGTTTGCAGTTTTAAAATTATGTTTTAAAATGGACTATCATATGCTTACCGTAACTTGAAAGTATTTCGATTTCTTGGCTTTATATATCTTGTGGAAAGGACGAAACACCGCCACCATGGTGAGCAAGGGGTTTTAGAGCTAGAAATAGCAAGTTAAAATAAGGCT…	Same as BPK1520 but with the NGA 2 spacer inserted at Esp3I sites
oGG571-oGG572	TGCTGGTAAAGGTATGTTGAACGTTCAGCTACTAGTTGTTTAACCCATCCTGGTCGAGCTGGACGGCGACTAGCGAAGTTAAATCAAAAAATGACGATCCAAACTTTTTGAAAAAATTGAAAGATGTCATGCCTGCTGGTAAAGGTATGTTGAACGTTCAGCTACTAGTTGTTAACCGTAACGATCGTACTCAAATATGTGGTATTGGCGAAATAGGTG	Donor template for knock-in of CGG target at the LYS2 locus
oGG539-oGG540	TTCACAGTTTTCTCACAAAGATTCCTTTCTCCAGCATTTGCTTAGCCCATCCTGGTCGAGCTGGACGGCGACTGAATATTCTGTCACGCAGTCCTTGGGTGAAATGGCTACATTCATCCCTGTTACATCCTCTTTCACAGTTTTCTCACAAAGATTCCTTTCTCCAGCATTTGGTGCCGCCAATGGTTACATGTATTGGTTTTCTTGGGCAATCACTTT	Donor template for knock-in of CGG target at the CAN1 locus
oGG598-oGG572	TGCTGGTAAAGGTATGTTGAACGTTCAGCTACTAGTTGTTTAACCCATCCTGGTCGAGCTGGACAGCGACTAGCGAAGTTAAATCAAAAAATGACGATCCAAACTTTTTGAAAAAATTGAAAGATGTCATGCCTGCTGGTAAAGGTATGTTGAACGTTCAGCTACTAGTTGTTAACCGTAACGATCGTACTCAAATATGTGGTATTGGCGAAATAGGTG	Donor template for knock-in of CAG target at the LYS2 locus
oGG541-oGG540	TTCACAGTTTTCTCACAAAGATTCCTTTCTCCAGCATTTGCTTAGCCCATCCTGGTCGAGCTGGAGCCCGACTGAATATTCTGTCACGCAGTCCTTGGGTGAAATGGCTACATTCATCCCTGTTACATCCTCTTTCACAGTTTTCTCACAAAGATTCCTTTCTCCAGCATTTGGTGCCGCCAATGGTTACATGTATTGGTTTTCTTGGGCAATCACTTT	Donor template for knock-in of GCC target at the CAN1 locus
oGG778-oGG572	TGCTGGTAAAGGTATGTTGAACGTTCAGCTACTAGTTGTTTAACCCATCCTGGTCGAGCTGGACGGCGACGAGATTAATATTCTAAGATAGCGAAGTTAAATCAAAAAATGACGATCCAAACTTTTTGAAAAAATTGAAAGATGTCATGCCTGCTGGTAAAGGTATGTTGAACGTTCAGCTACTAGTTGTTAACCGTAACGATCGTACTCAAATATGTGGTATTGGCGAAATAGGTG	Donor template for knock-in of CGG target + AT-rich filler sequence at the LYS2 locus
oGG777-oGG572	TGCTGGTAAAGGTATGTTGAACGTTCAGCTACTAGTTGTTTAACCCATCCTGGTCGAGCTGGACGGCGACGAGATTGCCCCTGCCCGCTAGCGAAGTTAAATCAAAAAATGACGATCCAAACTTTTTGAAAAAATTGAAAGATGTCATGCCTGCTGGTAAAGGTATGTTGAACGTTCAGCTACTAGTTGTTAACCGTAACGATCGTACTCAAATATGTGGTATTGGCGAAATAGGTG	Donor template for knock-in of CGG target + Zif268c binding site sequence at the LYS2 locus
oGG855-oGG540	TTCACAGTTTTCTCACAAAGATTCCTTTCTCCAGCATTTGCTTAGCCCATCCTGGTCGAGCTGGACGGCGACGAGATTGCGTGGGCGTGAATATTCTGTCACGCAGTCCTTGGGTGAAATGGCTACATTCATCCCTGTTACATCCTCTTTCACAGTTTTCTCACAAAGATTCCTTTCTCCAGCATTTGGTGCCGCCAATGGTTACATGTATTGGTTTTCTTGGGCAATCACTTT	Donor template for knock-in of CGG target + Zif268c binding site sequence at the CAN1 locus
pGG534	ATATGCCAAGTACGCCCCCTATTGACGTCAATGACGGTAAATGGCCCGCCTGGCATTATGCCCAGTACATGACCTTATGGGACTTTCCTACTTGGCAGTACATCTACGTATTAGTCATCGCTATTACCATGGTGATGCGGTTTTGGCAGTACATCAATGGGCGTGGATAGCGGTTTGACTCACGGGGATTTCCAAGTCTCCACCCCATTGACGTCAATGGGAGTTTGTTTTGGCACCAAAATCAACGGGACTTTCCAAAATGTCGTAACAACTCCGCCCCATTGACGCAAATGGGCGGTAGGCGTGTACGGTGGGAGGTCTATATAAGCAGAGCTGGTTTAGTGAACCGTCAGATCCGCTAGAGATCCGCGGCCGCTAATACGACTCACTATAGGGAGA…	Same as MSP469 but for expression of the SpCas9-NRRH variant
pGG535	ATATGCCAAGTACGCCCCCTATTGACGTCAATGACGGTAAATGGCCCGCCTGGCATTATGCCCAGTACATGACCTTATGGGACTTTCCTACTTGGCAGTACATCTACGTATTAGTCATCGCTATTACCATGGTGATGCGGTTTTGGCAGTACATCAATGGGCGTGGATAGCGGTTTGACTCACGGGGATTTCCAAGTCTCCACCCCATTGACGTCAATGGGAGTTTGTTTTGGCACCAAAATCAACGGGACTTTCCAAAATGTCGTAACAACTCCGCCCCATTGACGCAAATGGGCGGTAGGCGTGTACGGTGGGAGGTCTATATAAGCAGAGCTGGTTTAGTGAACCGTCAGATCCGCTAGAGATCCGCGGCCGCTAATACGACTCACTATAGGGAGA…	Same as MSP469 but for expression of the SpRY variant
pGG537	ATATGCCAAGTACGCCCCCTATTGACGTCAATGACGGTAAATGGCCCGCCTGGCATTATGCCCAGTACATGACCTTATGGGACTTTCCTACTTGGCAGTACATCTACGTATTAGTCATCGCTATTACCATGGTGATGCGGTTTTGGCAGTACATCAATGGGCGTGGATAGCGGTTTGACTCACGGGGATTTCCAAGTCTCCACCCCATTGACGTCAATGGGAGTTTGTTTTGGCACCAAAATCAACGGGACTTTCCAAAATGTCGTAACAACTCCGCCCCATTGACGCAAATGGGCGGTAGGCGTGTACGGTGGGAGGTCTATATAAGCAGAGCTGGTTTAGTGAACCGTCAGATCCGCTAGAGATCCGCGGCCGCTAATACGACTCACTATAGGGAGA…	Same as MSP469 but for expression of wild type ScCas9 with a mosaic coding scheme
pGG549	AAAAGTGCCACCTGACGTCGCTAGCTGTACAAAAAAGCAGGCTTTAAAGGAACCAATTCAGTCGACTGGATCCGGTACCAAGGTCGGGCAGGAAGAGGGCCTATTTCCCATGATTCCTTCATATTTGCATATACGATACAAGGCTGTTAGAGAGATAATTAGAATTAATTTGACTGTAAACACAAAGATATTAGTACAAAATACGTGACGTAGAAAGTAATAATTTCTTGGGTAGTTTGCAGTTTTAAAATTATGTTTTAAAATGGACTATCATATGCTTACCGTAACTTGAAAGTATTTCGATTTCTTGGCTTTATATATCTTGTGGAAAGGACGAAACACCGGCACTGCGGCTGGAGGTGGGTTTTAGAGCTAGAAATAGCAAGTTAAAATAAGGCT…	Same as BPK1520 but with the 'HEK site 4' spacer for GUIDE-seq
U2OS.EGFP_Lentiviral-Insertion	TTAGGAAGGCAACAGACGGGTCTGACATGGATTGGACGAACCACTGAATTGCCGCATTGCAGAGATATTGTATTTAAGTGCCTAGCTCGATACAATAAACGGGTCTCTCTGGTTAGACCAGATCTGAGCCTGGGAGCTCTCTGGCTAACTAGGGAACCCACTGCTTAAGCCTCAATAAAGCTTGCCTTGAGTGCTTCAAGTAGTGTGTGCCCGTCTGTTGTGTGACTCTGGTAACTAGAGATCCCTCAGACCCTTTTAGTCAGTGTGGAAAATCTCTAGCAGTGGCGCCCGAACAGGGACCTGAAAGCGAAAGGGAAACCAGAGCTCTCTCGACGCAGGACTCGGCTTGCTGAAGCGCGCACGGCAAGAGGCGAGGGGCGGCGACTGGTGAGTACGCCA…	Expected sequence of the lentiviral insertion element inferred from donor plasmid DNA used during U2OS.EGFP construction. This linear reference includes 100 bp of donor plasmid sequences flanking the element (upstream and downstream); the actual flanking sequences present at the chromosomal integration site in U2OS.EGFP were not determined.
