# Supplementary material for: Engineered dual selection for directed evolution of SpCas9 PAM specificity
Source: Nat Commun. 2021 Jan 13;12:349. doi: 10.1038/s41467-020-20650-x (PMC7807044; doi:10.1038/s41467-020-20650-x)
Supplement: Supplementary file 8 — Supplementary Data 5 [file 41467_2020_20650_MOESM8_ESM.xlsx]

## Sheet: Supplementary Data 5
Supplementary Data 5. Sequences of commercially synthesized ssDNA oligonucleotides or linear dsDNA fragments
Identifier	Sequence (5'->3')	Purpose(s)
C9 Kan 5p	AATAAATCTAGATCTTTCGACTGAGCCTTTCGTTTTATTTGATGCCTACGGGTGACGTCGGAATTGCCA	Construction of pB1H2_UV2-ω-dCas9::Kan_UV5-guide
C9 Kan 3p	TTTGTTACCGGTCTCTCGAACCCCAGAGTCC	Construction of pB1H2_UV2-ω-dCas9::Kan_UV5-guide
Cas Capture 5p	CCAAGTCAATATTGTCAAGAAAACAGAAGTA	PID insert amplification (round 1 library); construction of pB1H2_UV2-ω-dCas9::K2_UV5-guide and other plasmids; sequencing
Xba 1332 36 Lib	ATGGATTGATGGATAAGAGTGGCATCTAGAACTTCTTTTGTAGACGTSNNSNNSNNSNNSNNGATCGTGGTGTCGAAGTACTTGAACGCA	PID insert amplification (round 1 library)
Cas Capture 3p	AGTGATGGATTGATGGATAAGAG	Sequencing
oGG526	AAATCTAGATATTTCGACTGAGCCTTTCGTTTTATTTGATG	Construction of pB1H2_UV2-ω-dCas9::K2_UV5-guide
oGG527	TGGAGAAATTGTCTGGGATAAAG	Sequencing
MN60	CGCCAGGATCTTCAGCGGAG	Sequencing
oGG728	GTGCGCAAAGTATTGTCCATGCGAGACCTCTGATCTCTCGAACCCCAGAGTCCCGCTCAG	Construction of pB1H2_UV2-ω-dCas9::K2re_UV5-guide
oGG737	CAAATCAATGCGTGTTTCATAAAGACCAGTGATGGATTGAGACCTAAGAGTGGCATCTAGATATTTCGAC	Construction of pB1H2_UV2-ω-dCas9::K2re_UV5-guide
oGG730	TCTTTATGAAACACGCATTGATTTGAG	Construction of pB1H2_UV2-ω-dCas9::K2re_UV5-guide
oGG731	ATCTGGCCCCAGTGCTGCAATGATACCGCGAGAACCACGCTCACCGGCTCCAGATTTATC	Construction of pB1H2_UV2-ω-dCas9::K2re_UV5-guide and other plasmids
oGG734	CACTTGCAAATGGAGAGATTCGCAAG	Sequencing
oGG735	TCTTCAGCATCTTTTACTTTCACCAG	Sequencing
oGG736	ATCTCAGCGATCTGTCTATTTCGTTC	Sequencing
oGG732	CAAAAGGTCTCCCATGCCCCAAGTCAATATTGTCAAGAAAACAGAAG	PID insert amplification for round 2 libraries
oGG738	CAACAGGTCTCTGGATTGATGGATAAGAGTGGCATCTAG	PID insert amplification for round 2 libraries
oGG752	GGTACCTTCAAAATCCAGCTTCTTC	Construction of pGG369 and other plasmids
oGG768	GAAGCTGGATTTTGAAGGTACCTAATAGTGAGTCGAGCTGCCCGGGTTGACACGCAAGCTCAGTCCTAGGTATAATACTAGTCGAGACCAATCTCGGTCTCAGTTTTAGAGCTAGAAATAGCAAGTTAAAATAAG	Construction of pGG369
oGG754	CATTATGAAAAGTTGAAGGGTAGTC	Sequencing
oGG818	TGCCACAGTGCGCAAAGTATTGTC	Construction of pGG393 and other plasmids
oGG819	TGCGTGTTTCATAAAGACCAGTG	Construction of pGG393 and other plasmids
oGG820	CAACCACTAGGACTGAATAAGCTACCGTTGGTCTATCAAAACCACCATATTTTTTTGGG	Construction of pGG393
oGG824	CTTATTCAGTCCTAGTGGTTGCTAAGGTGGAAAAAGGGAGATCGAAGAAGTTAAAATCCGTTAAAG	Construction of pGG393 and other plasmids
oGG821	CAACCACTAGGACTGAATAAGCTACCGTTGGACTAACAAAACCACCATATTTTTTTGGG	Construction of pGG394
oGG822	CAACCACTAGGACTGAATAAGCTACCGTTGGTCTAACAAAACCACCATATTTTTTTGGG	Construction of pGG395 and other plasmids
oGG825	CTTATTCAGTCCTAGTGGTTGCTAAG	Construction of pGG395
oGG826	TAACTTCCTTATATCCTTTAGCTTCTAAAAAGCCAATCGGATTTTTTTCAAAGGAACTTC	Construction of pGG395 and other plasmids
oGG827	CTAAAGGATATAAGGAAGTTAAAAAAGAC	Construction of pGG395 and other plasmids
oGG828	TGTTTGTTATATGCACTAAGAATTTTATCTAAATTGGCATCTGCTAAAATAAC	Construction of pGG396
oGG829	TCTTAGTGCATATAACAAACATAGAG	Construction of pGG396 and other plasmids; sequencing
oGG849	ACAATTGTAAGTCTCGGCTCCAAGAAGGAGATATACCATGGATAAGAAATACTCAATAGGCTTAGATATCGGCACAAATAGCGTCGGATG	Construction of pGG399
oGG830	AAGGAAACTTTGTGGAACAATGTGATCGACATCATAATCACTTAAACG	Construction of pGG399
oGG831	ATTGTTCCACAAAGTTTCCTTAAAGAC	Construction of pGG399
oGG832	TTAGGTACCGGATCCCTATCAGTCACCTCCTAGCTGACTCAAATC	Construction of pGG399
oGG833	TGATAGGGATCCGGTACCTAATAGTGAGTCGAGCTG	Construction of pGG399
oGG834	CTTGTCGGCCTTTTTCTAGTCTC	Construction of pGG399; sequencing
oGG513	AAAGTCGACCGCCATCCAGCTCGACCAGGATGGGAGCGGATAACAATTTCACACAGG	Construction of pGG176; sequencing
oGG835	GATTCTACTGATAAAGCGGATTTGC	Sequencing
oGG836	GAAGAATTTTATAAATTTATCAAACC	Sequencing
oGG837	CATTAGGGACATACCATGATTTGC	Sequencing
oGG838	CCAAAATGGAAGAGACATGTATGTG	Sequencing
oGG816	TAGTCCCATCCTGGTCGAGCTGGA	Construction of pGG398
oGG817	AAACTCCAGCTCGACCAGGATGGG	Construction of pGG398
oGG839	TAGTCCGGGCGGCCGCAAATTAAG	Construction of pGG400
oGG840	AAACCTTAATTTGCGGCCGCCCGG	Construction of pGG400
oGG841	TAGTATAAAGTGTAAAGAATTCGT	Construction of pGG401
oGG842	AAACACGAATTCTTTACACTTTAT	Construction of pGG401
oGG751	ATGCCACTCTTATCCATCAATCCATC	Construction of pGG422 and other plasmids
oGG860	TATTTTAACTTGCTATTTCTAGCTC	Construction of pGG422 and other plasmids
oGG920	ATGCCCGGTTACTGGAACGGGAATTCCGGGCTTTACACTTTATGC	Construction of pGG398_UV5 and other plasmids
oGG921	GCCTATTGAGTATTTCTTATCCATGGTATATCTCCTTCTTGGAGCCGAG	Construction of pGG398_UV5 and other plasmids
ER50	CGATGAAACGAGAGAGGAT	Sequencing
oGG935	ATTCTTCCGACGTGTATACCTTC	Sequencing
GHUC p2 Rev	AGGATGAGTAGCAGCACGTT	Construction of pGHUC_R25 and other plasmids
4013 R25	AATAAAGAATTCCCATCCTGGTCGAGCTGGACGGCGACGTAAACGGCCACAAGTTCAGCGTGTTGCGGCCGCCGGTTTTGTACACGCGTTTGAAG	Construction of pGHUC_R25
4013 R26	AATAAAGAATTCCCCATCCTGGTCGAGCTGGACGGCGACGTAAACGGCCACAAGTTCAGCGTGTTGCGGCCGCCGGTTTTGTACACGCGTTTGAAG	Construction of pGHUC_R26
4013 R30	AATAAAGAATTCGGTGCCCATCCTGGTCGAGCTGGACGGCGACGTAAACGGCCACAAGTTCAGCGTGTTGCGGCCGCCGGTTTTGTACACGCGTTTGAAG	Construction of pGHUC_R30
4013 R36	AATAAAGAATTCCGGGGTGGTGCCCATCCTGGTCGAGCTGGACGGCGACGTAAACGGCCACAAGTTCAGCGTGTTGCGGCCGCCGGTTTTGTACACGCGTTTGAAG	Construction of pGHUC_R36
4013 R40	AATAAAGAATTCTCACCGGGGTGGTGCCCATCCTGGTCGAGCTGGACGGCGACGTAAACGGCCACAAGTTCAGCGTGTTGCGGCCGCCGGTTTTGTACACGCGTTTGAAG	Construction of pGHUC_R40
4013 R41	AATAAAGAATTCTTCACCGGGGTGGTGCCCATCCTGGTCGAGCTGGACGGCGACGTAAACGGCCACAAGTTCAGCGTGTTGCGGCCGCCGGTTTTGTACACGCGTTTGAAG	Construction of pGHUC_R41
4013 R46	AATAAAGAATTCAGCTGTTCACCGGGGTGGTGCCCATCCTGGTCGAGCTGGACGGCGACGTAAACGGCCACAAGTTCAGCGTGTTGCGGCCGCCGGTTTTGTACACGCGTTTGAAG	Construction of pGHUC_R46
4013 R51	AATAAAGAATTCCGAGGAGCTGTTCACCGGGGTGGTGCCCATCCTGGTCGAGCTGGACGGCGACGTAAACGGCCACAAGTTCAGCGTGTTGCGGCCGCCGGTTTTGTACACGCGTTTGAAG	Construction of pGHUC_R51
4013 R55	AATAAAGAATTCAGGGCGAGGAGCTGTTCACCGGGGTGGTGCCCATCCTGGTCGAGCTGGACGGCGACGTAAACGGCCACAAGTTCAGCGTGTTGCGGCCGCCGGTTTTGTACACGCGTTTGAAG	Construction of pGHUC_R55
4013 R57	AATAAAGAATTCCAAGGGCGAGGAGCTGTTCACCGGGGTGGTGCCCATCCTGGTCGAGCTGGACGGCGACGTAAACGGCCACAAGTTCAGCGTGTTGCGGCCGCCGGTTTTGTACACGCGTTTGAAG	Construction of pGHUC_R57
4013 R70	AATAAAGAATTCACAAGATGGTGAGCAAGGGCGAGGAGCTGTTCACCGGGGTGGTGCCCATCCTGGTCGAGCTGGACGGCGACGTAAACGGCCACAAGTTCAGCGTGTTGCGGCCGCCGGTTTTGTACACGCGTTTGAAG	Construction of pGHUC_R70
4013 R85	AATAAAGAATTCCTCGTCCATGCCGAGACAAGATGGTGAGCAAGGGCGAGGAGCTGTTCACCGGGGTGGTGCCCATCCTGGTCGAGCTGGACGGCGACGTAAACGGCCACAAGTTCAGCGTGTTGCGGCCGCCGGTTTTGTACACGCGTTTGAAG	Construction of pGHUC_R85
4013 R100	AATAAAGAATTCAGTGATCCCGGCGGCCTCGTCCATGCCGAGACAAGATGGTGAGCAAGGGCGAGGAGCTGTTCACCGGGGTGGTGCCCATCCTGGTCGAGCTGGACGGCGACGTAAACGGCCACAAGTTCAGCGTGTTGCGGCCGCCGGTTTTGTACACGCGTTTGAAG	Construction of pGHUC_R100
4013 R115	AATAAAGAATTCGGTCACGAACTCCAGAGTGATCCCGGCGGCCTCGTCCATGCCGAGACAAGATGGTGAGCAAGGGCGAGGAGCTGTTCACCGGGGTGGTGCCCATCCTGGTCGAGCTGGACGGCGACGTAAACGGCCACAAGTTCAGCGTGTTGCGGCCGCCGGTTTTGTACACGCGTTTGAAG	Construction of pGHUC_R115
4013 F40	AATAAAGAATTCGCCGGACACGCTGAACTTGTGGCCGTTTACGTCGCCGTCCAGCTCGACCAGGATGGGCTTGCGGCCGCCGGTTTTGTACACGCGTTTGAAG	Construction of pGHUC_F40
4013 F55	AATAAAGAATTCATCGCCCTCGCCCTCGCCGGACACGCTGAACTTGTGGCCGTTTACGTCGCCGTCCAGCTCGACCAGGATGGGCTTGCGGCCGCCGGTTTTGTACACGCGTTTGAAG	Construction of pGHUC_F55
4013 F70	AATAAAGAATTCCTTGCCGTAGGTGGCATCGCCCTCGCCCTCGCCGGACACGCTGAACTTGTGGCCGTTTACGTCGCCGTCCAGCTCGACCAGGATGGGCTTGCGGCCGCCGGTTTTGTACACGCGTTTGAAG	Construction of pGHUC_F70
4013 F85	AATAAAGAATTCGAACTTCAGGGTCAGCTTGCCGTAGGTGGCATCGCCCTCGCCCTCGCCGGACACGCTGAACTTGTGGCCGTTTACGTCGCCGTCCAGCTCGACCAGGATGGGCTTGCGGCCGCCGGTTTTGTACACGCGTTTGAAG	Construction of pGHUC_F85
4013 F100	AATAAAGAATTCGCCGGTGGTGCAGATGAACTTCAGGGTCAGCTTGCCGTAGGTGGCATCGCCCTCGCCCTCGCCGGACACGCTGAACTTGTGGCCGTTTACGTCGCCGTCCAGCTCGACCAGGATGGGCTTGCGGCCGCCGGTTTTGTACACGCGTTTGAAG	Construction of pGHUC_F100
4013 F115	AATAAAGAATTCGGGCACGGGCAGCTTGCCGGTGGTGCAGATGAACTTCAGGGTCAGCTTGCCGTAGGTGGCATCGCCCTCGCCCTCGCCGGACACGCTGAACTTGTGGCCGTTTACGTCGCCGTCCAGCTCGACCAGGATGGGCTTGCGGCCGCCGGTTTTGTACACGCGTTTGAAG	Construction of pGHUC_F115
OK181	CCAGAGCATGTATCATATGGTCCAGAAACCC	Sequencing
oGG514	AAAGTCGACCGCTATCCAGCTCGACCAGGATGGGAGCGGATAACAATTTCACACAGG	Construction of pGG177
oGG515	AAAGTCGACCGACATCCAGCTCGACCAGGATGGGAGCGGATAACAATTTCACACAGG	Construction of pGG178
oGG516	AAAGTCGACCGCCCATCCTGGTCGAGCTGGATGGAGCGGATAACAATTTCACACAGG	Construction of pGG179
oGG517	AAAGTCGACCGCCCATCCTGGTCGAGCTGGATAGAGCGGATAACAATTTCACACAGG	Construction of pGG180
oGG518	AAAGTCGACCGCCCATCCTGGTCGAGCTGGATGTAGCGGATAACAATTTCACACAGG	Construction of pGG181
oGG519	AAAGGATCCCTGCAGCTTTAAATAATC	Construction of pGG176 and other plasmids; sequencing
HU100	GAAATATGTATCCGCTCATGAC	Sequencing
oGG522	AAAGAATTCCCATCCTGGTCGAGCTGGACAGCGACGTAAACGGCCACAAGTTC	Construction of pGG184 and other plasmids
oGG525	AAAGAATTCCCATCCTGGTCGAGCTGGACGACGACGTAAACGGCCACAAGTTC	Construction of pGG187
oGG529	CAAAGAATTCCCATCCTGGTCGAGCTGGAGCCCGACGTAAACGGCCACAAGTTC	Construction of pGG195
pGHUC BS2 rev	ATGAGTAGCAGCACGTTCCTTA	Sequencing
oGG556	CAAAAGTCGACCGCCCATCCTGGTCGAGCTGGACGGCGACGATAACAATTTCACACAGGAAAC	Construction of pGG198
oGG557	CAAAAGTCGACCGCCCATCCTGGTCGAGCTGGAGCCCGACGATAACAATTTCACACAGGAAAC	Construction of pGG209
oGG566	GTGACCATTAACATCACCATC	Sequencing
oGG771	CAAAAGAATTCGTAAAGGACTGATTGCGGCCGCCGGTTTTGTACACG	Construction of pGG412 and other plasmids
oGG848	CAAAAGTCGACACACAATACCTAGGACTGAGCTAGCCGTCAAGAATTCGTAAAGGACTGATTGCG	Construction of pGG412 and other plasmids
oGG845	CAAAAGTCGACCGCCCATCCTGGTCGAGCTGGACAGCGACGATAACAATTTCACACAGGAAAC	Construction of pGG413
oGG647	AAACTGGGCGAGGTGGCTTCTCTTATGGCAAC	Sequencing
2ZF lib	CCGCCCGAATTCGTNNNNNNNNCTTAATTTGCGGCCGCCCGGGTGTACACGCGTTTG	PAM-depletion library insert generation
PH3 20	AATAAAACCGGTAGNNNNNNNNNNNNNNNNNNNNGCATCAAATAAAACGAAAGGCTCAGTCGAAAG	PAM-depletion library insert generation
pH3U3 Age50	CGGCAAGAAAGCCATCCAG	Sequencing
oGG942	CAGCTGGCAATTCCGACGTCACCGGTAGCCCGTCTTGAAC	Construction of pGG460 and other plasmids
oGG943	CCGGAAGCATAAAGTGTAAAGAATTCGTCGTCGCCGCTTAATTTGCGGCCGCCCGGGTG	Construction of pGG460
oGG944	CCGGAAGCATAAAGTGTAAAGAATTCGTCGGCGACGCTTAATTTGCGGCCGCCCGGGTG	Construction of pGG461
oGG945	CCGGAAGCATAAAGTGTAAAGAATTCGTCGTCGCTGCTTAATTTGCGGCCGCCCGGGTG	Construction of pGG462
oGG946	CCGGAAGCATAAAGTGTAAAGAATTCGTCAGCGACGCTTAATTTGCGGCCGCCCGGGTG	Construction of pGG463
oGG534	GCAGTGAAAGATAAATGATCCCCATCCTGGTCGAGCTGGAGTTTTAGAGCTAGAAATAGC	Construction of pGG197
oGG537	GCAGTGAAAGATAAATGATCTTCAGCTACTAGTTGTTAACGTTTTAGAGCTAGAAATAGC	Construction of pGG202
oGG555	GCAGTGAAAGATAAATGATCCCTTTCTCCAGCATTTGGTGGTTTTAGAGCTAGAAATAGC	Construction of pGG203
oGG544	CCGCATACACTATTCTCAGAATG	Construction of pGG211
oGG545	CGGCATGGACAGGACCTTCCG	Construction of pGG211
oGG575	CGGAAGGTCCTGTCCATGCCGCCGGTCTGCTAGCCTCGAACCCCAGAGTCCCGCTCAG	Construction of pGG211
oGG576	CGATTCTTGTTTCATAGAGCCCATATTGGGCCCTCGACTGAGCCTTTCGTTTTATTTG	Construction of pGG211 and other plasmids
oGG548	GGGCTCTATGAAACAAGAATCG	Construction of pGG211
oGG549	AACCAAGTCATTCTGAGAATAGTG	Construction of pGG211
M13R	GGAAACAGCTATGACCATG	Sequencing
oGG552	CAGAAGTAAGTTGGCCGCAGTG	Sequencing
oGG558	CAGATATACCCGCAGAAAGAATC	Sequencing
oGG559	GCAAAGAACCTGTCAGACGCC	Sequencing
oGG560	AAGGTCAAATACGTCACAGAAG	Sequencing
oGG561	GAGAATATCGTTATCGAGATGG	Sequencing
oGG550	GAGAGATTCGGAAGCGACCAC	Sequencing
oGG551	CTAGACTTCAGGTTGTCTAACTC	Sequencing
oGG780	AAAACGAAAGGCTCAGTCGAGGGCCCAATATGGGCTCTATGAAACAAGAATCG	Construction of pGG442
oGG782	ATCCAGTTTCTTTTTCTTAGCTGCC	Construction of pGG442; sequencing
oGG783	GCTAAGAAAAAGAAACTGGATTTCGAATCCGGACGCCCATATGCTTGCCCTGTCG	Construction of pGG442
oGG784	TGACATAACTAATTACATGACTCGAGAAGAGATCACACCTTCCTCTTCTTCTTGGGGTCAGCCCTGCTGACGTCCTTCTGTCTTAAATGG	Construction of pGG442
oGG872	TGACATAACTAATTACATGACTCGAGAAGAGATCACACCTTCCTCTTCTTCTTGGGGTCAGCCCTGCTGACGTCCTTCTGTCTTAAATGG	Construction of pGG442 and other plasmids
oGG863	AAATAGGCAAGGCCACCGCTAAG	Sequencing
oGG781	TGACATAACTAATTACATGACTCGAGAAGAGATCACACCTTCCTCTTC	Sequencing
gGG7	GGGCCGGGACTTCGCGACGGTGAGAAAAGTTTTGTCCATGCCCCAAGTCAACATAGTAAAGAAAACTGAGGTGCAGACCGGAGGGTTTTCAAAGGAATCGATTCTTCCAAAAAGGAATAGTGATAAGCTCATCGCTCGTAAAAAGGACTGGGACCCGAAAAAGTACGGTGGCTTCGATAGCCCTACAGTTGCCTATTCTGTCCTAGTAGTGGCAAAAGTTGAGAAGGGAAAATCCAAGAAACTGAAGTCAGTCAAAGAATTATTGGGGATAACGATTATGGAGCGCTCGTCTTTTGAAAAGAACCCCATCGACTTCCTTGAGGCGAAAGGTTACAAGGAAGTAAAAAAGGATCTCATAATTAAACTACCAAAGTATAGTCTGTTTGAGTTAGAAAATGG…	Construction of pGG437
gGG8	GGGCCGGGACTTCGCGACGGTGAGAAAAGTTTTGTCCATGCCCCAAGTCAACATAGTAAAGAAAACTGAGGTGCAGACCGGAGGGTTTTCAAAGGAATCGATTCTTCCAAAAAGGAATAGTGATAAGCTCATCGCTCGTAAAAAGGACTGGGACCCGAAAAAGTACGGTGGCTTCGTGAGACCTACAGTTGCCTATTCTGTCCTAGTAGTGGCAAAAGTTGAGAAGGGAAAATCCAAGAAACTGAAGTCAGTCAAAGAATTATTGGGGATAACGATTATGGAGCGCTCGTCTTTTGAAAAGAACCCCATCGACTTCCTTGAGGCGAAAGGTTACAAGGAAGTAAAAAAGGATCTCATAATTAAACTACCAAAGTATAGTCTGTTTGAGTTAGAAAATGG…	Construction of pGG438
gGG9	GGGCCGGGACTTCGCGACGGTGAGAAAAGTTTTGTCCATGCCCCAAGTCAACATAGTAAAGAAAACTGAGGTGCAGACCGGAGGGTTTTCAAAGGAATCGATTCTTCCAAAAAGGAATAGTGATAAGCTCATCGCTCGTAAAAAGGACTGGGACCCGAAAAAGTACGGTGGCTTCGATAGCCCTACAGTTGCCTATTCTGTCCTAGTAGTGGCAAAAGTTGAGAAGGGAAAATCCAAGAAACTGAAGTCAGTCAAAGAATTATTGGGGATAACGATTATGGAGCGCTCGTCTTTTGAAAAGAACCCCATCGACTTCCTTGAGGCGAAAGGTTACAAGGAAGTAAAAAAGGATCTCATAATTAAACTACCAAAGTATAGTCTGTTTGAGTTAGAAAATGG…	Construction of pGG439
gGG10	GGGCCGGGACTTCGCGACGGTGAGAAAAGTTTTGTCCATGCCCCAAGTCAACATAGTAAAGAAAACTGAGGTGCAGACCGGAGGGTTTTCAAAGGAATCGATTAGACCAAAAAGGAATAGTGATAAGCTCATCGCTCGTAAAAAGGACTGGGACCCGAAAAAGTACGGTGGCTTCGTGAGCCCTACAGTTGCCTATTCTGTCCTAGTAGTGGCAAAAGTTGAGAAGGGAAAATCCAAGAAACTGAAGTCAGTCAAAGAATTATTGGGGATAACGATTATGGAGCGCTCGTCTTTTGAAAAGAACCCCATCGACTTCCTTGAGGCGAAAGGTTACAAGGAAGTAAAAAAGGATCTCATAATTAAACTACCAAAGTATAGTCTGTTTGAGTTAGAAAATGG…	Construction of pGG440
oGG894	GATAACGAAGAGAATGAAGATATCTTAGAAGATATAGTGTTGACTC	Construction of pGG437 and other plasmids
oGG895	CTTTTCTCACCGTCGCGAAGTCC	Construction of pGG437 and other plasmids
oGG918	ATTGAATGCTTCGATTCTGTCGAG	Sequencing
oGG919	GTTGATCAGGAACTGGACATAAAC	Sequencing
oGG916	GGGCCGGGACTTCGCGACGGTGAG	Sequencing
M13/pUC Reverse	AGCGGATAACAATTTCACACAGG	Sequencing
oGG955	CACCGGGCACGGGCAGCTTGCCGG	Construction of pGG443
oGG956	AAACCCGGCAAGCTGCCCGTGCCC	Construction of pGG443
oGG957	CACCGTCGCCCTCGAACTTCACCT	Construction of pGG444
oGG958	AAACAGGTGAAGTTCGAGGGCGAC	Construction of pGG444
oGG963	CACCGGGTGGTGCCCATCCTGGTC	Construction of pGG447
oGG964	AAACGACCAGGATGGGCACCACCC	Construction of pGG447
oGG965	CACCGACGTAAACGGCCACAAGTT	Construction of pGG448
oGG966	AAACAACTTGTGGCCGTTTACGTC	Construction of pGG448
oGG967	CACCGTGCAGATGAACTTCAGGGT	Construction of pGG449
oGG968	AAACACCCTGAAGTTCATCTGCAC	Construction of pGG449
oGG969	CACCGGGTGGTCACGAGGGTGGGC	Construction of pGG450
oGG970	AAACGCCCACCCTCGTGACCACCC	Construction of pGG450
oGG971	CACCGGGGTGGTGCCCATCCTGGT	Construction of pGG451
oGG972	AAACACCAGGATGGGCACCACCCC	Construction of pGG451
oGG973	CACCGCCACCATGGTGAGCAAGGG	Construction of pGG452
oGG974	AAACCCCTTGCTCACCATGGTGGC	Construction of pGG452
QE_Promoter	CCGAAAAGTGCCACCTG	Sequencing
oGG571	TGCTGGTAAAGGTATGTTGAACGTTCAGCTACTAGTTGTTTAACCCATCCTGGTCGAGCTGG	Construction of GGY001 and other yeast strains
oGG572	CACCTATTTCGCCAATACCACATATTTG	Construction of GGY001 and other yeast strains
oGG539	TTCACAGTTTTCTCACAAAGATTCCTTTCTCCAGCATTTGCTTAGCCCATCCTGGTCGAG	Construction of GGY004
oGG540	AAAGTGATTGCCCAAGAAAACCAATAC	Construction of GGY004 and other yeast strains
oGG598	TGCTGGTAAAGGTATGTTGAACGTTCAGCTACTAGTTGTTTAACCCATCCTGGTCGAGCTGGACAGCGACTAGCGAAGTTAAATCAAAAAATGAC	Construction of GGY007 and other yeast strains
oGG541	TTCACAGTTTTCTCACAAAGATTCCTTTCTCCAGCATTTGCTTAGCCCATCCTGGTCGAGCTGGAGCCCGACTGAATATTCTGTCACGCAGTCC	Construction of GGY009
oGG778	TGCTGGTAAAGGTATGTTGAACGTTCAGCTACTAGTTGTTTAACCCATCCTGGTCGAGCTGGACGGCGACGAGATTAATATTCTAAGATAGCGAAGTTAAATCAAAAAATGAC	Construction of GGY016
oGG777	TGCTGGTAAAGGTATGTTGAACGTTCAGCTACTAGTTGTTTAACCCATCCTGGTCGAGCTGGACGGCGACGAGATTGCCCCTGCCCGCTAGCGAAGTTAAATCAAAAAATGAC	Construction of GGY017
oGG855	TTCACAGTTTTCTCACAAAGATTCCTTTCTCCAGCATTTGCTTAGCCCATCCTGGTCGAGCTGGACGGCGACGAGATTGCGTGGGCGTGAATATTCTGTCACGCAGTCC	Construction of GGY021
oGG535	CAAGCTACTACACCATTCCCTAAG	Sequencing
oGG536	TTTTTCTTTATTCAATTCTGGTAATC	Sequencing
oGG538	TATCATATTTATTTATGGGTTCTTTG	Sequencing
oGG531	CACCACAAACCATACAAAAACAG	Sequencing
oGG629	ATCGTGTGGGACAAGGGTAGGGATTTCGCGACAGTCCGGAAGGTCCTGTCCATGCCGCAAGTCAATATTGTCAAGAAAACAGAAGTACAG	PID insert generation for assembly in yeast
oGG630	GTCAGCCCTGCTGTCTCCACCGAGCTGAGAGAGGTCGATTCTTGTTTCATAGAGCCCAGTGATGGATTGATGGATAAGAGTGGCATCTAG	PID insert generation for assembly in yeast
oGG850	CAAGCAGAAGACGGCATACGAGATTTCTGCCTGTGACTGGAGTTCAGACGTGTGCTCTTCCGATCTGCATCTAGAACTTCTTTTGTAGAC	Deep sequencing of the PID in round 1 post-selection pools
oGG851	AATGATACGGCGACCACCGAGATCTACACACCTCATTACACTCTTTCCCTACACGACGCTCTTCCGATCTTCAAGTACTTCGACACCACG	Deep sequencing of the PID in round 1 post-selection pools
oGG852	AATGATACGGCGACCACCGAGATCTACACGTTGGAGCACACTCTTTCCCTACACGACGCTCTTCCGATCTTCAAGTACTTCGACACCACG	Deep sequencing of the PID in round 1 post-selection pools
oGG888	AATGATACGGCGACCACCGAGATCTACACTCAGTATGACACTCTTTCCCTACACGACGCTCTTCCGATCTNTCAAGTACTTCGACACCACG	Deep sequencing of the PID in round 1 post-selection pools
oGG889	AATGATACGGCGACCACCGAGATCTACACAGTACGTTACACTCTTTCCCTACACGACGCTCTTCCGATCTNNTCAAGTACTTCGACACCACG	Deep sequencing of the PID in round 1 post-selection pools
oGG890	AATGATACGGCGACCACCGAGATCTACACTTCGTAGTACACTCTTTCCCTACACGACGCTCTTCCGATCTNNNTCAAGTACTTCGACACCACG	Deep sequencing of the PID in round 1 post-selection pools
oGG891	CAAGCAGAAGACGGCATACGAGATTCGCCTTAGTGACTGGAGTTCAGACGTGTGCTCTTCCGATCTNGCATCTAGAACTTCTTTTGTAGAC	Deep sequencing of the PID in round 1 post-selection pools
oGG892	CAAGCAGAAGACGGCATACGAGATCTAGTACGGTGACTGGAGTTCAGACGTGTGCTCTTCCGATCTNNGCATCTAGAACTTCTTTTGTAGAC	Deep sequencing of the PID in round 1 post-selection pools
oGG893	CAAGCAGAAGACGGCATACGAGATGCTCAGGAGTGACTGGAGTTCAGACGTGTGCTCTTCCGATCTNNNGCATCTAGAACTTCTTTTGTAGAC	Deep sequencing of the PID in round 1 post-selection pools
oGG953	AATGATACGGCGACCACCGAGATCTACACTCAGTATGACACTCTTTCCCTACACGACGCTCTTCCGATCTNAGCATAAAGTGTAAAGAATTCG	Deep sequencing of the PAM-depletion library
oGG954	AATGATACGGCGACCACCGAGATCTACACAGTACGTTACACTCTTTCCCTACACGACGCTCTTCCGATCTNNAGCATAAAGTGTAAAGAATTCG	Deep sequencing of the PAM-depletion library
oGG979	AATGATACGGCGACCACCGAGATCTACACTTCGTAGTACACTCTTTCCCTACACGACGCTCTTCCGATCTNNNAGCATAAAGTGTAAAGAATTCG	Deep sequencing of the PAM-depletion library
oGG980	CAAGCAGAAGACGGCATACGAGATTCGCCTTAGTGACTGGAGTTCAGACGTGTGCTCTTCCGATCTNCAATTCCGACGTCACCGGTAG	Deep sequencing of the PAM-depletion library
oGG981	CAAGCAGAAGACGGCATACGAGATCTAGTACGGTGACTGGAGTTCAGACGTGTGCTCTTCCGATCTNNCAATTCCGACGTCACCGGTAG	Deep sequencing of the PAM-depletion library
oGG982	CAAGCAGAAGACGGCATACGAGATGCTCAGGAGTGACTGGAGTTCAGACGTGTGCTCTTCCGATCTNNNCAATTCCGACGTCACCGGTAG	Deep sequencing of the PAM-depletion library
gGG2	TAACCCATCCTGGTCGAGCTGGACGGCGACTAGCGAAGTTAAATCAAAAAATGACGATCCAAACTTTTTGAAAAAATTGAAAGATGTCATGCCTGCTGGTAAAGGTATGTTGAACGTTCAGCTACTAGTTGTTAACCGTAACGATCGTACTCAAATATGTGGTATTGGCGAAATAGGTG	Template used for PCR-amplification of all LYS2 donor fragments
gGG1	CTTAGCCCATCCTGGTCGAGCTGGACGGCGACTGAATATTCTGTCACGCAGTCCTTGGGTGAAATGGCTACATTCATCCCTGTTACATCCTCTTTCACAGTTTTCTCACAAAGATTCCTTTCTCCAGCATTTGGTGCCGCCAATGGTTACATGTATTGGTTTTCTTGGGCAATCACTTT	Template used for PCR-amplification of all CAN1 donor fragments
gGG49	ACCGTCAGATCCGCTAGAGATCCGCGGCCGCTAATACGACTCACTATAGGGAGAGCCGCCACCATGGATAAAAAGTATTCTATTGGTTTAGACATCGGCACTAATTCCGTTGGATGGGCTGTCATAACCGATGAATACAAAGTACCTTCAAAGAAATTTAAGGTGTTGGGGAACACAGACCGTCATTCGATTAAAAAGAATCTTATCGGTGCCCTCCTATTCGATAGTGGCGAAACGGCAGAGGCGACTCGCCTGAAACGAACCGCTCGGAGAAGGTATACACGTCGCAAGAACCGAATATGTTACTTACAAGAAATTTTTAGCAATGAGATGGCCAAAGTTGACGATTCTTTCTTTCACCGTTTGGAAGAGTCCTTCCTTGTCGAAGAGGACAAGAAA…	Construction of pGG534
gGG50	TCCTAACCTTTCGCATACCTTACTATGTGGGACCCCTGGCCCGAGGGAACTCTCGGTTCGCATGGATGACAAGAAAGTCCGAAGAAACGATTACTCCATGGAATTTTGAGGAAGTTGTCGATAAAGGTGCGTCAGCTCAATCGTTCATCGAGAGGATGACCAACTTTGACAAGAATTTACCGAACGAAAAAGTATTGCCTAAGCACAGTTTACTTTACGAGTATTTCACAGTGTACAATGAACTCACGAAAGTTAAGTATGTCACTGAGGGCATGCGTAAACCCGCCTTTCTAAGCGGAGAACAGAAGAAAGCAATAGTAGATCTGTTATTCAAGACCAACCGCAAAGTGACAGTTAAGCAATTGAAAGAGGACTACTTTAAGAAAATTGAATGCTTCG…	Construction of pGG534
gGG51	GTGGCTTGTCTGAACTTGACAAGGCCGGATTTATTAAACGTCAGCTCGTGGAAACCCGCCAAATCACAAAGCATGTTGCACAGATACTAGATTCCCGAATGAATACGAAATACGACGAGAACGATAAGCTGATTCGGGAAGTCAAAGTAATCACTTTAAAGTCAAAATTGGTGTCGGACTTCAGAAAGGATTTTCAATTCTATAAAGTTAGGGAGATAAATAACTACCACCATGCGCACGACGCTTATCTTAATGCCGTCGTAGGGACCGCACTCATTAAGAAATACCCGAAGCTAGAAAGTGAGTTTGTGTATGGTGATTACAAAGTTTATGACGTCCGTAAGATGATCGCGAAAAGCGAACAGGAGATAGGCAAGGCTACAGCCAAATACTTCTTTT…	Construction of pGG534
gGG52	ACCGTCAGATCCGCTAGAGATCCGCGGCCGCTAATACGACTCACTATAGGGAGAGCCGCCACCATGGATAAAAAGTATTCTATTGGTTTAGACATCGGCACTAATTCCGTTGGATGGGCTGTCATAACCGATGAATACAAAGTACCTTCAAAGAAATTTAAGGTGTTGGGGAACACAGACCGTCATTCGATTAAAAAGAATCTTATCGGTGCCCTCCTATTCGATAGTGGCGAAACGGCAGAGCGGACTCGCCTGAAACGAACCGCTCGGAGAAGGTATACACGTCGCAAGAACCGAATATGTTACTTACAAGAAATTTTTAGCAATGAGATGGCCAAAGTTGACGATTCTTTCTTTCACCGTTTGGAAGAGTCCTTCCTTGTCGAAGAGGACAAGAAA…	Construction of pGG535
gGG53	TCCTAACCTTTCGCATACCTTACTATGTGGGACCCCTGGCCCGAGGGAACTCTCGGTTCGCATGGATGACAAGAAAGTCCGAAGAAACGATTACTCCATGGAATTTTGAGGAAGTTGTCGATAAAGGTGCGTCAGCTCAATCGTTCATCGAGAGGATGACCAACTTTGACAAGAATTTACCGAACGAAAAAGTATTGCCTAAGCACAGTTTACTTTACGAGTATTTCACAGTGTACAATGAACTCACGAAAGTTAAGTATGTCACTGAGGGCATGCGTAAACCCGCCTTTCTAAGCGGAGAACAGAAGAAAGCAATAGTAGATCTGTTATTCAAGACCAACCGCAAAGTGACAGTTAAGCAATTGAAAGAGGACTACTTTAAGAAAATTGAATGCTTCG…	Construction of pGG535
gGG54	GTGGCTTGTCTGAACTTGACAAGGCCGGATTTATTAAACGTCAGCTCGTGGAAACCCGCCAAATCACAAAGCATGTTGCACAGATACTAGATTCCCGAATGAATACGAAATACGACGAGAACGATAAGCTGATTCGGGAAGTCAAAGTAATCACTTTAAAGTCAAAATTGGTGTCGGACTTCAGAAAGGATTTTCAATTCTATAAAGTTAGGGAGATAAATAACTACCACCATGCGCACGACGCTTATCTTAATGCCGTCGTAGGGACCGCACTCATTAAGAAATACCCGAAGCTAGAAAGTGAGTTTGTGTATGGTGATTACAAAGTTTATGACGTCCGTAAGATGATCGCGAAAAGCGAACAGGAGATAGGCAAGGCTACAGCCAAATACTTCTTTT…	Construction of pGG535
gGG55	ACCGTCAGATCCGCTAGAGATCCGCGGCCGCTAATACGACTCACTATAGGGAGAGCCGCCACCATGGAAAAAAAGTATTCTATTGGTTTAGACATCGGCACTAATTCCGTTGGATGGGCTGTCATAACCGATGATTACAAAGTACCTTCAAAGAAATTTAAGGTGTTGGGGAACACAAATCGTAAGTCGATTAAAAAGAATCTTATGGGTGCCCTCCTATTCGATAGTGGCGAAACGGCAGAGGCGACTCGCCTGAAACGAACCGCTCGGAGAAGGTATACACGTCGCAAGAACCGAATACGCTACTTACAAGAAATTTTTGCTAATGAGATGGCCAAACTGGACGATTCTTTCTTTCAGCGTTTGGAAGAGTCCTTCCTTGTCGAAGAGGACAAGAAA…	Construction of pGG537
gGG56	AACCTTTCGCATACCTTACTATGTGGGACCCCTGGCCCGAGGGAACTCTCGGTTCGCATGGTTGACAAGAAAGTCCGAAGAAGCTATTACTCCATGGAATTTTGAGGAAGTTGTCGATAAAGGTGCGTCAGCTCAATCGTTCATCGAGAGGATGACCAACTTTGACGAACAGTTACCGAACAAAAAAGTATTGCCTAAGCACAGTTTACTTTACGAGTATTTCACAGTGTACAATGAACTCACGAAAGTTAAGTATGTCACTGAGCGCATGCGTAAACCCGAGTTTCTAAGCGGAGAACAGAAGAAAGCAATAGTAGATCTGTTATTCAAGACCAACCGCAAAGTGACAGTTAAGCAATTGAAAGAGGACTACTTTAAGAAAATTGAATGCTTCGATTC…	Construction of pGG537
gGG57	CAGACAAGGCCGGATTTATTAAACGTCAGCTCGTGGAAACCCGCCAAATCACAAAGCATGTTGCACGCATACTAGATTCCCGAATGAATACGAAACGTGACAAAAACGATAAGCCCATTCGGGAAGTCAAAGTAATCACTTTAAAGTCAAAATTGGTGTCGGACTTCAGAAAGGATTTTCAATTATATAAAGTTAGGGATATAAATAACTACCACCATGCGCACGACGCTTATCTTAATGCCGTCGTAGGGACCGCACTCATTAAGAAATACCCGAAGCTAGAAAGTGAGTTTGTGTATGGTGATTACAAAGTTTATGACGTCCGTAAGATGATCGCGAAAAGCGAACAGGAGATAGGCAAGGCTACAGCCAAACGCTTCTTTTATTCTAACATTATGA…	Construction of pGG537
CMV-F	CGCAAATGGGCGGTAGGCGTG	Sequencing
M13R-pUC	CAGGAAACAGCTATGAC	Sequencing
oGG926	CTGCCCACTTGGCAGTACATCAAG	Sequencing
oGG1047	TTCCGTGGGCACTTTCTCATTG	Sequencing
oGG1048	AGCAGCGGACTTTCGACAAC	Sequencing
oGG1049	CAAACGGAGAGATACGCAAAC	Sequencing
oGG1054	CACCGGCACTGCGGCTGGAGGTGG	Construction of pGG549
oGG1055	AAACCCACCTCCAGCCGCAGTGCC	Construction of pGG549
