# Supplementary material for: Engineered dual selection for directed evolution of SpCas9 PAM specificity
Source: Nat Commun. 2021 Jan 13;12:349. doi: 10.1038/s41467-020-20650-x (PMC7807044; doi:10.1038/s41467-020-20650-x)
Supplement: Supplementary file 9 — Supplementary Data 6 [file 41467_2020_20650_MOESM9_ESM.xlsx]

## Sheet: Supplementary Data 6
Supplementary Data 6. List of yeast strains used in this work
Strain Identifier	Genotype	Description and/or Purpose
BY4741	MATa his3Δ1 leu2Δ0 met15Δ0 ura3Δ0	Brachmann et al., 1998; parent strain for GGY001, GGY007, GGY016, and GGY017
GGY001	MATa his3Δ1 leu2Δ0 met15Δ0 ura3Δ0 lys2::CGG-ssa	Single-target selection strain with CGG PAM at the LYS2 locus and intermediate for GGY009
GGY004	MATa his3Δ1 leu2Δ0 met15Δ0 ura3Δ0 can1::CGG-ssa	Intermediate for GGY010 and GGY011
GGY007	MATa his3Δ1 leu2Δ0 met15Δ0 ura3Δ0 lys2::CAG-ssa	Single-target selection strain with CAG PAM at the LYS2 locus and intermediate for GGY021
GGY009	MATa his3Δ1 leu2Δ0 met15Δ0 ura3Δ0 lys2::CGG-ssa can1::GCC-ssa	Dual-target selection strain with CGG PAM at LYS2 and GCC PAM at CAN1
GGY010	MATa his3Δ1 leu2Δ0 met15Δ0 ura3Δ0 lys2::CGG-ssa can1::CGG-ssa	Dual-target selection strain with CGG PAM at LYS2 and CGG PAM at CAN1
GGY011	MATa his3Δ1 leu2Δ0 met15Δ0 ura3Δ0 lys2::CAG-ssa can1::CGG-ssa	Dual-target selection strain with CAG PAM at LYS2 and CGG PAM at CAN1
GGY016	MATa his3Δ1 leu2Δ0 met15Δ0 ura3Δ0 lys2::CGG-nullZif-ssa	Single-target selection strain with CGG PAM + nullZif at LYS2; similar to GGY001 but with an AT-rich insertion 13 bp downstream of the protospacer
GGY017	MATa his3Δ1 leu2Δ0 met15Δ0 ura3Δ0 lys2::CGG-Zif268c-ssa	Single-target selection strain with CGG PAM + Zif268c at LYS2; similar to GGY001 but with the Zif268c binding site inserted 13 bp downstream of the protospacer
GGY021	MATa his3Δ1 leu2Δ0 met15Δ0 ura3Δ0 lys2::CAG-ssa can1::CGG-Zif268c-ssa	Dual-target selection strain with CAG PAM at LYS2 and CGG PAM + Zif268c at CAN1
