# Supplementary material for: Engineered dual selection for directed evolution of SpCas9 PAM specificity
Source: Nat Commun. 2021 Jan 13;12:349. doi: 10.1038/s41467-020-20650-x (PMC7807044; doi:10.1038/s41467-020-20650-x)
Supplement: Supplementary file 11 — Source Data [file 41467_2020_20650_MOESM11_ESM.xlsx]

## Sheet: Fig. 1b
Figure 1b
		Rep 1	Rep 2	Rep 3
	Wt - CGG [n/a]	1.03646	1.01111	0.952438
	Wt - CAG [n/a]	0.47296	0.46789	0.534524
	Wt - CGA [n/a]	0.248431	0.224529	0.210043
	Wt - GCC [n/a]	0.0543216	0.0572187	0.0760502
	Wt - CGG [CGG]	0.16366	0.0937088	0.153102
	Wt - CGG [GCC]	1.05339	1.06207	0.765387

## Sheet: Fig. 2d
Figure 2d
		Rep 1	Rep 2	Rep 3
	Wt - TGG [n/a]	0.970927	1.0185	1.00841
	Wt - CGG [n/a]	1.04589	0.984623	0.969486
	Wt - CAG [n/a]	0.459875	0.526189	0.422393
	KG - TGG [n/a]	0.335175	0.258049	0.219125
	KG - CGG [n/a]	0.576646	0.559346	0.583854
	KG - CAG [n/a]	0.766939	0.629986	0.793609

## Sheet: Fig. 3b
Figure 3b
		Rep 1	Rep 2	Rep 3
	Wt - CGG [n/a]	1.03646	1.01111	0.952438
	Wt - CAG [n/a]	0.47296	0.46789	0.534524
	mKG-d4 - CGG [n/a]	0.387494	0.422984	0.415741
	mKG-d4 - CAG [n/a]	0.677933	0.730082	0.690971
	mKG-d4ΔD1135V - CGG [n/a]	0.160068	0.152825	0.156446
	mKG-d4ΔD1135V - CAG [n/a]	0.532352	0.551183	0.466441
	mKG-d4ΔS1136R - CGG [n/a]	0.596089	0.625785	0.606953
	mKG-d4ΔS1136R - CAG [n/a]	0.893771	0.681555	0.713423
	mKG-d4ΔK1153R - CGG [n/a]	0.44254	0.488894	0.426606
	mKG-d4ΔK1153R - CAG [n/a]	0.931434	0.865524	0.780058
	mKG-d4ΔD1180G - CGG [n/a]	0.365041	0.430227	0.36649
	mKG-d4ΔD1180G - CAG [n/a]	0.633752	0.686625	0.694592
	mKG-d4ΔV1290I - CGG [n/a]	0.430227	0.445437	0.46282
	mKG-d4ΔV1290I - CAG [n/a]	0.755432	1.12916	0.620715

## Sheet: Fig. 4a
Figure 4a
		Wt - Spacer1	Wt - Spacer2	KG - Spacer1	KG - Spacer2	VRKG - Spacer1	VRKG - Spacer2
	NAGT	0.0604961	0.0261587	0.045163	0.0224593	0.0375384	0.0233836
	NGTC	1.11092	1.03836	1.26592	1.27074	1.29143	1.26364
	NTAG	1.24542	1.16239	1.18879	1.24076	1.12844	1.16656
	NGGG	0.0359515	0.00644707	0.110028	0.0737965	0.155442	0.270164
	NCCG	1.27917	1.34026	1.28286	1.27869	1.33871	1.31915
	NTTG	1.24924	1.25352	1.27316	1.27553	1.30027	1.29118
	NTCG	1.24933	1.24313	1.26082	1.28804	1.33305	1.29618
	NTTT	1.26718	1.34272	1.27953	1.27911	1.34074	1.29819
	NGAA	0.233539	0.0659667	1.25164	1.26802	1.23622	1.25125
	NGGC	0.0641389	0.00545393	0.166363	0.0292239	0.147274	0.179662
	NTAT	1.28652	1.36119	1.26303	1.26894	1.2185	1.20088
	NTTC	1.27418	1.34442	1.27516	1.26216	1.30842	1.25839
	NGTT	1.17396	1.27795	1.27292	1.28558	1.32475	1.29195
	NTGG	0.0970666	0.136129	0.503862	0.550628	0.432073	0.539947
	NTGT	1.09194	0.94453	0.227183	0.328621	0.186433	0.363586
	NGAT	0.419688	0.240943	1.23144	1.27776	1.1835	1.22632
	NTCT	1.27991	1.33251	1.29885	1.27109	1.35097	1.27077
	NTGC	0.988097	0.753482	0.178977	0.232306	0.145646	0.27065
	NGTG	1.09693	1.28874	1.1878	1.26861	1.24875	1.28102
	NCGG	0.0825555	0.138716	0.363668	0.483854	0.368129	0.48407
	NGGT	0.0374355	0.0120191	0.0907066	0.0392405	0.0939446	0.164624
	NATT	1.26503	1.36167	1.2666	1.27964	1.30813	1.27824
	NCGC	1.19089	1.15199	0.155526	0.217866	0.122371	0.202851
	NCTT	1.26768	1.3422	1.27295	1.27587	1.32819	1.28948
	NCTC	1.28922	1.33586	1.31443	1.29002	1.30731	1.26031
	NGAC	0.203365	0.0479777	1.20723	1.24736	1.14709	1.20282
	NTGA	1.08082	0.977553	0.350117	0.440141	0.333855	0.480244
	NACG	1.2644	1.32313	1.19197	1.27143	1.21195	1.27583
	NACT	1.27516	1.34322	1.25397	1.26064	1.30295	1.28078
	NCCT	1.29224	1.3406	1.30827	1.29154	1.34167	1.29157
	NTCC	1.28609	1.33761	1.28974	1.27709	1.34992	1.27794
	NGCG	0.920023	0.958499	1.14057	1.26393	1.2163	1.2735
	NAAT	1.26177	1.32787	1.21114	1.23045	1.13952	1.15772
	NCGT	1.21241	1.20236	0.121136	0.235201	0.140134	0.293403
	NTTA	1.28765	1.35097	1.27747	1.27255	1.32525	1.28951
	NCTG	1.26987	1.32529	1.27237	1.27495	1.30807	1.28259
	NAGG	0.0412421	0.015806	0.0515277	0.0334874	0.036995	0.0256669
	NGTA	1.19008	1.26777	1.27216	1.27246	1.30595	1.29294
	NCGA	1.21076	1.23841	0.277728	0.417205	0.263589	0.386972
	NCAT	1.26767	1.34222	1.23547	1.23335	1.1654	1.16336
	NGGA	0.0229701	0.00690827	0.0696679	0.0654721	0.111184	0.237291
	NGAG	0.0747691	0.0207784	0.692143	1.0406	0.677092	0.98628
	NAGC	0.0595214	0.0177361	0.0584437	0.0169339	0.0470147	0.0141588
	NTAC	1.28223	1.33245	1.26195	1.25213	1.23038	1.21041
	NTCA	1.29466	1.33488	1.29973	1.27171	1.34792	1.28365
	NATC	1.27852	1.35679	1.24824	1.26773	1.22889	1.22857
	NGCT	1.06859	0.971838	1.27371	1.27628	1.3312	1.2931
	NGCA	1.04592	1.05958	1.27875	1.28302	1.32311	1.28466
	NATG	1.25307	1.33314	1.24602	1.2855	1.27168	1.26145
	NGCC	0.811937	0.589674	1.24826	1.30389	1.27664	1.29557
	NCTA	1.27288	1.34145	1.28833	1.2775	1.33062	1.29952
	NCAC	1.28407	1.34024	1.25877	1.25261	1.21356	1.19022
	NAGA	0.0603325	0.024165	0.0464076	0.029005	0.0361251	0.0218299
	NATA	1.27065	1.36892	1.27066	1.28204	1.30108	1.27791
	NAAG	1.18014	1.23367	0.946295	1.09851	0.667948	0.814654
	NCCC	1.28498	1.30765	1.32194	1.28983	1.34758	1.27354
	NCCA	1.29118	1.34181	1.31181	1.27992	1.34559	1.29559
	NCAG	1.22757	1.29934	1.01393	1.15181	1.08602	1.13838
	NTAA	1.28322	1.34669	1.30411	1.27067	1.29636	1.23858
	NACC	1.27157	1.32398	1.22344	1.24939	1.26338	1.25696
	NCAA	1.28447	1.34655	1.27916	1.25174	1.28193	1.23226
	NAAC	1.25458	1.29076	1.14447	1.17366	1.00039	1.06852
	NAAA	1.26636	1.30996	1.25358	1.24245	1.23346	1.21348
	NACA	1.27548	1.32739	1.27131	1.26797	1.29619	1.28169

## Sheet: Fig. 4b
Figure 4b
		Wt - Spacer1	Wt - Spacer2	KG - Spacer1	KG - Spacer2	VRKG - Spacer1	VRKG - Spacer2
	GAGN	0.0408525	0.0175392	0.0533321	0.0223308	0.0392439	0.01619
	TGTN	1.21893	1.2673	1.26172	1.26251	1.30982	1.28038
	GTAN	1.27645	1.29345	1.20617	1.25668	1.07982	1.12035
	TGGN	0.0316709	0.00804065	0.123677	0.109379	0.15793	0.428559
	GCCN	1.28564	1.32604	1.29838	1.28732	1.33985	1.29484
	GTTN	1.27478	1.32918	1.28686	1.27801	1.32366	1.29142
	TTCN	1.28061	1.31974	1.28748	1.28254	1.34492	1.29626
	CTTN	1.26104	1.32388	1.26895	1.26296	1.30951	1.27001
	GTCN	1.29392	1.32481	1.28771	1.27541	1.34788	1.27469
	AGAN	0.268304	0.0694763	1.01584	1.1435	0.976536	1.04483
	TTTN	1.28143	1.33471	1.28996	1.28077	1.32436	1.29631
	CGGN	0.0392797	0.00886333	0.0967276	0.0266104	0.185232	0.280122
	CTAN	1.26699	1.33156	1.26273	1.26058	1.28718	1.25495
	CGTN	1.20602	1.25205	1.28015	1.28697	1.30793	1.29067
	TTGN	1.00693	0.97059	0.783495	0.982534	0.660633	0.971952
	CTGN	0.927759	0.868655	0.219737	0.186387	0.363429	0.43959
	GGAN	0.144551	0.100578	1.02378	1.25579	0.932903	1.20332
	GTGN	0.565789	0.334865	0.0877784	0.0572445	0.066815	0.0364125
	TCGN	1.01289	0.991727	0.578112	0.826582	0.446875	0.737325
	GGGN	0.0545532	0.00919296	0.139204	0.0301034	0.112113	0.05081
	TATN	1.26526	1.35928	1.27498	1.27604	1.28911	1.26884
	GCGN	0.896994	0.876871	0.0985145	0.0545076	0.0905987	0.0571036
	ACGN	0.936802	0.814088	0.0763663	0.0383991	0.0556173	0.0230529
	GCTN	1.28759	1.33273	1.29065	1.28874	1.32669	1.28237
	CCTN	1.28579	1.3254	1.30505	1.27873	1.33749	1.29489
	TCTN	1.26709	1.33329	1.28026	1.27489	1.32042	1.28424
	GGTN	0.965717	1.12967	1.26528	1.27596	1.29468	1.29099
	TGAN	0.16597	0.111417	1.20382	1.16855	1.17318	1.14845
	GACN	1.27217	1.32904	1.20943	1.24987	1.23335	1.28315
	TACN	1.26611	1.33266	1.24128	1.27893	1.28364	1.28862
	TCCN	1.29463	1.33205	1.31362	1.2756	1.35389	1.28924
	CGAN	0.330383	0.129878	1.22801	1.27385	1.24533	1.26224
	CGCN	1.00662	0.880933	1.26376	1.28571	1.30771	1.30313
	GAAN	1.19317	1.2553	0.994737	1.1414	0.78476	0.987104
	AATN	1.25145	1.35757	1.2542	1.28696	1.27732	1.25313
	ATCN	1.27513	1.28249	1.29027	1.26615	1.34227	1.25972
	TAGN	0.0672098	0.0308241	0.0573698	0.042146	0.0410704	0.0365412
	CCGN	0.986686	1.0306	0.259218	0.288949	0.362722	0.461233
	CAGN	0.0636322	0.0205368	0.0431982	0.0161065	0.0418168	0.0168674
	AGTN	1.17509	1.26575	1.20877	1.28278	1.2673	1.27156
	TCAN	1.27828	1.3212	1.26119	1.21213	1.26052	1.24271
	ATGN	0.865334	0.57528	0.217634	0.112484	0.0719018	0.0255478
	ACTN	1.26061	1.35498	1.27328	1.2745	1.29587	1.27268
	GATN	1.26242	1.35926	1.23428	1.28005	1.23526	1.25239
	CATN	1.2907	1.34224	1.26989	1.27414	1.30552	1.27429
	GGCN	0.841359	0.880068	1.24654	1.29546	1.29733	1.29438
	TGCN	0.973435	1.02923	1.27144	1.28428	1.30834	1.29768
	CTCN	1.27191	1.32376	1.28847	1.28051	1.34977	1.29163
	ATTN	1.2702	1.29813	1.26566	1.26619	1.32023	1.27999
	AGGN	0.0337514	0.00598251	0.0799458	0.0162165	0.0660847	0.017786
	TTAN	1.29317	1.30927	1.30726	1.26148	1.31213	1.27349
	CCCN	1.2875	1.33275	1.32979	1.30273	1.35397	1.31169
	AGCN	1.01941	0.767959	1.19207	1.25658	1.25673	1.24759
	TAAN	1.26057	1.29283	1.19844	1.19418	1.10538	1.07618
	ACAN	1.25983	1.32925	1.15857	1.19372	1.13792	1.04962
	ACCN	1.28338	1.34338	1.29142	1.28054	1.331	1.28627
	GCAN	1.25393	1.33939	1.14138	1.23695	1.10023	1.13812
	ATAN	1.27003	1.2739	1.26182	1.25484	1.22008	1.15318
	AAGN	0.0523447	0.0117283	0.0494097	0.0147269	0.0364044	0.010955
	CCAN	1.28325	1.34162	1.28073	1.24484	1.30114	1.27397
	CACN	1.26967	1.33445	1.24792	1.25616	1.30053	1.2817
	CAAN	1.25461	1.31748	1.19049	1.20417	1.19261	1.20184
	AACN	1.27829	1.32584	1.24839	1.25863	1.26587	1.23689
	AAAN	1.25784	1.30432	1.18978	1.21075	1.01382	0.982761

## Sheet: Fig. 5a
Figure 5a
		Rep 1	Rep 2	Rep 3	Rep 4
	Wt - NGG 1	89.19	84.36	89.48	87.09
	Wt - NGG 2	83.2	81.18	83.58	84.24
	Wt - NAG 1	9.38	5.42	9.82	7.86
	Wt - NAG 2	14.07	14.16	11.92	9.27
	Wt - NAG 3	43.51	44.23	32.53	29.38
	Wt - NAG 4	29.18	23.58	22.98	20.31
	VRKG - NGG 1	13.37	12.15	15.11	12.58
	VRKG - NGG 2	18.28	16.92	15.13	14.66
	VRKG - NAG 1	13.98	9.97	16.14	13.79
	VRKG - NAG 2	22.43	22.58	18.08	18.91
	VRKG - NAG 3	52.63	51.25	46.01	49.08
	VRKG - NAG 4	27.24	24.91	17.58	16.4
	VRVRFRR - NGG 1	74.17	68.52	71.2	71.02
	VRVRFRR - NGG 2	48.1	46.99	46.5	40.57
	VRVRFRR - NAG 1	3.29	3.42	4.87	3.42
	VRVRFRR - NAG 2	7.45	7.04	7.49	5.12
	VRVRFRR - NAG 3	38.87	35.94	31.52	28.03
	VRVRFRR - NAG 4	38.09	35.92	29.03	27.31
	SpCas9-NRRH - NGG 1	42.45	36.83	31.35	25.35
	SpCas9-NRRH - NGG 2	61.03	63.76	48.36	45.22
	SpCas9-NRRH - NAG 1	10.36	7.36	8.72	8.38
	SpCas9-NRRH - NAG 2	21.23	19.14	14.36	13.96
	SpCas9-NRRH - NAG 3	70.2	68.71	71.62	72.11
	SpCas9-NRRH - NAG 4	17.67	14.12	9.16	13.9
	SpRY - NGG 1	76.79	72.15	66.81	65.03
	SpRY - NGG 2	32.91	31.37	24.44	24.01
	SpRY - NAG 1	7.73	7.49	9.7	8
	SpRY - NAG 2	16.85	12.23	12.73	9.71
	SpRY - NAG 3	62.83	57.26	69.34	62.49
	SpRY - NAG 4	57.48	51.09	44.97	41.06
	ScCas9 - NGG 1	46.8	44.12	38.31	36.83
	ScCas9 - NGG 2	12.76	10.6	6.96	9.26
	ScCas9 - NAG 1	5.4	4.07	6.25	4.64
	ScCas9 - NAG 2	10.49	9.59	8.63	11.92
	ScCas9 - NAG 3	50.91	47.98	47.33	43.17
	ScCas9 - NAG 4	31.97	25.38	18.68	17.11

## Sheet: Fig. 5b
Figure 5b
	Wt - All off-targets	337
	VRKG - All off-targets	290
	SpRY - All off-targets	133
	Wt - Off-targets with > 0.50%	38
	VRKG - Off-targets with > 0.50%	22
	SpRY - Off-targets with > 0.50%	22

## Sheet: Fig. 5c
Figure 5c
	Wt - % on-target activity	2.92849
	VRKG - % on-target activity	26.9311
	SpRY - % on-target activity	21.0459
